# Supplementary material for: Radiotherapy resistance driven by Asparagine endopeptidase through ATR pathway modulation in breast cancer
Source: J Exp Clin Cancer Res. 2025 Feb 27;44:74. doi: 10.1186/s13046-025-03334-6 (PMC11866873; doi:10.1186/s13046-025-03334-6)
Supplement: Supplementary file 7 — Additional file 7. Supplementary Table S1. HEK293 vs MVO Proteomics dataset – Protein groups [file 13046_2025_3334_MOESM7_ESM.xlsx]

## Sheet: HEK293 vs MVO Proteins
Protein IDs	Majority protein IDs	Peptide counts (all)	Peptide counts (razor+unique)	Peptide counts (unique)	Protein names	Gene names	Intensity HEK293_Rep1	Intensity HEK293_Rep2	Intensity HEK293_Rep3	Intensity HEK293+MVO_Rep1	Intensity HEK293+MVO_Rep2	Intensity HEK293+MVO_Rep3	Ratio HEK293/MVO 1	Ratio HEK293/MVO 2	Ratio HEK293/MVO 3	log2 Ratio HEK293/MVO 1	log2 Ratio HEK293/MVO 2	log2 Ratio HEK293/MVO 3	Exp Ratio HEK293/MVO 1	Exp Ratio HEK293/MVO 2	Exp Ratio HEK293/MVO 3	log2 average ratio	p value	neg log 10 p value
P60842;J3KT12;P60842-2;J3QS69;J3KTB5;J3QL43;J3KSZ0;J3QR64;J3KTN0;J3QLN6;J3KS25;J3QKZ9;J3QL52;J3KT04;J3KS93;J3QQP0	P60842;J3KT12;P60842-2;J3QS69;J3KTB5;J3QL43	31;24;24;21;17;17;15;12;11;10;10;9;5;3;3;3	31;24;24;21;17;17;15;12;11;10;10;9;5;3;3;3	19;15;15;13;11;8;9;7;6;5;6;5;2;1;1;2	Eukaryotic initiation factor 4A-I	EIF4A1	2887300000		2.52839e+09	2.74333e+16		4.44652e+16	1.05248e-07		5.68622e-08	-23.1797		-24.068	0	0	0	-23.6238	6.06343e-06	5.21728
J3KN67;A0A2R2Y2Q3;P06753;A0A494C0P6;P06753-7;A0A494C034	J3KN67;A0A2R2Y2Q3;P06753;A0A494C0P6;P06753-7	13;11;11;10;7;1	2;2;2;2;0;0	2;2;2;2;0;0	Tropomyosin alpha-3 chain	TPM3		1	1	1.18987e+07		1.03885e+07		8.4043e-08	9.62605e-08		-23.5043	-23.3085	0	0	0	-23.4064	6.68337e-08	7.175
F6QDS0;Q9UMR2;H3BQK0;Q9UMR2-2;Q9UMR2-4;I3L352;Q9NUU7-2;Q9UMR2-3;H3BN59;H3BMQ5;H3BTX1	F6QDS0;Q9UMR2;H3BQK0;Q9UMR2-2;Q9UMR2-4;I3L352;Q9NUU7-2;Q9UMR2-3	18;16;15;15;14;13;13;11;7;5;1	1;1;0;1;0;0;0;0;1;0;1	1;1;0;1;0;0;0;0;1;0;1	ATP-dependent RNA helicase DDX19B;ATP-dependent RNA helicase DDX19A	DDX19A;DDX19B	1		1	6645000	4438000	1.0417e+07	1.50489e-07		9.59973e-08	-22.6638		-23.3124	0	0	0	-22.9881	2.56274e-06	5.5913
B7Z879;A0A087WXL6;Q9H270;A0A087X2J4;A0A0G2JS92	B7Z879;A0A087WXL6;Q9H270;A0A087X2J4;A0A0G2JS92	2;2;2;1;1	2;2;2;1;1	2;2;2;1;1	Vacuolar protein sorting-associated protein 11 homolog	VPS11	1	1		8.61283e+06	4560000		1.16106e-07	2.19298e-07		-23.0381	-22.1206		0	0	0	-22.5793	7.65127e-06	5.11627
Q9UMY1	Q9UMY1	1	1	1	Nucleolar protein 7	NOL7		1	1	5.97067e+06		5.00652e+06		1.67485e-07	1.99739e-07		-22.5095	-22.2554	0	0	0	-22.3824	1.66975e-07	6.77735
Q5SRN1;O60508	Q5SRN1;O60508	1;1	1;1	1;1	Pre-mRNA-processing factor 17	CDC40	1	1		3.99183e+06	6266400	719217	2.50511e-07	1.59581e-07		-21.9286	-22.5792		0	0	0	-22.2539	2.85089e-06	5.54502
F8WCB6;F8WB67;A0A2R8YCD2;Q8N653	F8WCB6;F8WB67;A0A2R8YCD2;Q8N653	1;1;1;1	1;1;1;1	1;1;1;1	Leucine-zipper-like transcriptional regulator 1	LZTR1		1	1	8491000	13150400	909587		7.60433e-08	1.0994e-06		-23.6486	-19.7949	0	0	0	-21.7217	0.000627548	3.20235
Q9BUB7-2;Q9BUB7	Q9BUB7-2;Q9BUB7	2;2	2;2	2;2	Transmembrane protein 70, mitochondrial	TMEM70	1	1		4.68183e+06	2552320	2.20261e+06	2.13592e-07	3.918e-07		-22.1586	-21.2834		0	0	0	-21.721	7.46272e-06	5.1271
I3VM54;Q9Y2K7-4;Q9Y2K7-5;Q9Y2K7-2;Q9Y2K7	I3VM54;Q9Y2K7-4;Q9Y2K7-5;Q9Y2K7-2;Q9Y2K7	1;1;1;1;1	1;1;1;1;1	1;1;1;1;1	Lysine-specific demethylase 2A	KDM2A	1		1	3344000	3505320		2.99043e-07		2.85281e-07	-21.6731		-21.7411	0	0	0	-21.7071	3.50461e-09	8.45536
O00592-2;O00592	O00592-2;O00592	1;1	1;1	1;1	Podocalyxin	PODXL	1	1		2.94183e+06	3961080	305043	3.39924e-07	2.52456e-07		-21.4883	-21.9175		0	0	0	-21.7029	8.82569e-07	6.05425
Q96SB3	Q96SB3	1	1	1	Neurabin-2	PPP1R9B	1	1	1	2.24817e+06	5078400		4.44807e-07	1.96912e-07		-21.1003	-22.2759		0	0	0	-21.6881	1.81541e-05	4.74103
H3BUP7;I3L2Q8;Q9UIC8-3;Q9UIC8;Q9UIC8-2	H3BUP7;I3L2Q8;Q9UIC8-3;Q9UIC8;Q9UIC8-2	1;1;1;1;1	1;1;1;1;1	1;1;1;1;1	Leucine carboxyl methyltransferase 1	LCMT1	1		1	3.08633e+06	1424560	3.64783e+06	3.24009e-07		2.74136e-07	-21.5575		-21.7986	0	0	0	-21.678	1.57112e-07	6.80379
A0A6Q8PFE0;A0A6Q8PFV8;A0A7I2S2S9;Q9HAV0;H7C5J5;A0A6Q8PFW8;A0A6Q8PG88;C9JD14;F5H8J8;F5H100;F5H0S8;E9PCP0;P16520-2;P16520	A0A6Q8PFE0;A0A6Q8PFV8;A0A7I2S2S9;Q9HAV0;H7C5J5;A0A6Q8PFW8;A0A6Q8PG88	5;5;5;5;4;4;4;2;1;1;1;1;1;1	1;1;1;1;0;0;1;0;0;0;0;0;0;0	1;1;1;1;0;0;1;0;0;0;0;0;0;0	Guanine nucleotide-binding protein subunit beta-4	GNB4		1	1	4.28667e+06	2015280	5.09826e+06		4.96209e-07	1.96145e-07		-20.9425	-22.2816	0	0	0	-21.6121	2.70967e-05	4.56708
F8WAJ0;Q9H8H2;Q9H8H2-3;Q9H8H2-4;Q9H8H2-2	F8WAJ0;Q9H8H2;Q9H8H2-3;Q9H8H2-4;Q9H8H2-2	2;2;1;1;1	2;2;1;1;1	2;2;1;1;1	Probable ATP-dependent RNA helicase DDX31	DDX31	1	1	1	3.26417e+06	22197200	451500	3.06357e-07	4.50507e-08	2.21484e-06	-21.6383	-24.4039	-18.7844	0	0	0	-21.6088	0.000183647	3.73602
O15014	O15014	2	2	2	Zinc finger protein 609	ZNF609	1	1		561183		1.82198e+07	1.78195e-06	5.48854e-08		-19.0981	-24.119		0	0	0	-21.6086	0.00139423	2.85566
P01024	P01024	4	1	1	Complement C3;Complement C3 beta chain;C3-beta-c;Complement C3 alpha chain;C3a anaphylatoxin;Acylation stimulating protein;Complement C3b alpha chain;Complement C3c alpha chain fragment 1;Complement C3dg fragment;Complement C3g fragment;Complement C3d fragment;Complement C3f fragment;Complement C3c alpha chain fragment 2	C3	1		1		2790160	3.51543e+06	3.58402e-07		2.8446e-07	-21.4119		-21.7453	0	0	0	-21.5786	4.20797e-07	6.37593
A0A0C4DG44;O43464-2;O43464-3;O43464;O43464-4	A0A0C4DG44;O43464-2;O43464-3;O43464;O43464-4	2;2;2;2;1	2;2;2;2;1	2;2;2;2;1	Serine protease HTRA2, mitochondrial	HTRA2		1	1		1442320	4.38783e+06		6.93327e-07	2.27903e-07		-20.46	-22.0651	0	0	0	-21.2625	4.89678e-05	4.31009
Q9H0L4	Q9H0L4	4	1	1	Cleavage stimulation factor subunit 2 tau variant	CSTF2T	1		1		5870400	758543	1.70346e-07		1.31832e-06	-22.485		-19.5329	0	0	0	-21.0089	0.000313621	3.50359
Q14410	Q14410	1	1	1	Glycerol kinase 2	GK2	1	1	1	1.27742e+06		3.06413e+06	7.8283e-07		3.26357e-07	-20.2848		-21.547	0	0	0	-20.9159	2.50429e-05	4.60131
O95989	O95989	2	1	1	Diphosphoinositol polyphosphate phosphohydrolase 1	NUDT3		1	1	1913500		1.92704e+06		5.22603e-07	5.1893e-07		-20.8678	-20.878	0	0	0	-20.8729	1.32238e-11	10.8786
H7BZL6;Q5CZC0-2;Q5CZC0	H7BZL6;Q5CZC0-2;Q5CZC0	1;1;1	1;1;1	1;1;1	Fibrous sheath-interacting protein 2	FSIP2		1	1	1.21062e+06	830600	4.12239e+06		1.20395e-06	2.42578e-07		-19.6638	-21.9751	0	0	0	-20.8194	0.000155217	3.80906
A0A0A0MSK6;Q13017-2;Q13017	A0A0A0MSK6;Q13017-2;Q13017	2;1;1	2;1;1	2;1;1	Rho GTPase-activating protein 5	ARHGAP5		1	1	2265000	5866400	582326		1.70462e-07	1.71725e-06		-22.484	-19.1515	0	0	0	-20.8178	0.000462353	3.33503
Q9BT25-2;Q9BT25-3;Q9BT25	Q9BT25-2;Q9BT25-3;Q9BT25	1;1;1	1;1;1	1;1;1	HAUS augmin-like complex subunit 8	HAUS8	1		1		1125440	2.6387e+06	8.88541e-07		3.78975e-07	-20.1021		-21.3314	0	0	0	-20.7167	2.38098e-05	4.62324
H7C0V9;A0A0A0MRG2;E9PG40;P05067-10;P05067-3;P05067-4;P05067-5;P05067-6;P05067-7;P05067-11;P05067-8;P05067-9;P05067	H7C0V9;A0A0A0MRG2;E9PG40;P05067-10;P05067-3;P05067-4;P05067-5;P05067-6;P05067-7;P05067-11;P05067-8;P05067-9;P05067	1;1;1;1;1;1;1;1;1;1;1;1;1	1;1;1;1;1;1;1;1;1;1;1;1;1	1;1;1;1;1;1;1;1;1;1;1;1;1	Amyloid beta A4 protein;N-APP;Soluble APP-alpha;Soluble APP-beta;C99;Beta-amyloid protein 42;Beta-amyloid protein 40;C83;P3(42);P3(40);C80;Gamma-secretase C-terminal fragment 59;Gamma-secretase C-terminal fragment 57;Gamma-secretase C-terminal fragment 50;C31	APP	1		1	5.14483e+06	5533600	484783	1.9437e-07		2.06278e-06	-22.2947		-18.887	0	0	0	-20.5908	0.000510416	3.29208
A0A494C0S0;Q9H3E2-2;Q9H3E2	A0A494C0S0;Q9H3E2-2;Q9H3E2	1;1;1	1;1;1	1;1;1	Sorting nexin-25	SNX25		1	1	1	5565600	435609		1.79675e-07	2.29564e-06		-22.4081	-18.7327	0	0	0	-20.5704	0.000640886	3.19322
A0A1W2PPZ7;A0A0C4DGF8;A0A1B0GU48;A0A1B0GV09;Q9H9B1-4;Q9H9B1-3;Q9H9B1	A0A1W2PPZ7;A0A0C4DGF8;A0A1B0GU48;A0A1B0GV09;Q9H9B1-4;Q9H9B1-3;Q9H9B1	1;1;1;1;1;1;1	1;1;1;1;1;1;1	1;1;1;1;1;1;1	Histone-lysine N-methyltransferase EHMT1	EHMT1		1	1	4641500	4469200	535630		2.23754e-07	1.86696e-06		-22.0916	-19.0309	0	0	0	-20.5612	0.000372391	3.429
Q96RF0-3;Q96RF0-2;Q96RF0	Q96RF0-3;Q96RF0-2;Q96RF0	1;1;1	1;1;1	1;1;1	Sorting nexin-18	SNX18		1	1	2.67483e+06	4361600	531870		2.29274e-07	1.88016e-06		-22.0564	-19.0207	0	0	0	-20.5386	0.000364603	3.43818
H7C3X3;H0Y742;E9PHI4;O94901-2;O94901-7;O94901-3;O94901-5;O94901-8;O94901;O94901-9	H7C3X3;H0Y742;E9PHI4;O94901-2;O94901-7;O94901-3;O94901-5;O94901-8;O94901;O94901-9	1;1;1;1;1;1;1;1;1;1	1;1;1;1;1;1;1;1;1;1	1;1;1;1;1;1;1;1;1;1	SUN domain-containing protein 1	SUN1	1		1	4.03883e+06	4444000	522065	2.47596e-07		1.91547e-06	-21.9455		-18.9939	0	0	0	-20.4697	0.000338712	3.47017
H0YLC5;U3KQ96;H0YKT2;A0A0A0MT46;B5ME60;A0A0C4DG88;H0YLL6;H0YNW1;U3KQN1;Q9UKI9-2;P09086-3;P09086-2;P09086;Q9UKI9;Q9UKI9-3;P09086-4;P09086-5;P14859-4;P14859-5;P14859-3;P14859;P14859-2;P14859-6	H0YLC5;U3KQ96;H0YKT2;A0A0A0MT46;B5ME60;A0A0C4DG88;H0YLL6;H0YNW1;U3KQN1;Q9UKI9-2;P09086-3;P09086-2;P09086;Q9UKI9;Q9UKI9-3;P09086-4;P09086-5;P14859-4;P14859-5;P14859-3;P14859;P14859-2;P14859-6	1;1;1;1;1;1;1;1;1;1;1;1;1;1;1;1;1;1;1;1;1;1;1	1;1;1;1;1;1;1;1;1;1;1;1;1;1;1;1;1;1;1;1;1;1;1	1;1;1;1;1;1;1;1;1;1;1;1;1;1;1;1;1;1;1;1;1;1;1	POU domain protein;POU domain, class 2, transcription factor 3;POU domain, class 2, transcription factor 2;POU domain, class 2, transcription factor 1	POU2F3;POU2F2;POU2F1		1	1	3092500	4369200	463543		2.28875e-07	2.15729e-06		-22.0589	-18.8223	0	0	0	-20.4406	0.000447543	3.34917
Q1L5Z9	Q1L5Z9	1	1	1	LON peptidase N-terminal domain and RING finger protein 2	LONRF2	1		1		3810680	510283	2.6242e-07		1.9597e-06	-21.8616		-18.9609	0	0	0	-20.4113	0.000324334	3.48901
A0A6Q8PGT8;A0A6Q8PFL5;A0A6Q8PGW1;A0A6Q8PG02;A0A6Q8PGF7;A0A6Q8PGB2;Q6UWE0;A0A6Q8PFL1;A0A6Q8PFI6;A0A6Q8PH70;A0A6Q8PFW1;A0A6Q8PFT9;Q6UWE0-3;Q6UWE0-2	A0A6Q8PGT8;A0A6Q8PFL5;A0A6Q8PGW1;A0A6Q8PG02;A0A6Q8PGF7;A0A6Q8PGB2;Q6UWE0;A0A6Q8PFL1;A0A6Q8PFI6;A0A6Q8PH70;A0A6Q8PFW1;A0A6Q8PFT9;Q6UWE0-3;Q6UWE0-2	2;2;2;2;2;2;2;1;1;1;1;1;1;1	2;2;2;2;2;2;2;1;1;1;1;1;1;1	2;2;2;2;2;2;2;1;1;1;1;1;1;1	E3 ubiquitin-protein ligase LRSAM1	LRSAM1	1	1	1	567250	3630760	1.0417e+06	1.76289e-06	2.75424e-07	9.59973e-07	-19.1136	-21.7918	-19.9905	0	0	0	-20.2987	1.35138e-05	4.86922
P45984-4;A0A286YFD7;A0A286YES9;A0A286YEQ0;A0A286YEQ7;A0A286YEX7;A0A286YFC0;A0A1P0B7D2;A0A286YFJ6;A0A286YFJ4;A0A286YEN5;D6RJF9;D7R525;A0A286YF85;A0A286YF97;A0A286YFA6;A0A286YF62;F8W9R5;A0A286YFI3;A0A286YEW9;A0A286YF83;A0A286YF02;A0A286YEY0;A0A286YF35;A0A286YFE2;A0A1W2PRF2;J3KNK1;A0A286YEV3;A0A286YES0;A0A286YFN2;A0A286YFB6;P53779-2;A0A286YFM6;A0A286YF19;D6RCB1;P53779;P45984-2;P45984-5;P53779-3;P459…	P45984-4;A0A286YFD7;A0A286YES9;A0A286YEQ0;A0A286YEQ7;A0A286YEX7;A0A286YFC0;A0A1P0B7D2;A0A286YFJ6;A0A286YFJ4;A0A286YEN5;D6RJF9;D7R525;A0A286YF85;A0A286YF97;A0A286YFA6;A0A286YF62;F8W9R5;A0A286YFI3;A0A286YEW9;A0A286YF83;A0A286YF02;A0A286YEY0;A0A286YF35;A0A286YFE2;A0A1W2PRF2;J3KNK1;A0A286YEV3;A0A286YES0;A0A286YFN2;A0A286YFB6;P53779-2;A0A286YFM6;A0A286YF19;D6RCB1;P53779;P45984-2;P45984-5;P53779-3;P459…	2;2;2;2;2;2;2;2;2;2;2;2;2;2;2;2;2;2;2;2;2;2;2;2;2;2;2;2;2;2;2;2;2;2;2;2;2;2;2;2;2;1;1;1	1;1;1;1;1;1;1;1;1;1;1;1;1;1;1;1;1;1;1;1;1;1;1;1;1;1;1;1;1;1;1;1;1;1;1;1;1;1;1;1;1;1;1;1	1;1;1;1;1;1;1;1;1;1;1;1;1;1;1;1;1;1;1;1;1;1;1;1;1;1;1;1;1;1;1;1;1;1;1;1;1;1;1;1;1;1;1;1	Mitogen-activated protein kinase 9;Mitogen-activated protein kinase 10	MAPK9;MAPK10	1	1	1		641600	2.38522e+06		1.5586e-06	4.19249e-07		-19.2913	-21.1857	0	0	0	-20.2385	9.32042e-05	4.03056
A0A2R8Y4C1;A0A2R8Y7U5;A8MST6;A0A2U3TZI9;A0A2R8Y5W6;A0A2R8Y432;A0A2R8YCP0;A0A2R8Y7A4;Q5JTW2;Q5JTW2-3;Q5JTW2-5;Q5JTW2-2	A0A2R8Y4C1;A0A2R8Y7U5;A8MST6;A0A2U3TZI9;A0A2R8Y5W6;A0A2R8Y432;A0A2R8YCP0;A0A2R8Y7A4;Q5JTW2;Q5JTW2-3;Q5JTW2-5;Q5JTW2-2	1;1;1;1;1;1;1;1;1;1;1;1	1;1;1;1;1;1;1;1;1;1;1;1	1;1;1;1;1;1;1;1;1;1;1;1	Centrosomal protein of 78 kDa	CEP78	1	1	1		3700680	345174		2.70221e-07	2.89709e-06		-21.8194	-18.397	0	0	0	-20.1082	0.000554741	3.25591
J3KNZ9	J3KNZ9	1	1	1		FBRS	1	1	1	1.92717e+06	2911280	255978	5.18896e-07	3.43492e-07	3.90658e-06	-20.878	-21.4732	-17.9657	0	0	0	-20.1056	4.9676e-05	4.30385
O60476;Q5T9E3;H0Y543	O60476;Q5T9E3;H0Y543	2;1;1	2;1;1	2;1;1	Mannosyl-oligosaccharide 1,2-alpha-mannosidase IB;alpha-1,2-Mannosidase	MAN1A2	1		1	3.97033e+06	7184400	311761	2.51868e-07		3.20759e-06	-21.9208		-18.2501	0	0	0	-20.0855	0.000685307	3.16411
A0A3B3IU50;Q709C8-4;Q709C8-2;Q709C8-3;Q709C8	A0A3B3IU50;Q709C8-4;Q709C8-2;Q709C8-3;Q709C8	1;1;1;1;1	1;1;1;1;1	1;1;1;1;1	Vacuolar protein sorting-associated protein 13C	VPS13C	1	1	1	862933	1332800		1.15884e-06	7.503e-07		-19.7189	-20.346		0	0	0	-20.0325	3.50065e-06	5.45585
D6RGY8;H0Y9A1;D6RFI3;E7EQR8;Q9GZM5	D6RGY8;H0Y9A1;D6RFI3;E7EQR8;Q9GZM5	1;1;1;1;1	1;1;1;1;1	1;1;1;1;1	Protein YIPF3;Protein YIPF3, 36 kDa form III	YIPF3	1		1	2863500		365674	3.49223e-07		2.73468e-06	-21.4493		-18.4802	0	0	0	-19.9648	0.000371358	3.43021
Q8N433;E9PRV7;P35626;P25098	Q8N433;E9PRV7;P35626;P25098	1;1;1;1	1;1;1;1	1;1;1;1	Beta-adrenergic receptor kinase 2;Beta-adrenergic receptor kinase 1	ADRBK2;ADRBK1	1	1		482800	1929440	529609	2.07125e-06	5.18285e-07		-18.8811	-20.8798		0	0	0	-19.8804	0.000115409	3.93776
V9GY54;Q5TAQ9	V9GY54;Q5TAQ9	1;1	1;1	1;1	DDB1- and CUL4-associated factor 8	DCAF8		1	1	2.19767e+06	2172200	326174		4.60363e-07	3.06585e-06		-21.0507	-18.3153	0	0	0	-19.683	0.000303461	3.5179
E9PQA6;Q96EY5-3;Q96EY5;E9PLL0;M0QZK6;E9PLZ8;E9PJW8;Q96EY5-2	E9PQA6;Q96EY5-3;Q96EY5;E9PLL0;M0QZK6;E9PLZ8;E9PJW8;Q96EY5-2	2;2;2;1;1;1;1;1	2;2;2;1;1;1;1;1	2;2;2;1;1;1;1;1	Multivesicular body subunit 12A	MVB12A	1	1			768800	3495000	1.30073e-06	2.86123e-07		-19.5522	-21.7369		0	0	0	-19.5522	0.000134509	3.87125
F8WC59;C9JYZ0;A0A1B0GVA5;A0A1B0GV31;A0A1B0GU86;C9JMV9;A0A1B0GW23;Q03154-3;Q03154-4;Q03154	F8WC59;C9JYZ0;A0A1B0GVA5;A0A1B0GV31;A0A1B0GU86;C9JMV9;A0A1B0GW23;Q03154-3;Q03154-4;Q03154	1;1;1;1;1;1;1;1;1;1	1;1;1;1;1;1;1;1;1;1	1;1;1;1;1;1;1;1;1;1	Aminoacylase-1	ACY1;ABHD14A-ACY1	1	1	1	1.06773e+06	547760		9.36563e-07	1.82562e-06		-20.0261	-19.0632		0	0	0	-19.5447	1.36349e-05	4.86535
Q99856	Q99856	2	1	1	AT-rich interactive domain-containing protein 3A	ARID3A		1	1	1.19853e+06		266913		8.34353e-07	3.74654e-06		-20.1928	-18.026	0	0	0	-19.1094	0.000165355	3.78158
P26374;A0A1B0GUK6	P26374;A0A1B0GUK6	2;1	2;1	2;1	Rab proteins geranylgeranyltransferase component A 2	CHML	1	1		1.01947e+06		221391	9.80905e-07	4.51689e-06		-19.9594	-17.7562		0	0	0	-18.8578	0.000180789	3.74283
E5RHI4	E5RHI4	1	1	1		CA3		1	1	546700	751400	106670		1.33085e-06	9.37475e-06		-19.5192	-16.7028	0	0	0	-18.111	0.000424146	3.37248
Q8WVM7;Q8WVM7-2;C9JJQ0	Q8WVM7;Q8WVM7-2;C9JJQ0	2;2;1	1;1;1	1;1;1	Cohesin subunit SA-1	STAG1		1	1	625483		85534.8		1.59876e-06	1.16912e-05		-19.2546	-16.3842	0	0	0	-17.8194	0.000470986	3.32699
J3KNS1;Q9UPW5-2;Q9UPW5;Q9UPW5-3	J3KNS1;Q9UPW5-2;Q9UPW5;Q9UPW5-3	1;1;1;1	1;1;1;1	1;1;1;1	Cytosolic carboxypeptidase 1	AGTPBP1	1		1	690567		28791.3	1.44809e-06		3.47327e-05	-19.3974		-14.8133	0	0	0	-17.1054	0.00212055	2.67355
P68371;M0R2D3;M0QYM7;M0R042;M0R2T4;A0A075B724	P68371	29;9;5;4;2;1	29;9;5;4;2;1	1;0;0;0;0;0	Tubulin beta-4B chain	TUBB4B	4931700000	5.7176e+09	5.37529e+09	5.39117e+16	3144680000	7.76457e+16	9.14774e-08	1.81818	6.92284e-08	-23.382	0.862498	-23.7841	0	0	0	-15.4345	0.13115	0.882233
P17987;E7EQR6;E7ERF2;F5H282;F5GZ03;F5H136;F5GZI8;F5H676;F5H726;F5H7Y1;F5GYL4	P17987;E7EQR6;E7ERF2;F5H282	35;25;25;22;13;8;5;5;4;3;3	35;25;25;22;13;8;5;5;4;3;3	35;25;25;22;13;8;5;5;4;3;3	T-complex protein 1 subunit alpha	TCP1		1.4799e+09	1.52149e+09	1.54368e+09	1144360000	2.24261e+16	0	1.29321	6.78448e-08		0.370955	-23.8132	0	0	0	-11.7211	0.284322	0.546189
Q8WVF3;P51157-3;P51157-2;P51157	Q8WVF3;P51157-3;P51157-2;P51157	1;1;1;1	1;1;1;1	1;1;1;1	Ras-related protein Rab-28	RAB28	1	8.84521e+06	7.12644e+06	1.02972e+07	37810400	3.8013e+08	9.71141e-08	0.233936	0.0187473	-23.2957	-2.09582	-5.73717	0	0	0	-10.3762	0.188048	0.725731
C9JB84;Q9NWB7	C9JB84;Q9NWB7	1;1	1;1	1;1	Intraflagellar transport protein 57 homolog	IFT57	1	1		1	1424640	2.77609e+06	1	7.01932e-07		0	-20.4422		0	0	0	-10.2211	0.272228	0.565067
Q16777;Q6FI13	Q16777;Q6FI13	8;8	8;8	1;1	Histone H2A type 2-C;Histone H2A type 2-A	HIST2H2AC;HIST2H2AA3	980480000	1368750000	1.53195e+09	1.92517e+09	1032280000	2.26522e+16	0.509296	1.32595	6.76294e-08	-0.973423	0.407025	-23.8178	0	0	0	-8.12806	0.359233	0.444623
P50990;P50990-2;P50990-3;H7C4C8;H7C2U0	P50990;P50990-2;P50990-3	42;40;38;17;7	42;40;38;17;7	42;40;38;17;7	T-complex protein 1 subunit theta	CCT8	1261100000	1.38979e+09	1.38448e+09	1420700000	997640000	2.24522e+16	0.887661	1.39308	6.16636e-08	-0.171919	0.478277	-23.951	0	0	0	-7.88155	0.382281	0.417617
P50991;P50991-2	P50991;P50991-2	32;30	32;30	32;30	T-complex protein 1 subunit delta	CCT4	1273800000	1.3824e+09	1.34667e+09	1.34678e+09	942800000	2.1887e+16	0.945809	1.46627	6.15283e-08	-0.080379	0.552147	-23.9542	0	0	0	-7.82747	0.386755	0.412564
P04406;P04406-2;E7EUT5;O14556	P04406;P04406-2;E7EUT5	27;23;19;1	27;23;19;1	27;23;19;1	Glyceraldehyde-3-phosphate dehydrogenase	GAPDH	5016000000	5423125000	4.85126e+16	4.88483e+16	2950600000	8.38848e+16	1.02685e-07	1.83797	0.578325	-23.2153	0.878116	-0.790048	0	0	0	-7.70907	0.377173	0.42346
P04075;H3BQN4;J3KPS3;P04075-2;H3BPS8;H3BUH7;H3BR04;H3BMQ8;H3BU78;H3BR68;A0A087WXX2;A0A3B3IS80;P05062	P04075;H3BQN4;J3KPS3;P04075-2;H3BPS8;H3BUH7	28;26;26;26;16;14;13;12;10;9;1;1;1	28;26;26;26;16;14;13;12;10;9;1;1;1	25;23;25;23;13;14;13;12;10;9;0;0;0	Fructose-bisphosphate aldolase A;Fructose-bisphosphate aldolase	ALDOA	2386400000	2691250000	2.53897e+09	2293000000	1519840000	3.82239e+16	1.04073	1.77075	6.64235e-08	0.0575995	0.824357	-23.8437	0	0	0	-7.65392	0.39809	0.400018
Q00839;Q00839-2;A0A1W2PPS1;A0A1X7SBS1;A0A1W2PP35;Q5RI18;A0A1W2PPH7;A0A1W2PPL4;A0A1W2PP34;A0A1W2PQL0;A0A1W2PQ74;A0A1W2PRZ7;A0A1W2PQD4;A0A1W2PRI6;A0A1W2PPE9;A0A1W2PNG3;A0A1W2PP22	Q00839;Q00839-2;A0A1W2PPS1;A0A1X7SBS1;A0A1W2PP35;Q5RI18;A0A1W2PPH7;A0A1W2PPL4;A0A1W2PP34;A0A1W2PQL0;A0A1W2PQ74;A0A1W2PRZ7;A0A1W2PQD4	46;46;45;42;40;39;35;34;34;34;30;28;23;6;4;2;1	46;46;45;42;40;39;35;34;34;34;30;28;23;6;4;2;1	46;46;45;42;40;39;35;34;34;34;30;28;23;6;4;2;1	Heterogeneous nuclear ribonucleoprotein U	HNRNPU	2509200000	2.58885e+09	2.63195e+09	3.35083e+16	5725600000	7.03696e+08	7.48829e-08	0.452154	3.74019	-23.6708	-1.14511	1.90311	0	0	0	-7.6376	0.397246	0.40094
P55072;A0A7P0TAW3;A0A7I2V540;C9JUP7;A0A7P0T8A3;A0A7P0T8Q5;A0A7P0TAQ1;A0A7P0Z4C6;A0A7I2V2Y2;A0A7I2V5G8;A0A7P0TAY0;A0A7P0T9X5;A0A7P0TBK7;A0A7P0Z4D1;A0A7P0T8D6;A0A7P0T8Q4;A0A7P0T946;A0A7P0T971;A0A7I2YQJ0;A0A7P0TA22	P55072;A0A7P0TAW3;A0A7I2V540;C9JUP7;A0A7P0T8A3;A0A7P0T8Q5;A0A7P0TAQ1;A0A7P0Z4C6;A0A7I2V2Y2	50;49;48;47;44;44;44;42;30;20;16;3;3;3;2;2;2;2;2;1	50;49;48;47;44;44;44;42;30;20;16;3;3;3;2;2;2;2;2;1	50;49;48;47;44;44;44;42;30;20;16;3;3;3;2;2;2;2;2;1	Transitional endoplasmic reticulum ATPase	VCP	1355400000	1313750000	1.26057e+09	1.71767e+16	2694880000	3.45565e+08	7.89094e-08	0.487499	3.64786	-23.5952	-1.03653	1.86705	0	0	0	-7.58824	0.399094	0.398925
Q9UPV0-2;Q9UPV0	Q9UPV0-2;Q9UPV0	2;2	2;2	2;2	Centrosomal protein of 164 kDa	CEP164	1	6.85927e+06	1.08816e+07	1.10362e+07	7252800	2.38804e+06	9.06112e-08	0.945741	4.5567	-23.3957	-0.0804828	2.18799	0	0	0	-7.09608	0.434414	0.362096
P68366-2;P68366;C9JEV8;C9JQ00;C9JJQ8	P68366-2;P68366	22;22;4;4;4	1;1;1;1;1	1;1;1;1;1	Tubulin alpha-4A chain	TUBA4A	2069800	1.73969e+06		1.29213e+08	2412800	3115000	0.0160185	0.721024		-5.96412	-0.47188		0	0	0	-3.218	0.213955	0.669679
P06733;A0A2R8Y6G6;P06733-2;K7EM90;A0A2R8YEM5;A0A2R8Y879;K7ERS8;A0A2R8Y798;A0A2R8YEG5;E5RI09;E5RG95;K7EPM1;K7EKN2;E5RGZ4;A0A2R8Y6I8	P06733;A0A2R8Y6G6;P06733-2	37;35;27;15;13;12;5;4;4;3;3;3;3;3;1	37;35;27;15;13;12;5;4;4;3;3;3;3;3;1	32;30;23;12;10;9;4;3;3;0;0;0;0;0;1	Alpha-enolase	ENO1	6176399999999990	6665833333333323		5.83133e+16	4.1692e+16		0.105917	0.159883		-3.23899	-2.64491		0	0	0	-2.94195	0.000921094	3.0357
Q14789-4;Q14789-3;Q14789;Q14789-2;E7EU81;H0Y867	Q14789-4;Q14789-3;Q14789;Q14789-2;E7EU81;H0Y867	7;7;7;7;6;4	7;7;7;7;6;4	7;7;7;7;6;4	Golgin subfamily B member 1	GOLGB1	9056600	1597500	8.00759e+06	8023500	22700800	2.00976e+08	1.12876	0.070372	0.0398435	0.174738	-3.82886	-4.64951	0	0	0	-2.76788	0.136825	0.863834
A0A0G2JIW1;P0DMV9;P0DMV8;P0DMV8-2;V9GZ37	A0A0G2JIW1;P0DMV9;P0DMV8;P0DMV8-2;V9GZ37	42;42;42;37;30	41;41;41;36;30	27;27;27;23;19	Heat shock 70 kDa protein 1B;Heat shock 70 kDa protein 1A	HSPA1B;HSPA1A	6334299999999990	6744374999999990	6730689655172402	1.00698e+16	1.6922e+17		0.629037	0.0398557		-0.668783	-4.64907		0	0	0	-2.65893	0.170961	0.767104
P69905;G3V1N2;A0A2R8Y7C0	P69905;G3V1N2;A0A2R8Y7C0	5;4;4	2;1;1	2;1;1	Hemoglobin subunit alpha	HBA1;HBA2	2605300	2.5099e+06	3.76322e+06	4558500	186528000	5.24283e+06	0.571526	0.0134559	0.717784	-0.80711	-6.21562	-0.478378	0	0	0	-2.50037	0.250044	0.601984
P31947-2;P31947	P31947-2;P31947	3;3	1;1	1;1	14-3-3 protein sigma	SFN	602530	779062	538241	958933	9550400	3.21326e+06	0.628334	0.0815738	0.167506	-0.670397	-3.61575	-2.57771	0	0	0	-2.28795	0.0568224	1.24548
O95352-3;O95352;C9JE55;C9J415;C9JFF4;O95352-2;C9JNU2;C9JKA3;C9JGL2;F8WDY9;H7C2R3;H7BZ92;H7C2J8	O95352-3;O95352;C9JE55;C9J415;C9JFF4;O95352-2;C9JNU2;C9JKA3	4;4;3;3;3;3;2;2;1;1;1;1;1	4;4;3;3;3;3;2;2;1;1;1;1;1	4;4;3;3;3;3;2;2;1;1;1;1;1	Ubiquitin-like modifier-activating enzyme ATG7	ATG7	1811700	2757500		8401500	12826800	263391	0.21564	0.21498		-2.2133	-2.21773		0	0	0	-2.21552	9.09869e-10	9.04102
C9IZK7;Q15061	C9IZK7;Q15061	2;2	2;2	2;2	WD repeat-containing protein 43	WDR43	4345300	3.67542e+06		1.58973e+07	18203600		0.273335	0.201906		-1.87126	-2.30824		0	0	0	-2.08975	0.00102136	2.99082
F5H8F7;Q9UBL3-2;Q9UBL3-3;Q9UBL3;H0YBF6	F5H8F7;Q9UBL3-2;Q9UBL3-3;Q9UBL3;H0YBF6	4;4;4;4;2	4;4;4;4;2	4;4;4;4;2	Set1/Ash2 histone methyltransferase complex subunit ASH2	ASH2L	1959700	4717500		1.12172e+07	14801600		0.174705	0.318716		-2.517	-1.64966		0	0	0	-2.08333	0.0075746	2.12064
Q9UJY4;H3BMM6;H3BMN6;I3L2C4	Q9UJY4;H3BMM6	3;2;1;1	2;1;1;1	2;1;1;1	ADP-ribosylation factor-binding protein GGA2	GGA2	2587600	7.44094e+06	9.09552e+06	12948500	25152000		0.199838	0.295839		-2.3231	-1.75712		0	0	0	-2.04011	0.00234668	2.62955
J3QQY2;J3KS45;Q9UM00-1;Q9UM00-2;Q9UM00	J3QQY2;J3KS45;Q9UM00-1;Q9UM00-2;Q9UM00	1;1;1;1;1	1;1;1;1;1	1;1;1;1;1	Transmembrane and coiled-coil domain-containing protein 1	TMCO1	2151900	1.51521e+07	3.40241e+06	19145000	15607600	2.43413e+07	0.1124	0.970814	0.139779	-3.15328	-0.0427325	-2.83878	0	0	0	-2.0116	0.111605	0.952316
Q6NUQ1	Q6NUQ1	5	5	5	RAD50-interacting protein 1	RINT1	3937100	2.38052e+06		6.90017e+06	20865600		0.344995	0.188689		-1.53535	-2.40592		0	0		-1.97064	0.0454869	1.34211
Q9NW08;Q9NW08-2;F8VRU2	Q9NW08;Q9NW08-2	6;5;2	6;5;2	6;5;2	DNA-directed RNA polymerase III subunit RPC2	POLR3B	7738700	3.29792e+06		16615000	22100400		0.19849	0.350161		-2.33286	-1.51391		0	0	0	-1.92338	0.00807264	2.09298
A0A2R8YDE6;Q9UBN7-2;Q9UBN7	A0A2R8YDE6;Q9UBN7-2;Q9UBN7	2;2;2	2;2;2	2;2;2	Histone deacetylase 6	HDAC6	1223100	1794375		4.31833e+06	6895200		0.283234	0.260235		-1.81993	-1.94211		0	0	0	-1.88102	3.12149e-05	4.50564
A0A087WW77;Q15334	A0A087WW77;Q15334	6;6	6;6	6;6	Lethal(2) giant larvae protein homolog 1	LLGL1	4908200	7.5876e+06		1.53362e+07	31872000		0.320041	0.238065		-1.64367	-2.07057		0	0	0	-1.85712	0.00135075	2.86942
A0A6Q8PGB0;P24928;P24928-2	A0A6Q8PGB0;P24928	9;9;2	9;9;2	9;9;2	DNA-directed RNA polymerase II subunit RPB1	POLR2A	6435100	11984375		1.80383e+07	54660000		0.356746	0.219253		-1.48703	-2.18933		0	0	0	-1.83818	0.00592995	2.22695
B7Z641;B7Z2A9;Q93050-1;Q93050;Q93050-3;K7ELZ6;K7EM24;K7EPG4;K7EQW2	B7Z641;B7Z2A9;Q93050-1;Q93050;Q93050-3	5;5;5;5;5;2;2;2;1	5;5;5;5;5;2;2;2;1	5;5;5;5;5;2;2;2;1	V-type proton ATPase subunit a;V-type proton ATPase 116 kDa subunit a isoform 1	ATP6V0A1	7083900	4.12667e+06		12438000	29722000		0.331779	0.238339		-1.59171	-2.06892		0	0	0	-1.83031	0.0019564	2.70854
H7C1I7;Q5VZL5-3;Q5VZL5-2;Q5VZL5-4;Q5VZL5	H7C1I7;Q5VZL5-3;Q5VZL5-2;Q5VZL5-4;Q5VZL5	4;4;4;4;4	4;4;4;4;4	4;4;4;4;4	Zinc finger MYM-type protein 4	ZMYM4	6063200	4.53948e+06		1.71417e+07	19682400		0.353711	0.230636		-1.49936	-2.11631		0	0	0	-1.80783	0.00428571	2.36798
C9IY40;A0A669KAX9;Q5T653	C9IY40;A0A669KAX9;Q5T653	2;2;2	2;2;2	2;2;2	39S ribosomal protein L2, mitochondrial	MRPL2	2207200		1.19115e+06	2.48883e+06	5334000	1.29415e+07	0.886841	0	0.0920409	-0.173252		-3.44158	0	0	0	-1.80742	0.234489	0.629877
H3BM14;H3BM74;Q9Y5A7-2;Q9Y5A7;C9JRT6;F8WDB6	H3BM14;H3BM74;Q9Y5A7-2;Q9Y5A7	4;4;4;4;1;1	4;4;4;4;1;1	4;4;4;4;1;1	NEDD8 ultimate buster 1	NUB1	6289500	4.7424e+06		15997000	21364400		0.393167	0.221977		-1.34678	-2.17152		0	0	0	-1.75915	0.0105858	1.97527
Q12965;H0YLE5;O00160	Q12965	3;1;1	3;1;1	3;1;1	Unconventional myosin-Ie	MYO1E	1223700	1060625		1.99067e+06	7104800		0.532799	0.172236		-0.908337	-2.53754		0	0	0	-1.72294	0.0657732	1.18195
Q9BQ70;H3BS87;H3BMJ8;Q9H7D3;H3BSP8;H3BTU3;Q9H384;H3BQ53	Q9BQ70;H3BS87;H3BMJ8;Q9H7D3;H3BSP8;H3BTU3	4;2;2;2;2;2;1;1	4;2;2;2;2;2;1;1	4;2;2;2;2;2;1;1	Transcription factor 25	TCF25	7704500	2.7899e+06		1.06932e+07	20702400		0.260905	0.372155		-1.93841	-1.42602		0	0	0	-1.68222	0.00308191	2.51118
H0Y390;A0A590UJG2;A0A7P0MQR8;H3BPE1;H3BQK9;Q9UPN3-4;Q9UPN3-3;Q9UPN3-2;Q9UPN3-5;Q9UPN3;H0Y6T5;H0Y4F5;H0Y314	H0Y390;A0A590UJG2;A0A7P0MQR8;H3BPE1;H3BQK9;Q9UPN3-4;Q9UPN3-3;Q9UPN3-2;Q9UPN3-5;Q9UPN3	3;3;3;3;3;3;3;3;3;3;1;1;1	3;3;3;3;3;3;3;3;3;3;1;1;1	3;3;3;3;3;3;3;3;3;3;1;1;1	Microtubule-actin cross-linking factor 1, isoforms 1/2/3/5	MACF1	1916300	2840625	2.88759e+06	4.24467e+06	12670000		0.451461	0.224201		-1.14733	-2.15714		0	0	0	-1.65223	0.0218915	1.65972
Q9BZE9;Q9BZE9-2;Q9BZE9-3;J3KRF7;J3QRW3;J3KRG1;J3QL04;J3QR12;Q9BZE9-4;C9JAL9;J3QR50;J3KRY8	Q9BZE9;Q9BZE9-2;Q9BZE9-3	5;5;4;2;2;2;2;2;2;1;1;1	5;5;4;2;2;2;2;2;2;1;1;1	5;5;4;2;2;2;2;2;2;1;1;1	Tether containing UBX domain for GLUT4	ASPSCR1	6274700	7.06927e+06		1.34452e+07	32124400		0.466688	0.220059		-1.09947	-2.18404		0	0	0	-1.64175	0.0269049	1.57017
Q15477;B4E0B4;F8WDE8;H7C4L3	Q15477	6;2;1;1	6;2;1;1	6;2;1;1	Helicase SKI2W	SKIV2L	27324000	6.64135e+06		33685000	51820000		0.197161	0.527287		-2.34256	-0.92334		0	0	0	-1.63295	0.0538239	1.26902
O75165;A0A3B3IRM0	O75165;A0A3B3IRM0	6;4	6;4	6;4	DnaJ homolog subfamily C member 13	DNAJC13	6114400	7861250		2.06467e+07	21212000		0.296145	0.370604		-1.75563	-1.43205		0	0	0	-1.59384	0.000935815	3.02881
A0A0G2JIS2;Q96KQ7-2;Q96KQ7;H0Y4K5;A0A0G2JRR0;A0A0G2JRN8;A2ABF8;A0A0G2JIR1;A2ABF9;A0A0G2JK64;Q96KQ7-3	A0A0G2JIS2;Q96KQ7-2;Q96KQ7;H0Y4K5;A0A0G2JRR0;A0A0G2JRN8;A2ABF8;A0A0G2JIR1;A2ABF9;A0A0G2JK64;Q96KQ7-3	2;2;2;1;1;1;1;1;1;1;1	2;2;2;1;1;1;1;1;1;1;1	2;2;2;1;1;1;1;1;1;1;1	Histone-lysine N-methyltransferase EHMT2	EHMT2	2231200	1.86552e+06	4.22655e+06	3.40683e+06	10973600		0.654919	0.170001		-0.610612	-2.55639		0	0	0	-1.5835	0.116943	0.932024
A0A0B4J269;Q13509;Q13509-2	A0A0B4J269;Q13509;Q13509-2	14;14;13	1;1;1	1;1;1	Tubulin beta-3 chain	TUBB3	6972700	27793750	2.1377e+07	30520000		4.35239e+07	0.228463		0.491156	-2.12997		-1.02575	0	0	0	-1.57786	0.0312708	1.50486
G5E9A6;P51784	G5E9A6;P51784	7;7	6;6	6;6	Ubiquitin carboxyl-terminal hydrolase;Ubiquitin carboxyl-terminal hydrolase 11	USP11	4540400	4.12146e+06		13322000	12443600		0.34082	0.331211		-1.55292	-1.59418		0	0	0	-1.57355	2.05683e-06	5.6868
A0A6Q8PGU6;Q8NB90-3;Q8NB90-2;Q8NB90	A0A6Q8PGU6;Q8NB90-3;Q8NB90-2;Q8NB90	5;5;5;5	4;4;4;4	4;4;4;4	Spermatogenesis-associated protein 5	SPATA5	4712400	3588125		8894500	16747600		0.529811	0.214247		-0.916452	-2.22265		0	0	0	-1.56955	0.0484264	1.31492
Q69YN4-3;Q69YN4;Q69YN4-2;H0YB68;H0YBN5;Q69YN4-4	Q69YN4-3;Q69YN4;Q69YN4-2	3;3;2;1;1;1	3;3;2;1;1;1	3;3;2;1;1;1	Protein virilizer homolog	KIAA1429	2477200	4.68906e+06		7.43767e+06	13191200		0.333061	0.355469		-1.58614	-1.4922		0	0	0	-1.53917	2.58994e-05	4.58671
I3L2W9;I3L2N2;O14641;A0A3B3ITC6;I3L0M7;Q92997-2;Q92997	I3L2W9;I3L2N2;O14641;A0A3B3ITC6;I3L0M7;Q92997-2;Q92997	2;2;2;1;1;1;1	2;2;2;1;1;1;1	2;2;2;1;1;1;1	Segment polarity protein dishevelled homolog DVL-2;Segment polarity protein dishevelled homolog DVL-3	DVL2;DVL3	2102000	1.25281e+06	4.08046e+06	1.91717e+06	11596800		1.09641	0.108031		0.132787	-3.21048		0	0	0	-1.53885	0.304714	0.516107
Q8NC54	Q8NC54	1	1	1	Keratinocyte-associated transmembrane protein 2	KCT2		836885	1.68874e+06	2.49233e+06	3407560			0.245597	0.495585		-2.02564	-1.0128	0	0	0	-1.51922	0.0275586	1.55974
Q5VT52-2;Q5VT52-3;Q5VT52;Q5VT52-5	Q5VT52-2;Q5VT52-3;Q5VT52;Q5VT52-5	10;10;10;6	10;10;10;6	10;10;10;6	Regulation of nuclear pre-mRNA domain-containing protein 2	RPRD2	14787000	1.38396e+07		29880000	56124000		0.49488	0.246589		-1.01485	-2.01982		0	0	0	-1.51733	0.027088	1.56722
Q9BZH6;S4R3Z0	Q9BZH6	6;1	6;1	6;1	WD repeat-containing protein 11	WDR11	4532800	3.85792e+06		8.67833e+06	16471600		0.522312	0.234216		-0.937015	-2.09409		0	0	0	-1.51555	0.0390683	1.40818
H0YML5;Q16822-3;Q16822;H0YMU6;H0YNG4;H0YMA5;H0YM31;Q16822-2	H0YML5;Q16822-3;Q16822;H0YMU6;H0YNG4;H0YMA5;H0YM31;Q16822-2	2;2;2;1;1;1;1;1	2;2;2;1;1;1;1;1	2;2;2;1;1;1;1;1	Phosphoenolpyruvate carboxykinase [GTP], mitochondrial	PCK2	2416200	3.39646e+06	2.2592e+06	7116500	8524400	7.11087e+06	0.339521	0.39844	0.31771	-1.55843	-1.32757	-1.65422	0	0	0	-1.5134	9.83235e-05	4.00734
Q3ZAQ7	Q3ZAQ7	1	1	1	Vacuolar ATPase assembly integral membrane protein VMA21	VMA21	13852000	923729	1.28218e+07	1.26313e+07	8236400		1.09664	0.112152		0.133087	-3.15647		0	0	0	-1.51169	0.305357	0.515193
A0A590UJ01;Q13535-2;Q13535-3;Q13535;H0Y8R8	A0A590UJ01;Q13535-2;Q13535-3;Q13535;H0Y8R8	2;2;2;2;1	2;2;2;2;1	2;2;2;2;1	Serine/threonine-protein kinase ATR	ATR	1663300	1.0413e+06	1.81448e+06	4.60517e+06	2941920		0.361181	0.353953		-1.4692	-1.49837		0	0	0	-1.48379	8.66627e-07	6.06217
A0A7I2V4K5;X6R5C5;X6R8A1;P10619-2;P10619	A0A7I2V4K5;X6R5C5;X6R8A1;P10619-2;P10619	2;2;2;2;2	2;2;2;2;2	2;2;2;2;2	Carboxypeptidase;Lysosomal protective protein;Lysosomal protective protein 32 kDa chain;Lysosomal protective protein 20 kDa chain	CTSA	3348600	3.7751e+06	926586	3.96567e+06		6.07652e+06	0.844398		0.152486	-0.244005		-2.71325	0	0	0	-1.47863	0.206456	0.685173
A0A087WV90;A0A5H1ZRP8;A0A075B6G3;P11532-3;P11532-2;P11532-4;P11532-11;P11532	A0A087WV90;A0A5H1ZRP8;A0A075B6G3;P11532-3;P11532-2;P11532-4;P11532-11;P11532	1;1;1;1;1;1;1;1	1;1;1;1;1;1;1;1	1;1;1;1;1;1;1;1	Dystrophin	DMD	2805800	6635000	1.57391e+06	6.67967e+06	22188000	4.05413e+06	0.420051	0.299036	0.388223	-1.25136	-1.74161	-1.36504	0	0	0	-1.45267	0.000606394	3.21725
A0A087WZV0;O43314-2;O43314;D6RFG4;A0A087WWN8;H0Y9S9	A0A087WZV0;O43314-2;O43314;D6RFG4;A0A087WWN8;H0Y9S9	2;2;2;1;1;1	2;2;2;1;1;1	2;2;2;1;1;1	Inositol hexakisphosphate and diphosphoinositol-pentakisphosphate kinase 2	PPIP5K2	1767900		1.90057e+06	4.28717e+06	5797200		0.41237		0.327844	-1.27799		-1.60892	0	0	0	-1.44345	0.00134025	2.87282
A3KN83-3;A3KN83-2;A3KN83;A3KN83-4;K7ES28;Q9Y2G9-3;Q9Y2G9	A3KN83-3;A3KN83-2;A3KN83;A3KN83-4	3;3;3;2;1;1;1	3;3;3;2;1;1;1	3;3;3;2;1;1;1	Protein strawberry notch homolog 1	SBNO1	3883600	2.21594e+06	3.28598e+06	6.66533e+06	9164800		0.582657	0.241788		-0.779282	-2.04819		0	0	0	-1.41373	0.0581517	1.23544
Q8IYQ7	Q8IYQ7	1	1	1	Threonine synthase-like 1	THNSL1	1055700	882427		1.89083e+06	3452040	220587	0.558325	0.255625		-0.840822	-1.9679		0	0	0	-1.40436	0.0442747	1.35384
F5H658;Q14562;K7EJH9;K7END7	F5H658;Q14562	6;6;1;1	5;5;1;1	5;5;1;1	ATP-dependent RNA helicase DHX8	DHX8	6676600	7.88635e+06		16170000	22600000		0.4129	0.348954		-1.27613	-1.51889		0	0	0	-1.39751	0.000589403	3.22959
Q9Y487;F5H5F3;A0A6Q8PFU6;Q8TBM3	Q9Y487;F5H5F3;A0A6Q8PFU6;Q8TBM3	2;1;1;1	2;1;1;1	2;1;1;1	V-type proton ATPase 116 kDa subunit a isoform 2;V-type proton ATPase subunit a	ATP6V0A2	2584400	2.05146e+06		5091500	7205600	933304	0.507591	0.284703		-0.978261	-1.81247		0	0	0	-1.39537	0.0206345	1.68541
Q13153;E9PM17;B3KNX7;Q13153-2;H0YCG5;H0YCM0	Q13153;E9PM17;B3KNX7;Q13153-2;H0YCG5	6;5;5;5;3;1	2;1;1;1;0;1	2;1;1;1;0;1	Serine/threonine-protein kinase PAK 1;Non-specific serine/threonine protein kinase	PAK1	2682100	4.69833e+06	2.79851e+06	7.87417e+06	11063600		0.34062	0.424666		-1.55376	-1.2356		0	0	0	-1.39468	0.00132073	2.87919
H0YD08;H0YCV3;Q8TEY7-3;Q8TEY7-2;Q8TEY7	H0YD08;H0YCV3;Q8TEY7-3;Q8TEY7-2;Q8TEY7	1;1;1;1;1	1;1;1;1;1	1;1;1;1;1	Ubiquitin carboxyl-terminal hydrolase 33	USP33	959280	1.74073e+06			3390280	388826	0.28295	0.513447		-1.82138	-0.961713		0	0	0	-1.39155	0.0225287	1.64726
P10398;H7C4S5;A0A2R8Y492;H7C560;A0A2U3TZI2;A0A2R8Y8E0;P10398-2;P15056	P10398	3;1;1;1;1;1;1;1	3;1;1;1;1;1;1;1	2;0;0;0;0;0;1;0	Serine/threonine-protein kinase A-Raf	ARAF	3795100	5.40792e+06	3.34287e+06	8.58467e+06	16218800		0.442079	0.333435		-1.17762	-1.58452		0	0	0	-1.38107	0.00279733	2.55326
A0A0A0MT33;Q9UPN6;Q9UPN6-2	A0A0A0MT33;Q9UPN6;Q9UPN6-2	6;6;6	3;3;3	3;3;3	Protein SCAF8	SCAF8	1886600	6.29469e+06		5.57917e+06	14328400	358717	0.338151	0.439315		-1.56426	-1.18667		0	0	0	-1.37547	0.0022754	2.64294
B4DKY1;P49589-2;P49589;P49589-3	B4DKY1;P49589-2;P49589;P49589-3	16;16;16;16	16;16;16;16	16;16;16;16	Cysteine--tRNA ligase, cytoplasmic	CARS	54781000	45640625		9.59017e+07	173080000		0.571221	0.263697		-0.80788	-1.92305		0	0	0	-1.36546	0.0462329	1.33505
Q9H6R4-4;Q9H6R4;A0A0A0MRW6;Q9H6R4-2;Q9H6R4-3;A0A0C4DFX0	Q9H6R4-4;Q9H6R4;A0A0A0MRW6;Q9H6R4-2	14;14;11;11;6;3	14;14;11;11;6;3	14;14;11;11;6;3	Nucleolar protein 6	NOL6	33800000	2.22583e+07		6.53617e+07	74860000		0.517123	0.297333		-0.951422	-1.74985		0	0	0	-1.35064	0.0200192	1.69855
Q5VZU9;P29144;A0A494C1B8;A0A494C0U1;A0A494C1L2;A0A494C0X4;A0A494C1S6;A0A494C1S4;A0A494C0A3	Q5VZU9;P29144;A0A494C1B8;A0A494C0U1	14;14;12;12;1;1;1;1;1	14;14;12;12;1;1;1;1;1	14;14;12;12;1;1;1;1;1	Tripeptidyl-peptidase 2	TPP2	18191000	2.27073e+07		32435000	82120000		0.560845	0.276514		-0.834327	-1.85458		0	0	0	-1.34445	0.0384754	1.41482
D6RER8;E7ESU6;D6RG31;D6RHF5;D6R9Q7;Q8NBW4-2;Q8NBW4-4;Q8NBW4-3;Q8NBW4	D6RER8;E7ESU6;D6RG31;D6RHF5;D6R9Q7;Q8NBW4-2;Q8NBW4-4;Q8NBW4-3;Q8NBW4	1;1;1;1;1;1;1;1;1	1;1;1;1;1;1;1;1;1	1;1;1;1;1;1;1;1;1	Sodium-coupled neutral amino acid transporter 9	SLC38A9		2.32448e+06	3.28724e+06	3320000	7017600			0.331236	0.468428		-1.59407	-1.0941	0	0	0	-1.34409	0.00549243	2.26024
Q9H4L7;Q9H4L7-2;Q9H4L7-3;D6RAY8	Q9H4L7;Q9H4L7-2;Q9H4L7-3	8;8;5;1	8;8;5;1	8;8;5;1	SWI/SNF-related matrix-associated actin-dependent regulator of chromatin subfamily A containing DEAD/H box 1	SMARCAD1	18261000	1.12198e+07		2.79733e+07	46180000		0.401089	0.395431		-1.31801	-1.3385		0	0	0	-1.32825	4.19364e-07	6.37741
A0A7I2SU25;Q9Y223-3;Q9Y223;Q9Y223-2;Q9Y223-4;Q9Y223-5	A0A7I2SU25;Q9Y223-3;Q9Y223;Q9Y223-2;Q9Y223-4;Q9Y223-5	6;6;6;6;5;4	6;6;6;6;5;4	6;6;6;6;5;4	Bifunctional UDP-N-acetylglucosamine 2-epimerase/N-acetylmannosamine kinase;UDP-N-acetylglucosamine 2-epimerase (hydrolyzing);N-acetylmannosamine kinase	GNE	9043500	8.92635e+06		15433500	32737600		0.585966	0.272664		-0.771112	-1.87481		0	0	0	-1.32296	0.0487194	1.3123
F8VZ70;Q96GM5-2;Q96GM5;F8VUB0;F8VRQ4;F8VW95;Q6STE5-2;Q6STE5	F8VZ70;Q96GM5-2;Q96GM5;F8VUB0;F8VRQ4	3;3;3;2;2;1;1;1	3;3;3;2;2;1;1;1	3;3;3;2;2;1;1;1	SWI/SNF-related matrix-associated actin-dependent regulator of chromatin subfamily D member 1	SMARCD1	7687400	2198750	3.74057e+06	1.09893e+07	5834400	1.54211e+07	0.699533	0.37686	0.242562	-0.515536	-1.4079	-2.04357	0	0	0	-1.32234	0.0405871	1.39161
O00411;K7EMH3	O00411	5;1	5;1	5;1	DNA-directed RNA polymerase, mitochondrial	POLRMT	6190900	7.95833e+06	3.20103e+06	9473500	21387600	1.20633e+07	0.653497	0.3721	0.265354	-0.613748	-1.42624	-1.91401	0	0	0	-1.318	0.0254578	1.59418
P46977;P46977-2;A0A0C4DH80;E9PN73;E9PI32	P46977;P46977-2	9;6;3;3;3	9;6;3;3;3	8;5;3;3;3	Dolichyl-diphosphooligosaccharide--protein glycosyltransferase subunit STT3A	STT3A	54958000	38268750	5.62805e+07	1.23723e+08	138200000	1.07211e+08	0.444201	0.276908	0.524951	-1.17072	-1.85252	-0.929745	0	0	0	-1.31766	0.00885009	2.05305
P68431	P68431	5	1	1	Histone H3.1	HIST1H3A	49431000	2.58417e+07	6.68115e+07	1.32263e+08	59756000	1.6557e+08	0.373732	0.432453	0.403525	-1.41993	-1.20938	-1.30927	0	0	0	-1.31286	2.72165e-05	4.56517
H0Y3V5;Q6YHU6-3;Q6YHU6;Q6YHU6-2	H0Y3V5;Q6YHU6-3;Q6YHU6;Q6YHU6-2	2;2;2;1	2;2;2;1	2;2;2;1	Thyroid adenoma-associated protein	THADA	1317000	2.91708e+06		3760000	6296400		0.350266	0.463294		-1.51348	-1.11		0	0	0	-1.31174	0.00317112	2.49879
Q14137-2;Q14137	Q14137-2;Q14137	9;9	9;9	9;9	Ribosome biogenesis protein BOP1	BOP1	23639000	1.86146e+07		39400000	67700000		0.472451	0.349173		-1.08176	-1.51799		0	0	0	-1.29987	0.00408289	2.38903
A0A0A0MTB8;Q8NI36	A0A0A0MTB8;Q8NI36	12;12	12;12	12;12	WD repeat-containing protein 36	WDR36	22050000	21131250		4.32067e+07	65088000		0.510338	0.324657		-0.970475	-1.62301		0	0	0	-1.29674	0.0128914	1.8897
O43252	O43252	10	10	9	Bifunctional 3-phosphoadenosine 5-phosphosulfate synthase 1;Sulfate adenylyltransferase;Adenylyl-sulfate kinase	PAPSS1	19462000	2.95896e+07		5.00533e+07	69260000		0.388825	0.427225		-1.36281	-1.22693		0	0	0	-1.29487	0.000131162	3.88219
A0A7P0TAG1;A0A7P0TAX2;A0A7P0TBE2;P10515;H0YDD4;E9PEJ4;A0A7P0TBK2;A0A7P0Z4G4;A0A7P0T997;A0A7P0TA47;A0A7P0Z423;A0A7P0T9N8;A0A7P0Z459	A0A7P0TAG1;A0A7P0TAX2;A0A7P0TBE2;P10515;H0YDD4;E9PEJ4;A0A7P0TBK2;A0A7P0Z4G4;A0A7P0T997;A0A7P0TA47	12;12;12;12;11;11;11;11;11;10;2;2;2	12;12;12;12;11;11;11;11;11;10;2;2;2	12;12;12;12;11;11;11;11;11;10;2;2;2	Dihydrolipoyllysine-residue acetyltransferase component of pyruvate dehydrogenase complex, mitochondrial;Acetyltransferase component of pyruvate dehydrogenase complex	DLAT	90352000	50703125		128925000	199156000		0.393276	0.453675		-1.34639	-1.14027		0	0	0	-1.24333	0.000512989	3.28989
Q00532-2	Q00532-2	1	1	1			3071800	2.25198e+06		4713000		8.19783e+06	0.651772	0.274704		-0.617561	-1.86405		0	0	0	-1.2408	0.0756227	1.12135
A0A087WWS1;Q96FV9;A0A087WY84;Q96FV9-2;R4GMN4;R4GN58;J3KT14	A0A087WWS1;Q96FV9;A0A087WY84;Q96FV9-2	7;7;4;4;3;1;1	7;7;4;4;3;1;1	7;7;4;4;3;1;1	THO complex subunit 1	THOC1	18897000	9.88385e+06		29820000	34110000		0.331451	0.554002		-1.59313	-0.852038		0	0	0	-1.22259	0.0214148	1.66929
Q9BVA1	Q9BVA1	27	1	1	Tubulin beta-2B chain	TUBB2B	17886000	6.71344e+06	7.13425e+06	2.10033e+07	14270000	3.62435e+07	0.851579	0.470458	0.196842	-0.231788	-1.08786	-2.34489	0	0	0	-1.22151	0.117374	0.930429
U3KPZ7;Q9P2N5	U3KPZ7;Q9P2N5	4;4	2;2	2;2	RNA-binding protein 27	RBM27	1944400	5.27385e+06		4639000	11855600		0.419142	0.444841		-1.25449	-1.16864		0	0	0	-1.21156	4.05098e-05	4.39244
F5H3S6;B7Z2U2;Q6ZVM7-4;Q6ZVM7-2;Q6ZVM7-3;Q6ZVM7-5;Q6ZVM7	F5H3S6;B7Z2U2;Q6ZVM7-4;Q6ZVM7-2;Q6ZVM7-3;Q6ZVM7-5;Q6ZVM7	1;1;1;1;1;1;1	1;1;1;1;1;1;1	1;1;1;1;1;1;1	TOM1-like protein 2	TOM1L2	1186600	1.21615e+06	1.38862e+06	2.42517e+06	3184440		0.489286	0.381903		-1.03125	-1.38872		0	0	0	-1.20999	0.00281984	2.54977
Q14692	Q14692	5	5	5	Ribosome biogenesis protein BMS1 homolog	BMS1	7879000	6.90708e+06		1.84683e+07	15634800		0.426622	0.441776		-1.22897	-1.17861		0	0	0	-1.20379	8.3487e-06	5.07838
Q8IY81;J3KS36;J3QSE2	Q8IY81	10;2;1	10;2;1	10;2;1	pre-rRNA processing protein FTSJ3	FTSJ3	17182000	3.22792e+07		5.59133e+07	52488000		0.307297	0.614982		-1.70229	-0.701384		0	0	0	-1.20184	0.0485125	1.31415
Q68CQ4;H7C2R4	Q68CQ4	7;3	7;3	7;3	Digestive organ expansion factor homolog	DIEXF	13087000	1.17573e+07		2.44467e+07	32858400		0.535329	0.357817		-0.901503	-1.48271		0	0	0	-1.1921	0.0118076	1.92784
Q12906-7;Q12906;Q12906-6;Q12906-4;Q12906-3;Q12906-2;Q12906-5;K7EKJ9;K7EQR9;K7EKY0;K7ER69;K7EJ09;K7EPG3;K7ENK6;K7EM82;K7ERM6;K7ELV3;K7EQ75	Q12906-7;Q12906;Q12906-6;Q12906-4;Q12906-3;Q12906-2;Q12906-5	40;39;38;38;37;37;37;13;10;7;7;5;4;4;4;4;1;1	40;39;38;38;37;37;37;13;10;7;7;5;4;4;4;4;1;1	36;35;34;34;33;33;33;13;10;7;7;5;4;4;4;4;1;1	Interleukin enhancer-binding factor 3	ILF3	669450000	5.21854e+08		1.13758e+09	1543080000		0.588484	0.33819		-0.764924	-1.56409		0	0	0	-1.16451	0.0297235	1.5269
Q9H1A4;H0Y564;F8WAS1;A0A2R8YF63	Q9H1A4;H0Y564	9;5;2;1	9;5;2;1	9;5;2;1	Anaphase-promoting complex subunit 1	ANAPC1	16971000	1.04917e+07		2.04667e+07	43528000		0.512622	0.389887		-0.964032	-1.35887		0	0	0	-1.16145	0.00423827	2.37281
O60488-2;O60488;D6RF95;D6RDA8;H0Y9A0	O60488-2;O60488	10;10;2;1;1	8;8;2;1;1	8;8;2;1;1	Long-chain-fatty-acid--CoA ligase 4	ACSL4	8445600	1.22135e+07	1.26724e+07	2.12317e+07	40248000	1.70126e+07	0.397783	0.303457	0.744884	-1.32995	-1.72044	-0.424913	0	0	0	-1.15843	0.039195	1.40677
E7EVC7;Q676U5-5;Q676U5-3;Q676U5-2;Q676U5	E7EVC7;Q676U5-5;Q676U5-3;Q676U5-2;Q676U5	1;1;1;1;1	1;1;1;1;1	1;1;1;1;1	Autophagy-related protein 16-1	ATG16L1	2127100	1.72917e+06		3.95633e+06	4628000	1.85522e+06	0.537644	0.373632		-0.895276	-1.42031		0	0	0	-1.15779	0.00964272	2.0158
Q5JY65;Q9BZJ0-2;Q9BZJ0-3;Q9BZJ0	Q5JY65;Q9BZJ0-2;Q9BZJ0-3;Q9BZJ0	7;7;7;7	7;7;7;7	7;7;7;7	Crooked neck-like protein 1	CRNKL1	15662000	9.82667e+06		2.65683e+07	28783200		0.589499	0.341403		-0.762439	-1.55045		0	0	0	-1.15645	0.0291781	1.53494
O43663-2;O43663-4;O43663;O43663-3;H0YLA0;H0YM42;H0YL53	O43663-2;O43663-4;O43663;O43663-3	5;5;5;4;1;1;1	5;5;5;4;1;1;1	5;5;5;4;1;1;1	Protein regulator of cytokinesis 1	PRC1	7277700	9.43833e+06		1.45602e+07	23341600		0.499836	0.404357		-1.00047	-1.3063		0	0	0	-1.15339	0.00205549	2.68708
B7WP74;Q9HCG8	B7WP74;Q9HCG8	3;3	3;3	3;3	Pre-mRNA-splicing factor CWC22 homolog	CWC22	5441900	4.8249e+06		9.46183e+06	13697600		0.575142	0.352244		-0.798009	-1.50535		0	0	0	-1.15168	0.0221804	1.65403
O60518;A0A096LPA6	O60518	3;1	1;1	1;1	Ran-binding protein 6	RANBP6	1645700	1.37073e+06		2008500	5538400		0.819368	0.247496		-0.287417	-2.01453		0	0	0	-1.15097	0.171702	0.765224
Q9UGJ1-2;Q9UGJ1;H3BPU4;H3BN56;H3BNL9	Q9UGJ1-2;Q9UGJ1;H3BPU4	3;3;2;1;1	3;3;2;1;1	3;3;2;1;1	Gamma-tubulin complex component 4	TUBGCP4	2200100	5.46958e+06	4.65333e+06	5819000	10186000		0.378089	0.536971		-1.4032	-0.897085		0	0	0	-1.15014	0.00886016	2.05256
Q96P70	Q96P70	22	22	22	Importin-9	IPO9	125270000	1.07885e+08		2.19383e+08	302708000		0.57101	0.356401		-0.808413	-1.48843		0	0	0	-1.14842	0.0201086	1.69662
P08195-4;P08195;P08195-3;A0A7P0Z4P5;J3KPF3;A0A7P0TAN7;A0A7P0Z4A0;F5GZS6;P08195-2;A0A7P0T9F7;A0A7P0TBF8;A0A7P0T8F1;A0A7P0TAS6;A0A7P0T8U7;F5GZI0;F5H056;H0YH36;A0A7P0TAT7;H0YFS2;F5H0E2;A0A7P0T853;F5H867;H0YFX4;F5GZR9	P08195-4;P08195;P08195-3;A0A7P0Z4P5;J3KPF3;A0A7P0TAN7;A0A7P0Z4A0;F5GZS6;P08195-2;A0A7P0T9F7;A0A7P0TBF8;A0A7P0T8F1;A0A7P0TAS6;A0A7P0T8U7;F5GZI0;F5H056;H0YH36;A0A7P0TAT7	26;26;26;26;26;26;26;26;25;25;24;20;20;20;19;19;17;15;9;9;5;5;2;2	26;26;26;26;26;26;26;26;25;25;24;20;20;20;19;19;17;15;9;9;5;5;2;2	26;26;26;26;26;26;26;26;25;25;24;20;20;20;19;19;17;15;9;9;5;5;2;2	4F2 cell-surface antigen heavy chain	SLC3A2	300510000	2.54333e+08		4.65467e+08	800280000		0.546405	0.375506		-0.871957	-1.41309		0	0	0	-1.14252	0.0108919	1.9629
O14787-2;O14787;A0A075B780;K7ENW1;K7ESC1;K7EMA3	O14787-2;O14787;A0A075B780	13;12;10;2;2;1	6;6;6;1;1;1	6;6;6;1;1;1	Transportin-2	TNPO2	11610000	1.04552e+07		17535000	33551200		0.596248	0.346038		-0.746016	-1.531		0	0	0	-1.13851	0.0300866	1.52163
Q96QC0	Q96QC0	5	5	5	Serine/threonine-protein phosphatase 1 regulatory subunit 10	PPP1R10	7914300	5.2474e+06		1.04012e+07	19296800		0.504501	0.410135		-0.987072	-1.28583		0	0	0	-1.13645	0.00200431	2.69804
Q86VS8;H0YDM4	Q86VS8	4;1	4;1	4;1	Protein Hook homolog 3	HOOK3	9171400	1.9374e+06	1.05179e+07	13794000	13801600	1.02317e+07	0.664883	0.140375	1.02797	-0.588827	-2.83264	0.0397996	0	0	0	-1.12722	0.265643	0.575701
Q8TEQ6	Q8TEQ6	29	29	29	Gem-associated protein 5	GEMIN5	90811000	9.90583e+07		1.50648e+08	283976000		0.602801	0.348826		-0.730246	-1.51942		0	0	0	-1.12483	0.031476	1.50202
Q01082;A0A087WUZ3;Q01082-2;F8W6C1;P11277-3;P11277;P11277-2	Q01082;A0A087WUZ3;Q01082-2	56;55;53;17;4;4;4	56;55;53;17;4;4;4	3;3;0;0;0;0;0	Spectrin beta chain, non-erythrocytic 1	SPTBN1	217390000	184718750		3.89183e+08	485160000		0.55858	0.380738		-0.840164	-1.39313		0	0	0	-1.11665	0.0123304	1.90902
Q9BVJ6-3;Q9BVJ6;Q9BVJ6-2;X6RJY0;Q5TAP6	Q9BVJ6-3;Q9BVJ6;Q9BVJ6-2	11;11;9;4;3	11;11;9;4;3	11;11;9;4;3	U3 small nucleolar RNA-associated protein 14 homolog A	UTP14A	34277000	31071875		5.69917e+07	87008000		0.601439	0.357115		-0.73351	-1.48554		0	0	0	-1.10952	0.0287759	1.54097
K7ELC8;E9PMD0;Q96R06	K7ELC8;E9PMD0;Q96R06	1;1;1	1;1;1	1;1;1	Sperm-associated antigen 5	SPAG5		2.05167e+06	2.71713e+06	3.34967e+06	5082000			0.403712	0.534657		-1.3086	-0.903315	0	0	0	-1.10596	0.00526164	2.27888
Q86XP3;A0A0A0MSJ0;Q86XP3-2;J3QRI2;J3KTK9;J3KRE3	Q86XP3;A0A0A0MSJ0;Q86XP3-2	17;15;15;2;2;1	17;15;15;2;2;1	17;15;15;2;2;1	ATP-dependent RNA helicase DDX42	DDX42	64470000	61090625		1.05548e+08	171596000		0.61081	0.356014		-0.711204	-1.48999		0	0	0	-1.1006	0.0321779	1.49244
A0A5F9ZI43;H7BZG6;A0A5F9ZHX2;A6NH01;A0A5F9ZHW1;P56377;H0Y673;P56377-2	A0A5F9ZI43;H7BZG6;A0A5F9ZHX2;A6NH01;A0A5F9ZHW1;P56377;H0Y673;P56377-2	2;2;2;2;2;2;1;1	2;2;2;2;2;2;1;1	2;2;2;2;2;2;1;1	AP-1 complex subunit sigma-2	AP1S2	569110	298479	545092	1.43097e+06	543040		0.39771	0.549645		-1.33021	-0.863428		0	0	0	-1.09682	0.00806149	2.09358
A0A6Q8PGA3;A0A6Q8PGV8;A0A6Q8PFJ4;O95140;A0A6Q8PGS9;O95140-2;Q5JXC5;A0A6Q8PGR2	A0A6Q8PGA3;A0A6Q8PGV8;A0A6Q8PFJ4;O95140;A0A6Q8PGS9;O95140-2	4;4;4;4;3;2;1;1	4;4;4;4;3;2;1;1	4;4;4;4;3;2;1;1	Mitofusin-2	MFN2	8923200	8261250	2.5808e+06	13523000	26515200	5.15543e+06	0.659854	0.311567	0.500599	-0.599782	-1.68239	-0.998273	0	0	0	-1.09348	0.0258412	1.58769
Q9BPX3;H0Y9Z8;D6RA93	Q9BPX3	28;6;4	28;6;4	28;6;4	Condensin complex subunit 3	NCAPG	107110000	1.11792e+08		2.21517e+08	245096000		0.48353	0.456114		-1.04832	-1.13253		0	0	0	-1.09043	5.24219e-05	4.28049
A0A7I2V629;A0A7I2V5Q5;Q13427-2;Q13427;C9JN15;C9JM79;A0A7I2V4F2;E9PG73;A0A7I2V4W3;C9J679	A0A7I2V629;A0A7I2V5Q5;Q13427-2;Q13427;C9JN15;C9JM79;A0A7I2V4F2;E9PG73;A0A7I2V4W3	4;4;4;4;3;3;3;3;2;1	4;4;4;4;3;3;3;3;2;1	4;4;4;4;3;3;3;3;2;1	Peptidyl-prolyl cis-trans isomerase G;Peptidyl-prolyl cis-trans isomerase	PPIG	5705700	1.4976e+06	2.39092e+06	7.48333e+06	16356400	1.59928e+06	0.762454	0.0915607	1.495	-0.391277	-3.44913	0.580141	0	0	0	-1.08675	0.421294	0.375414
B1AQT4;E9PP32;E9PQC4;Q9BZD4;E9PKH1;B1AQT3	B1AQT4;E9PP32;E9PQC4;Q9BZD4;E9PKH1;B1AQT3	2;2;2;2;1;1	2;2;2;2;1;1	2;2;2;2;1;1	Kinetochore protein Nuf2	NUF2	940570	2.14208e+06	2.75299e+06	3.72917e+06	2260640	6.19652e+06	0.25222	0.947556	0.44428	-1.98725	-0.0777167	-1.17046	0	0	0	-1.07847	0.123	0.910096
Q07866;Q07866-2;F8W6L3;G3V3H3;G3V5R9;G3V2E7;Q07866-8;Q07866-3;Q07866-7;Q07866-5;Q07866-10;Q07866-6;Q07866-4;Q07866-9;E7EVH7;G5E9S8;H0YJU9;H0YJL0;H0YG16;H0YJT3;G3V2P7;H0YGB8	Q07866;Q07866-2;F8W6L3;G3V3H3;G3V5R9;G3V2E7;Q07866-8;Q07866-3;Q07866-7;Q07866-5;Q07866-10;Q07866-6;Q07866-4;Q07866-9;E7EVH7;G5E9S8	6;6;6;6;6;6;6;6;6;6;6;6;6;6;6;5;2;2;2;2;1;1	6;6;6;6;6;6;6;6;6;6;6;6;6;6;6;5;2;2;2;2;1;1	3;3;3;3;3;3;3;3;3;3;3;3;3;3;3;3;2;2;2;2;1;1	Kinesin light chain 1	KLC1	18372000	12584375		2.74267e+07	37299600		0.458837	0.492552		-1.12395	-1.02165		0	0	0	-1.0728	9.85145e-05	4.0065
O00567;A0A494C128;H0YDU4;H0Y653;Q5JXT2	O00567;A0A494C128	18;15;8;7;7	18;15;8;7;7	18;15;8;7;7	Nucleolar protein 56	NOP56	82132000	6.68677e+07		1.78817e+08	135796000		0.459308	0.492413		-1.12246	-1.02206		0	0	0	-1.07226	9.33126e-05	4.03006
A0A0A0MQW0;A0A0A0MR39;Q9P2K5-2;Q9P2K5;A0A087WWC8;H0YN19;A0A087WUT0;Q9P2K5-4	A0A0A0MQW0;A0A0A0MR39;Q9P2K5-2;Q9P2K5	3;3;3;3;1;1;1;1	3;3;3;3;1;1;1;1	3;3;3;3;1;1;1;1	Myelin expression factor 2	MYEF2	2143800	9.41969e+06	1.17874e+07	1.29092e+07	12750800	1.33972e+07	0.166068	0.738753	0.879839	-2.59015	-0.436837	-0.184689	0	0	0	-1.07056	0.233386	0.631925
Q7Z6Z7-2;Q7Z6Z7-3;Q7Z6Z7;H0Y659;A0A087X1S3;A0A1B0GXC7	Q7Z6Z7-2;Q7Z6Z7-3;Q7Z6Z7	42;42;42;8;2;1	42;42;42;8;2;1	42;42;42;8;2;1	E3 ubiquitin-protein ligase HUWE1	HUWE1	132040000	1.12229e+08		193100000	337624000		0.581197	0.391086		-0.782901	-1.35444		0	0	0	-1.06867	0.0152481	1.81678
H0YNH8;Q9BZF9-2;Q9BZF9;H0YN48;F5H2B9	H0YNH8;Q9BZF9-2;Q9BZF9;H0YN48;F5H2B9	2;2;2;1;1	2;2;2;1;1	2;2;2;1;1	Uveal autoantigen with coiled-coil domains and ankyrin repeats	UACA	1845000	1.0333e+06	1.01141e+06	2222500	3732840	2.14083e+06	0.830146	0.276814	0.472441	-0.268563	-1.85301	-1.08179	0	0	0	-1.06779	0.0798796	1.09756
A0A087X211;Q8TCG1;Q8TCG1-2;F8WAX6;F8WF26	A0A087X211;Q8TCG1;Q8TCG1-2	13;13;10;3;2	13;13;10;3;2	13;13;10;3;2	Protein CIP2A	KIAA1524	49099000	2.84167e+07		7.02083e+07	87160000		0.404748	0.56332		-1.3049	-0.827973		0	0	0	-1.06644	0.00927307	2.03278
Q8TAF3;Q8TAF3-4;Q8TAF3-3;Q8TAF3-5;F8W9K4;F8W7Q3;C9JC24	Q8TAF3;Q8TAF3-4;Q8TAF3-3;Q8TAF3-5	5;4;4;3;1;1;1	5;4;4;3;1;1;1	5;4;4;3;1;1;1	WD repeat-containing protein 48	WDR48	12307000	1.22396e+07		2.25883e+07	29141600		0.544839	0.420004		-0.876099	-1.25153		0	0	0	-1.06381	0.00472117	2.32595
P21399	P21399	12	12	12	Cytoplasmic aconitate hydratase	ACO1	16346000	2.2374e+07		3.32717e+07	47932000		0.491289	0.466785		-1.02536	-1.09917		0	0	0	-1.06226	3.82043e-05	4.41789
Q9H9F9	Q9H9F9	1	1	1	Actin-related protein 5	ACTR5	2566700	2388750	1.95862e+06	4.34883e+06	6100400		0.590204	0.391573		-0.760714	-1.35265		0	0	0	-1.05668	0.0173059	1.76181
A0A286YFF8;Q7Z3U7-2;Q7Z3U7-6;Q7Z3U7-5;Q7Z3U7;Q7Z3U7-3;F8VZV1	A0A286YFF8;Q7Z3U7-2;Q7Z3U7-6;Q7Z3U7-5;Q7Z3U7;Q7Z3U7-3	6;6;6;6;6;4;2	6;6;6;6;6;4;2	6;6;6;6;6;4;2	Protein MON2 homolog	MON2	7944600	8.5949e+06		13067000	22235600		0.60799	0.386538		-0.717881	-1.37132		0	0	0	-1.0446	0.0232905	1.63282
O75146;H0YH66;O75146-2	O75146;H0YH66	4;2;1	4;2;1	4;2;1	Huntingtin-interacting protein 1-related protein	HIP1R	109860000	6.7126e+07	1.24356e+08	172950000	198476000	2.29065e+08	0.635212	0.338207	0.542886	-0.654689	-1.56402	-0.881279	0	0	0	-1.03333	0.0194176	1.71181
P49588;A0A6Q8PGN5;P49588-2;A0A6Q8PFY2;A0A6Q8PF33;H3BPK7;A0A6Q8PGE8;A0A6Q8PGR9;A0A6Q8PGB5;A0A6Q8PFK3;A0A6Q8PHJ2;A0A6Q8PH44;A0A6Q8PHP7;A0A6Q8PHP3;A0A6Q8PF77;A0A6Q8PG28;A0A6Q8PG62;A0A6Q8PGI8;A0A6Q8PHN5	P49588;A0A6Q8PGN5;P49588-2;A0A6Q8PFY2;A0A6Q8PF33;H3BPK7;A0A6Q8PGE8;A0A6Q8PGR9;A0A6Q8PGB5;A0A6Q8PFK3;A0A6Q8PHJ2;A0A6Q8PH44;A0A6Q8PHP7	44;44;43;43;43;42;42;42;38;36;32;30;23;19;19;13;11;7;2	44;44;43;43;43;42;42;42;38;36;32;30;23;19;19;13;11;7;2	44;44;43;43;43;42;42;42;38;36;32;30;23;19;19;13;11;7;2	Alanine--tRNA ligase, cytoplasmic	AARS	356980000	351250000		5.29633e+08	989600000		0.674013	0.354941		-0.569151	-1.49435		0	0	0	-1.03175	0.0580237	1.23639
P51114;B4DXZ6;P51114-2;E9PFF5;P51114-3;E7EU85;C9JAJ4;H7C4S4;C9JYQ6;C9JZE0;C9JY20	P51114;B4DXZ6;P51114-2;E9PFF5;P51114-3;E7EU85	17;16;16;13;12;11;4;2;1;1;1	17;16;16;13;12;11;4;2;1;1;1	15;14;14;11;10;9;4;2;1;1;1	Fragile X mental retardation syndrome-related protein 1	FXR1	99156000	6.69854e+07		119975000	230344000		0.558328	0.430469		-0.840815	-1.21602		0	0	0	-1.02842	0.00519506	2.28441
P54802	P54802	1	1	1	Alpha-N-acetylglucosaminidase;Alpha-N-acetylglucosaminidase 82 kDa form;Alpha-N-acetylglucosaminidase 77 kDa form	NAGLU	927220	948635		1611350	2257680		0.575431	0.420182		-0.797286	-1.25092		0	0	0	-1.0241	0.00902611	2.0445
Q9NP92	Q9NP92	2	2	2	28S ribosomal protein S30, mitochondrial	MRPS30	5805400	6.54781e+06	1.05155e+06	7805500	3780320	1.13635e+07	0.743758	1.73208	0.0925378	-0.427096	0.792505	-3.43381	0	0	0	-1.0228	0.461111	0.336194
O95163;A0A6Q8PHF4;A0A6Q8PG86;A0A6Q8PEX6;A0A6Q8PFB7;A0A6Q8PHC9;A0A6Q8PGW3;A0A6Q8PFH9;A0A6Q8PHI5;A0A6Q8PF66;A0A6Q8PH48;F5H2T0;A0A6Q8PFN8;A0A6Q8PHA0;A0A6Q8PGR0;A0A6Q8PF69;A0A6Q8PGA6;A0A6Q8PFC8;A0A6Q8PGC4;A0A6Q8PH36;H0YDF3;A0A6Q8PFX1	O95163;A0A6Q8PHF4;A0A6Q8PG86;A0A6Q8PEX6;A0A6Q8PFB7;A0A6Q8PHC9;A0A6Q8PGW3;A0A6Q8PFH9;A0A6Q8PHI5;A0A6Q8PF66;A0A6Q8PH48;F5H2T0;A0A6Q8PFN8;A0A6Q8PHA0;A0A6Q8PGR0;A0A6Q8PF69	26;25;25;25;25;24;24;23;23;22;20;20;18;17;15;15;6;4;4;4;4;2	26;25;25;25;25;24;24;23;23;22;20;20;18;17;15;15;6;4;4;4;4;2	26;25;25;25;25;24;24;23;23;22;20;20;18;17;15;15;6;4;4;4;4;2	Elongator complex protein 1	IKBKAP	89427000	6.86833e+07		1.02312e+08	247052000		0.671315	0.361976		-0.574939	-1.46603		0	0	0	-1.02049	0.0544379	1.2641
P41250-2;P41250;A0A6Q8PGA8;A0A6Q8PGI6;A0A6Q8PGZ8;A0A6Q8PHH9;A0A6Q8PGW4;A0A6Q8PHI7;H7C443;A0A6Q8PFZ6;A0A6Q8PF45;A0A6Q8PH49;A0A6Q8PGN7;F8WCK4;A0A6Q8PGZ9;A0A6Q8PFV5;A0A6Q8PFU7;A0A6Q8PGT3	P41250-2;P41250;A0A6Q8PGA8;A0A6Q8PGI6;A0A6Q8PGZ8;A0A6Q8PHH9;A0A6Q8PGW4;A0A6Q8PHI7;H7C443;A0A6Q8PFZ6	30;29;29;29;28;27;27;24;22;21;12;12;5;5;5;4;2;2	30;29;29;29;28;27;27;24;22;21;12;12;5;5;5;4;2;2	30;29;29;29;28;27;27;24;22;21;12;12;5;5;5;4;2;2	Glycine--tRNA ligase	GARS	341810000	2.90198e+08		4.91867e+08	828240000		0.589993	0.412694		-0.76123	-1.27685		0	0	0	-1.01904	0.0130893	1.88308
Q14651;C9JAM8	Q14651;C9JAM8	10;6	7;4	7;4	Plastin-1	PLS1	12642000	1.96865e+07		25610000	39754400		0.493635	0.495202		-1.01848	-1.01391		0	0	0	-1.0162	1.03928e-08	7.98327
A0A087WU06;A0A3B3ITE3;Q96CW5-3;Q96CW5-2;Q96CW5	A0A087WU06;A0A3B3ITE3;Q96CW5-3;Q96CW5-2;Q96CW5	2;2;2;2;2	2;2;2;2;2	2;2;2;2;2	Gamma-tubulin complex component 3	TUBGCP3	3598300	3.82854e+06		4.84583e+06	11622800	920696	0.742555	0.329399		-0.429429	-1.60209		0	0	0	-1.01576	0.102684	0.988497
Q14204;A0A2R8Y706;A0A7P0T9C4;A0A7P0TA13;A0A2R8Y5T0;A0A7P0T9R4;A0A7P0TAW9;A0A7P0T7V5;A0A7P0T916;A0A7P0T8N2;A0A7P0TBJ7;A0A7P0TAF3;A0A7P0TB75;A0A7P0T9K2;A0A2R8Y6H2;A0A7P0T9F1;A0A7P0T8W5;A0A2R8YFZ7;A0A7P0TAM4;A0A7P0T825;A0A7P0TB64;A0A7P0TAV5;A0A7P0T990;A0A7P0T942;A0A2R8YGC7;A0A7P0T9S3;A0A7P0T934;A0A7P0T9Y3;A0A7P0TBC9;A0A7P0TAS7;A0A7P0TB96	Q14204;A0A2R8Y706;A0A7P0T9C4;A0A7P0TA13;A0A2R8Y5T0;A0A7P0T9R4;A0A7P0TAW9;A0A7P0T7V5;A0A7P0T916;A0A7P0T8N2;A0A7P0TBJ7;A0A7P0TAF3;A0A7P0TB75;A0A7P0T9K2;A0A2R8Y6H2;A0A7P0T9F1;A0A7P0T8W5;A0A2R8YFZ7;A0A7P0TAM4;A0A7P0T825;A0A7P0TB64;A0A7P0TAV5;A0A7P0T990;A0A7P0T942;A0A2R8YGC7;A0A7P0T9S3;A0A7P0T934	161;160;159;159;159;157;155;153;146;144;144;136;136;133;133;129;126;126;123;123;104;102;101;98;98;85;85;54;45;8;4	161;160;159;159;159;157;155;153;146;144;144;136;136;133;133;129;126;126;123;123;104;102;101;98;98;85;85;54;45;8;4	161;160;159;159;159;157;155;153;146;144;144;136;136;133;133;129;126;126;123;123;104;102;101;98;98;85;85;54;45;8;4	Cytoplasmic dynein 1 heavy chain 1	DYNC1H1		8.84385e+08	1.01116e+09	1.40292e+09	2585080000			0.630391	0.391153		-0.665682	-1.3542	0	0	0	-1.00994	0.0292148	1.5344
Q8TDD1-2;Q8TDD1;F8VRX4	Q8TDD1-2;Q8TDD1	13;13;4	13;13;4	13;13;4	ATP-dependent RNA helicase DDX54	DDX54	33542000	2.80865e+07		6.09483e+07	62592000		0.550335	0.448723		-0.861618	-1.1561		0	0	0	-1.00886	0.00272252	2.56503
O95470;H0Y3V8;H7BXL7	O95470;H0Y3V8;H7BXL7	3;2;2	3;2;2	3;2;2	Sphingosine-1-phosphate lyase 1	SGPL1	3486600	2.68469e+06	4.09494e+06	6.36867e+06	4273200	1.14324e+07	0.547462	0.628262	0.358188	-0.869171	-0.670563	-1.48121	0	0	0	-1.00698	0.0145193	1.83806
P78527;P78527-2;F5GX40;H0YG84	P78527;P78527-2	164;161;3;2	164;161;3;2	164;161;3;2	DNA-dependent protein kinase catalytic subunit	PRKDC		1.14073e+09	1.24713e+09	1.87033e+09	3071280000	2.93957e+08	0.609907	0.406061		-0.713339	-1.30023		0	0	0	-1.00679	0.0192781	1.71494
Q9Y490	Q9Y490	95	95	86	Talin-1	TLN1	658060000	5.77698e+08		9.07733e+08	1687040000		0.636418	0.390068		-0.651953	-1.3582		0	0	0	-1.00508	0.0316026	1.50028
P07814;V9GYZ6;V9GZ76	P07814;V9GYZ6	80;51;7	80;51;7	80;51;7	Bifunctional glutamate/proline--tRNA ligase;Glutamate--tRNA ligase;Proline--tRNA ligase	EPRS		1.00111e+09	1.03183e+09	1.55642e+09	2589240000	2.95761e+08	0.643218	0.386644		-0.636621	-1.37092		0	0	0	-1.00377	0.0350493	1.45532
O75643;A0A494C1A5;O75643-2;REV__Q9Y617-2;REV__Q9Y617	O75643;A0A494C1A5	88;58;22;1;1	88;58;22;1;1	88;58;22;1;1	U5 small nuclear ribonucleoprotein 200 kDa helicase	SNRNP200	667340000	5.98479e+08		1.03413e+09	1539160000		0.645313	0.388835		-0.631928	-1.36277		0	0	0	-0.997349	0.0352018	1.45344
P35637;P35637-2;H3BPE7	P35637;P35637-2;H3BPE7	11;11;9	11;11;9	9;9;7	RNA-binding protein FUS	FUS	358630000	4.24604e+08		6.49383e+08	932880000		0.552262	0.455154		-0.856574	-1.13557		0	0	0	-0.996074	0.00241338	2.61737
Q96JB5;J3QQY1;Q96JB5-2;Q96JB5-4;J3KRI2;J3KRK4;J3QL86;J3KS63;J3QRM1;Q96JB5-3	Q96JB5;J3QQY1;Q96JB5-2;Q96JB5-4	3;2;2;2;1;1;1;1;1;1	3;2;2;2;1;1;1;1;1;1	3;2;2;2;1;1;1;1;1;1	CDK5 regulatory subunit-associated protein 3	CDK5RAP3	8227200	5.30604e+06	6.05115e+06	1.21632e+07	16506000	1.03452e+07	0.676403	0.321461	0.584922	-0.564045	-1.63728	-0.773683	0	0	0	-0.99167	0.0391852	1.40688
P42695;G3V1A9;E9PKK4;E9PQA3;E9PLE0	P42695;G3V1A9	10;5;3;2;1	10;5;3;2;1	10;5;3;2;1	Condensin-2 complex subunit D3	NCAPD3	18827000	20487500		3.22367e+07	47168000		0.584024	0.434352		-0.775899	-1.20306		0	0	0	-0.989482	0.00839415	2.07602
O75691	O75691	14	14	14	Small subunit processome component 20 homolog	UTP20	20033000	1.84198e+07		3.62367e+07	40020000		0.552838	0.460265		-0.855072	-1.11946		0	0	0	-0.987268	0.0021162	2.67444
Q15042-4;Q15042;Q15042-3	Q15042-4;Q15042;Q15042-3	11;11;11	11;11;11	11;11;11	Rab3 GTPase-activating protein catalytic subunit	RAB3GAP1	29079000	2.70104e+07		44340000	69584000		0.609166	0.417898		-0.715093	-1.25878		0	0	0	-0.986935	0.0165342	1.78162
C9JIR6;A0A3B3IS24;O75688-5;O75688-4;O75688-2;O75688;B8ZZF0	C9JIR6;A0A3B3IS24;O75688-5;O75688-4;O75688-2;O75688;B8ZZF0	3;3;3;3;3;3;2	3;3;3;3;3;3;2	2;2;2;2;2;2;1	Protein phosphatase 1B	PPM1B	2742500	2.30792e+06	8.27678e+06	6.33683e+06	4524400	1.41872e+07	0.432787	0.510104	0.583399	-1.20827	-0.971135	-0.777445	0	0	0	-0.985617	0.00138103	2.8598
F8W7U8;P49959-2;P49959;P49959-3;F5GXT0;F5H742;F5H256	F8W7U8;P49959-2;P49959;P49959-3;F5GXT0	14;14;14;13;7;5;5	14;14;14;13;7;5;5	14;14;14;13;7;5;5	Double-strand break repair protein MRE11A	MRE11A	49662000	4.45427e+07		6.94433e+07	124400000		0.641425	0.399212		-0.640647	-1.32477		0	0	0	-0.98271	0.030849	1.51076
P41252;A0A0A0MSX9;J3KR24;A0A0D9SFC1;Q5TCC9	P41252;A0A0A0MSX9;J3KR24	56;54;51;3;3	56;54;51;3;3	56;54;51;3;3	Isoleucine--tRNA ligase, cytoplasmic	IARS	472520000	4.15052e+08		712050000	1074880000		0.663605	0.386138		-0.591603	-1.37281		0	0	0	-0.982207	0.0432932	1.36358
H0YEH2;Q14671;Q5T1Z4;Q5T1Z8;Q14671-2;Q14671-3;E9PR38;Q14671-4;H0YDK8;A0A0C4DG68;Q8TB72-4;H0YDC5;H0YC97	H0YEH2;Q14671;Q5T1Z4;Q5T1Z8;Q14671-2;Q14671-3;E9PR38;Q14671-4;H0YDK8	12;12;11;11;11;11;10;10;7;3;3;1;1	12;12;11;11;11;11;10;10;7;3;3;1;1	9;9;8;8;8;8;7;7;4;0;0;1;1	Pumilio homolog 1	PUM1	24430000	3.78979e+07		42365000	84720000		0.576655	0.447331		-0.794219	-1.16058		0	0	0	-0.977402	0.00561432	2.2507
H0Y465;P21359-2;P21359-6;P21359;J3KRT8;J3QQN8;J3KSB5;P21359-4	H0Y465;P21359-2;P21359-6;P21359	3;3;3;3;1;1;1;1	3;3;3;3;1;1;1;1	3;3;3;3;1;1;1;1	Neurofibromin;Neurofibromin truncated	NF1	3700100	1.16052e+06	3.0846e+06	6.04467e+06	11195600	1.49191e+06	0.612126	0.103659	2.06755	-0.708099	-3.27009	1.04792	0	0	0	-0.976756	0.479447	0.319259
H3BRB3;Q14807-2;Q14807	H3BRB3;Q14807-2;Q14807	2;2;2	2;2;2	2;2;2	Kinesin-like protein;Kinesin-like protein KIF22	KIF22	2391900	2.19458e+06	1.60207e+06	3714000	5471600		0.644023	0.401086		-0.634817	-1.31802		0	0	0	-0.976416	0.0312569	1.50505
Q8WX93-7;Q8WX93-4;Q8WX93-8;Q8WX93-3;Q8WX93-5;Q8WX93;H0YA05;Q8WX93-2;Q8WX93-9	Q8WX93-7;Q8WX93-4;Q8WX93-8;Q8WX93-3;Q8WX93-5;Q8WX93;H0YA05;Q8WX93-2;Q8WX93-9	2;2;2;2;2;2;1;1;1	2;2;2;2;2;2;1;1;1	2;2;2;2;2;2;1;1;1	Palladin	PALLD	3047200	3.86667e+06		4.81733e+06	9460000		0.632549	0.408739		-0.660751	-1.29075		0	0	0	-0.97575	0.0253295	1.59637
O43707;F5GXS2;H7C144;O43707-2;O43707-3;Q08043;A0A087WSZ2;K7EP19;D6RH00	O43707;F5GXS2;H7C144;O43707-2	51;49;46;33;23;9;7;4;1	51;49;46;33;23;9;7;4;1	32;31;28;23;19;0;0;2;0	Alpha-actinin-4	ACTN4	677610000	6.04385e+08		1240850000	1273840000		0.546085	0.474459		-0.872802	-1.07564		0	0	0	-0.974222	0.0010084	2.99637
O95757;E9PDE8;D6RJ96	O95757;E9PDE8;D6RJ96	29;27;22	27;25;20	27;25;20	Heat shock 70 kDa protein 4L	HSPA4L	173890000	1.81292e+08		2.51067e+08	484040000		0.692605	0.374539		-0.529896	-1.41681		0	0	0	-0.973355	0.0602772	1.21985
Q86U44;Q86U44-2;B4E349;F5H6D8;B4DTN4;H0YFV6	Q86U44;Q86U44-2	4;3;1;1;1;1	4;3;1;1;1;1	4;3;1;1;1;1	N6-adenosine-methyltransferase 70 kDa subunit	METTL3	5106300	1.24948e+06	6.18667e+06	5.72467e+06	16499200	3.1587e+06	0.891982	0.0757297	1.95861	-0.164913	-3.723	0.969833	0	0	0	-0.972692	0.529227	0.276358
O14980;A0A7I2V461;A0A7I2V2Y6;A0A7I2V3W6;A0A7I2V2H0;A0A7I2YQV4;A0A7I2V2S3;A0A7I2V3P3;A0A7I2V6B9;A0A7I2V488;A0A7I2V3N0;A0A7I2V4A3;A0A7I2YQX3;C9JKM9;C9J673;A0A7I2V3J1;A0A7I2V2C5;A0A7I2YQP1;A0A7P0Z4B7;F8WF71;C9IYM2;A0A7I2V396	O14980;A0A7I2V461;A0A7I2V2Y6;A0A7I2V3W6;A0A7I2V2H0;A0A7I2YQV4;A0A7I2V2S3;A0A7I2V3P3;A0A7I2V6B9;A0A7I2V488;A0A7I2V3N0;A0A7I2V4A3;A0A7I2YQX3	50;49;48;45;45;44;43;43;41;39;36;33;32;22;8;6;6;6;5;5;4;2	50;49;48;45;45;44;43;43;41;39;36;33;32;22;8;6;6;6;5;5;4;2	50;49;48;45;45;44;43;43;41;39;36;33;32;22;8;6;6;6;5;5;4;2	Exportin-1	XPO1	558000000	4.39896e+08		7.66233e+08	1233520000		0.574102	0.452364		-0.800622	-1.14444		0	0	0	-0.972533	0.00474532	2.32373
P13639	P13639	62	62	61	Elongation factor 2	EEF2	6484299999999990	5.91729e+09	5.82598e+09	7.47483e+09	1.29764e+17	1.74087e+09	867484	4.56004e-08	3.34659	19.7265	-24.3864	1.74269	0	0	0	-0.972403	0.94312	0.0254329
F8VSC5;A0A0U1RQQ9;Q6P3W7;H0YIK6	F8VSC5;A0A0U1RQQ9;Q6P3W7	6;6;6;1	6;6;6;1	6;6;6;1	SCY1-like protein 2	SCYL2	12071000	1.39792e+07		2.04433e+07	31642800		0.590461	0.44178		-0.760085	-1.1786		0	0	0	-0.969342	0.0083966	2.0759
K7EPE7;Q96GC9-2;Q96GC9	K7EPE7;Q96GC9-2;Q96GC9	1;1;1	1;1;1	1;1;1	Vacuole membrane protein 1	VMP1	867320	2.43552e+06	1.56793e+06	1622450	4080800	3.74761e+06	0.534574	0.596824	0.418382	-0.903538	-0.744622	-1.25711	0	0	0	-0.968423	0.00307156	2.51264
Q9NP77	Q9NP77	1	1	1	RNA polymerase II subunit A C-terminal domain phosphatase SSU72	SSU72	2823800	409854	3.02701e+06	2816000	1902920	4.86674e+06	1.00277	0.215382	0.621979	0.00399058	-2.21503	-0.685061	0	0	0	-0.965368	0.214946	0.66767
Q9NTJ3;E9PD53;Q9NTJ3-2;C9JR83;C9J578;C9J9E4;C9JWF0;C9IYK2;C9JJ64;C9JVD8	Q9NTJ3;E9PD53;Q9NTJ3-2	37;36;33;8;3;3;3;3;3;2	37;36;33;8;3;3;3;3;3;2	37;36;33;8;3;3;3;3;3;2	Structural maintenance of chromosomes protein 4;Structural maintenance of chromosomes protein	SMC4	183510000	1.8449e+08		2.82933e+08	455960000		0.648598	0.404618		-0.624603	-1.30537		0	0	0	-0.964986	0.0319273	1.49584
Q9H2C0;A0A3B3ITY2;A0A0S2Z5G5	Q9H2C0;A0A3B3ITY2;A0A0S2Z5G5	2;1;1	2;1;1	2;1;1	Gigaxonin	GAN		984135	1.99897e+06	1.72083e+06	1409520	5.31522e+06		0.698206	0.376083		-0.518275	-1.41088	0	0	0	-0.964575	0.0625201	1.20398
Q8TCS8;H7C3C5	Q8TCS8	20;4	20;4	20;4	Polyribonucleotide nucleotidyltransferase 1, mitochondrial	PNPT1	56737000	49621875		7.42317e+07	144140000		0.668473	0.393624		-0.581059	-1.34511		0	0	0	-0.963084	0.0430193	1.36634
B5MC98;Q9HCU5;F8WCS5;H7C0W3	B5MC98;Q9HCU5	3;3;1;1	3;3;1;1	3;3;1;1	Prolactin regulatory element-binding protein	PREB	4303200	1978750	7.45207e+06	9918000	6446400	7.34326e+06	0.433878	0.306954	1.01482	-1.20464	-1.7039	0.0212202	0	0	0	-0.962441	0.133607	0.87417
Q9UEW8-2;Q9UEW8	Q9UEW8-2;Q9UEW8	2;2	2;2	2;2	STE20/SPS1-related proline-alanine-rich protein kinase	STK39	1732800	1.31604e+06	4.49678e+06	5340000	6299200	2.25391e+06	0.324494	0.208922	1.9951	-1.62373	-2.25896	0.996461	0	0	0	-0.962079	0.388898	0.410164
F8VS07;F8VQE1;Q9UHB6-3;Q9UHB6-2;Q9UHB6-5;Q9UHB6;Q9UHB6-4;F8VRN8	F8VS07;F8VQE1;Q9UHB6-3;Q9UHB6-2;Q9UHB6-5;Q9UHB6;Q9UHB6-4	5;5;5;5;5;5;5;1	5;5;5;5;5;5;5;1	5;5;5;5;5;5;5;1	LIM domain and actin-binding protein 1	LIMA1	20320000	1.51333e+07		28040000	41420000		0.539705	0.490584		-0.889757	-1.02743		0	0	0	-0.958592	0.000334683	3.47537
P20839;P20839-3;P20839-7;P20839-5;P20839-6;C9K0R9;A0A3B3IRL5;C9J381;P20839-2;P20839-4;C9J029;H7C5T1;H7C511	P20839;P20839-3;P20839-7;P20839-5;P20839-6;C9K0R9;A0A3B3IRL5;C9J381;P20839-2;P20839-4	6;6;6;6;6;5;5;5;5;5;1;1;1	5;5;5;5;5;4;4;4;4;4;1;1;1	5;5;5;5;5;4;4;4;4;4;1;1;1	Inosine-5-monophosphate dehydrogenase 1;Inosine-5-monophosphate dehydrogenase	IMPDH1	12385000	1.49708e+07	1.82322e+07	2.05983e+07	23383200	5.13609e+07	0.601262	0.640239	0.354982	-0.733934	-0.643318	-1.49418	0	0	0	-0.957145	0.0238469	1.62257
Q99797	Q99797	5	5	5	Mitochondrial intermediate peptidase	MIPEP	8013800	5.94698e+06		9617000	18674800		0.618382	0.429124		-0.69343	-1.22053		0	0	0	-0.956982	0.0165274	1.7818
H0Y9B0;H0YA18;Q9NUQ7	H0Y9B0;H0YA18;Q9NUQ7	1;1;1	1;1;1	1;1;1	Ufm1-specific protease 2	UFSP2	2678700	2570625	1.46839e+06	2.91767e+06		5060000	0.918097		0.290196	-0.123282		-1.7849	0	0	0	-0.954092	0.221033	0.655543
P53621;P53621-2;A0A3B3IT15;A0A3B3IS84;A0A3B3ISC6;A0A3B3IU89;A0A3B3ITV3;A0A3B3ITI7;A0A3B3ISK1;A0A3B3IU78;A0A3B3ITX2;A0A3B3IU84;A0A3B3IS23	P53621;P53621-2;A0A3B3IT15;A0A3B3IS84;A0A3B3ISC6;A0A3B3IU89	52;52;50;50;46;30;20;17;15;4;2;1;1	52;52;50;50;46;30;20;17;15;4;2;1;1	52;52;50;50;46;30;20;17;15;4;2;1;1	Coatomer subunit alpha;Xenin;Proxenin	COPA	530690000	4.4126e+08		7.38167e+08	1188680000		0.597779	0.446453		-0.742316	-1.16342		0	0	0	-0.952868	0.00896758	2.04732
Q86SX6	Q86SX6	2	2	2	Glutaredoxin-related protein 5, mitochondrial	GLRX5	1181600	1241250	6.18851e+06	6.17933e+06	888840		0.191218	1.39648		-2.38671	0.481798		0	0	0	-0.952456	0.438592	0.35794
Q5JRX3-2;Q5JRX3;A0A7I2V5C6;A0A7I2YQX5;A0A7I2V5H2;A0A7I2YQT2;A0A7I2V397;A0A7I2V3B6;A0A7I2V3X0;Q5JRX3-3;A0A0A0MRX9;H0Y4F7;A0A7I2V5R2;A0A7I2V4N3;A0A7I2V449;B4DEU0;H0Y7L7;A0A7I2V5K2;B1APQ0;B1APQ1	Q5JRX3-2;Q5JRX3;A0A7I2V5C6;A0A7I2YQX5;A0A7I2V5H2;A0A7I2YQT2;A0A7I2V397;A0A7I2V3B6;A0A7I2V3X0;Q5JRX3-3;A0A0A0MRX9;H0Y4F7;A0A7I2V5R2	22;22;22;21;21;20;19;19;18;17;16;13;13;9;9;3;3;3;2;1	22;22;22;21;21;20;19;19;18;17;16;13;13;9;9;3;3;3;2;1	22;22;22;21;21;20;19;19;18;17;16;13;13;9;9;3;3;3;2;1	Presequence protease, mitochondrial	PITRM1	81918000	8.12698e+07		1.18623e+08	209760000		0.685108	0.390532		-0.545597	-1.35649		0	0	0	-0.951042	0.0513824	1.28919
Q6PD62;H0YCE8	Q6PD62	5;1	5;1	5;1	RNA polymerase-associated protein CTR9 homolog	CTR9	4571800	5.57927e+06	7.79379e+06	7.84183e+06	45872000	3.9713e+06	0.583001	0.121627	1.96253	-0.778429	-3.03947	0.972713	0	0	0	-0.948394	0.459975	0.337266
P51003;G3XAH6;P51003-2;A0A0C4DGK1;Q9NRJ5;G3V3I9;H0YJ00;G3V457	P51003;G3XAH6	13;12;6;5;5;4;4;2	13;12;6;5;5;4;4;2	13;12;6;5;5;4;4;2	Poly(A) polymerase alpha	PAPOLA	38367000	3.44135e+07		55565000	88424000		0.619338	0.433898		-0.6912	-1.20457		0	0	0	-0.947886	0.0157837	1.80179
Q5STZ8;Q8NE71-2;Q8NE71;H0YGW7;A0A0G2JIC2;A0A0G2JJB9;F5GYK6	Q5STZ8;Q8NE71-2;Q8NE71;H0YGW7	23;23;23;20;8;4;1	23;23;23;20;8;4;1	23;23;23;20;8;4;1	ATP-binding cassette sub-family F member 1	ABCF1	124020000	119968750		1.80883e+08	304780000		0.685635	0.393624		-0.544487	-1.34511		0	0	0	-0.944798	0.0506175	1.2957
O60271-4;A0A087X2D8;O60271-2;O60271;O60271-9;O60271-5;O60271-3;H0YBE9;D6RHI8;H0YBS5;E9PFH7;A0A087WYG2;A0A669KB35;Q9UPT6	O60271-4;A0A087X2D8;O60271-2;O60271;O60271-9;O60271-5;O60271-3	20;19;19;19;18;15;14;2;1;1;1;1;1;1	20;19;19;19;18;15;14;2;1;1;1;1;1;1	20;19;19;19;18;15;14;2;1;1;1;1;1;1	C-Jun-amino-terminal kinase-interacting protein 4	SPAG9	72713000	7.1549e+07		1.04093e+08	184312000		0.687354	0.39451		-0.540875	-1.34186		0	0	0	-0.94137	0.051125	1.29137
Q6P2Q9;I3L0J9;I3L3Z8;I3L1T8	Q6P2Q9	91;40;10;1	91;40;10;1	91;40;10;1	Pre-mRNA-processing-splicing factor 8	PRPF8	571340000	483093750		863200000	1178720000		0.661886	0.409846		-0.595345	-1.28685		0	0	0	-0.941096	0.0354476	1.45041
Q13428-8;Q13428-3;Q13428-2;Q13428;Q13428-4;A0A3B3IS06;E7ETY2;Q13428-7;Q13428-6;A0A6I8PRA0;H0Y8Y7;Q13428-5;A0A2R8Y857;H0YA99;A0A2R8Y4M7	Q13428-8;Q13428-3;Q13428-2;Q13428;Q13428-4;A0A3B3IS06;E7ETY2;Q13428-7;Q13428-6;A0A6I8PRA0;H0Y8Y7;Q13428-5	18;18;17;17;17;16;16;16;15;14;9;9;4;2;1	18;18;17;17;17;16;16;16;15;14;9;9;4;2;1	18;18;17;17;17;16;16;16;15;14;9;9;4;2;1	Treacle protein	TCOF1	120150000	97200000		173150000	248540000		0.561363	0.483423		-0.832994	-1.04864		0	0	0	-0.940818	0.00133935	2.87311
Q9HAV4;H0Y3W3;E2QRM3;H0Y9I3;H0Y3Q8;H0YA57	Q9HAV4	37;6;4;4;1;1	37;6;4;4;1;1	37;6;4;4;1;1	Exportin-5	XPO5	159000000	1.3376e+08		2.06717e+08	379112000		0.647071	0.419401		-0.628003	-1.2536		0	0	0	-0.9408	0.0273718	1.5627
G3V158;E9PPM8;Q9Y315;E9PMH9;E9PPK3;E9PML7	G3V158;E9PPM8;Q9Y315;E9PMH9	3;3;3;2;1;1	3;3;3;2;1;1	3;3;3;2;1;1	Deoxyribose-phosphate aldolase	DERA	4985500	1.59698e+07	2.21977e+07	33050000	32388000	1.16398e+07	0.150847	0.493077	1.90705	-2.72884	-1.02011	0.931346	0	0	0	-0.939203	0.4246	0.37202
A0A087WZE9;Q15651-2;P05204;Q15651	A0A087WZE9;Q15651-2;P05204;Q15651	1;1;1;1	1;1;1;1	1;1;1;1	High mobility group nucleosome-binding domain-containing protein 3;Non-histone chromosomal protein HMG-17	HMGN3;HMGN2	1961100	285010	1.31655e+06	1.59802e+06	2241640	1.44378e+06	1.22721	0.127144	0.911877	0.295381	-2.97547	-0.133089	0	0	0	-0.937726	0.412591	0.384481
O94973;O94973-2;A0A0G2JS82;O94973-3;A0A0G2JQM1;E9PR62;A0A0G2JQA4;A0A0G2JRF9;H0YDE9;H0YEG0;A0A0G2JQT9;A0A0G2JS17;A0A0G2JRS3;E9PPY8;E9PQP4;E9PNC4;M0R2D9;E9PPZ3;E9PS94	O94973;O94973-2;A0A0G2JS82;O94973-3;A0A0G2JQM1	21;20;20;15;14;7;6;6;4;4;4;4;3;3;3;2;2;1;1	21;20;20;15;14;7;6;6;4;4;4;4;3;3;3;2;2;1;1	14;13;14;8;8;4;4;4;2;2;2;2;3;1;2;2;0;0;0	AP-2 complex subunit alpha-2	AP2A2	109510000	100015625		1.60582e+08	248856000		0.681958	0.401902		-0.552245	-1.31509		0	0	0	-0.933665	0.046281	1.3346
Q9Y237;Q9Y237-2;H0Y4T6;J3KMW3;H0Y610;H0Y8P6;A0A494C021;Q9Y237-3	Q9Y237;Q9Y237-2;H0Y4T6;J3KMW3;H0Y610;H0Y8P6;A0A494C021;Q9Y237-3	4;4;2;2;2;2;2;2	4;4;2;2;2;2;2;2	4;4;2;2;2;2;2;2	Peptidyl-prolyl cis-trans isomerase NIMA-interacting 4	PIN4	10807000	2.42823e+07	2.54908e+07	3.61133e+07	26087600	4.94413e+07	0.299252	0.930798	0.515577	-1.74057	-0.10346	-0.95574	0	0	0	-0.933255	0.119593	0.922295
E7EVX8;Q8WWY3;Q8WWY3-4;E7EU94;E7ESX0;E7EN72;Q8WWY3-2;Q8WWY3-3	E7EVX8;Q8WWY3;Q8WWY3-4;E7EU94;E7ESX0;E7EN72;Q8WWY3-2	4;4;3;2;2;2;2;1	4;4;3;2;2;2;2;1	4;4;3;2;2;2;2;1	U4/U6 small nuclear ribonucleoprotein Prp31	PRPF31	17646000	17950000	6.84092e+06	2.41817e+07	19228800	3.23478e+07	0.729726	0.933496	0.21148	-0.454572	-0.0992849	-2.24141	0	0	0	-0.931755	0.23251	0.633558
Q92922;F8WE13	Q92922	19;3	19;3	15;3	SWI/SNF complex subunit SMARCC1	SMARCC1	140140000	1.17917e+08		1.85983e+08	322192000		0.634017	0.434958		-0.657406	-1.20105		0	0	0	-0.929229	0.0194673	1.71069
O60942-3;O60942-4;O60942-2;O60942	O60942-3;O60942-4;O60942-2;O60942	1;1;1;1	1;1;1;1	1;1;1;1	mRNA-capping enzyme;Polynucleotide 5-triphosphatase;mRNA guanylyltransferase	RNGTT	1205500	1483750	1.60782e+06	2435500	3124200	2.60935e+06	0.49497	0.474922	0.616175	-1.01459	-1.07424	-0.698587	0	0	0	-0.929137	0.00134185	2.8723
Q9UBF2;Q9UBF2-2	Q9UBF2;Q9UBF2-2	25;19	22;16	22;16	Coatomer subunit gamma-2	COPG2	103670000	8.31167e+07		1.35622e+08	229680000		0.612857	0.451367		-0.706378	-1.14763		0	0	0	-0.927002	0.0110445	1.95685
Q86UP2-2;Q86UP2-4;Q86UP2;Q86UP2-3;G3V4Y7;B7Z6P3;H0YJZ8;G3V5P0;G3V5G2;H0YJV5;H0YJP2	Q86UP2-2;Q86UP2-4;Q86UP2;Q86UP2-3	29;29;29;28;14;6;4;3;3;2;2	29;29;29;28;14;6;4;3;3;2;2	28;28;28;27;14;6;4;3;3;2;2	Kinectin	KTN1	107600000	105156250		1.45573e+08	280780000		0.722359	0.383218		-0.469212	-1.38376		0	0	0	-0.926487	0.0726534	1.13874
Q8N766-2;Q8N766;Q8N766-4;Q8N766-3;A0A286YEW0;Q5TG59;H7C4E3;H7C5A2	Q8N766-2;Q8N766;Q8N766-4;Q8N766-3	27;27;26;26;4;1;1;1	27;27;26;26;4;1;1;1	27;27;26;26;4;1;1;1	ER membrane protein complex subunit 1	EMC1	105100000	9.99823e+07		1.56097e+08	240392000		0.673301	0.415914		-0.570677	-1.26564		0	0	0	-0.918161	0.0382259	1.41764
Q9UEY8-2;Q9UEY8	Q9UEY8-2;Q9UEY8	6;6	6;6	6;6	Gamma-adducin	ADD3	16564000	1.45292e+07		26795000	32049200		0.618175	0.453339		-0.693913	-1.14134		0	0	0	-0.917625	0.0118107	1.92772
Q14690;A0A3B3IUD7;S4R3Q4	Q14690;A0A3B3IUD7	33;33;1	33;33;1	33;33;1	Protein RRP5 homolog	PDCD11	89666000	8.38854e+07		1.42803e+08	187876000		0.627899	0.446494		-0.671397	-1.16329		0	0	0	-0.917343	0.0153577	1.81367
Q9UHI6;A0A7P0T9T8;A0A7P0TB94;A0A7P0T8G7;A0A7P0Z4I9;A0A7P0TBA6;A0A7P0Z4K8;Q9UHI6-2	Q9UHI6;A0A7P0T9T8;A0A7P0TB94	16;13;8;7;4;4;3;2	16;13;8;7;4;4;3;2	16;13;8;7;4;4;3;2	Probable ATP-dependent RNA helicase DDX20	DDX20	64706000	6.49583e+07		97695000	153456000		0.662327	0.423303		-0.594385	-1.24024		0	0	0	-0.917312	0.0317645	1.49806
Q8WTT2	Q8WTT2	8	8	8	Nucleolar complex protein 3 homolog	NOC3L	28121000	2.02896e+07		37245000	54380000		0.54476	0.51712		-0.876308	-0.951428		0	0	0	-0.913868	6.31882e-05	4.19936
Q9P2I0;H0YJF4	Q9P2I0	12;4	12;4	12;4	Cleavage and polyadenylation specificity factor subunit 2	CPSF2	25357000	2.85646e+07		45175000	56744000		0.561306	0.503394		-0.833141	-0.99024		0	0	0	-0.91169	0.000575502	3.23995
Q15021;E7EN77;F5GZK7;F5H431	Q15021;E7EN77	39;26;4;3	39;26;4;3	39;26;4;3	Condensin complex subunit 1	NCAPD2	213230000	1.79896e+08		2.68367e+08	505720000		0.670336	0.421636		-0.577044	-1.24593		0	0	0	-0.911486	0.0353315	1.45184
Q9BQ39	Q9BQ39	14	12	12	ATP-dependent RNA helicase DDX50	DDX50	37085000	47940625		53435000	117696000		0.694021	0.407326		-0.526949	-1.29574		0	0	0	-0.911347	0.0500624	1.30049
Q58FF6	Q58FF6	9	1	1	Putative heat shock protein HSP 90-beta 4	HSP90AB4P	5576000	3.38198e+06	6.2454e+06	7.47417e+06	8913600		0.746036	0.379418		-0.422682	-1.39814		0	0	0	-0.910411	0.087371	1.05863
G3V198;Q12769;E9PR16;Q12769-3;E9PSI3;Q12769-2	G3V198;Q12769;E9PR16	21;21;16;3;2;2	21;21;16;3;2;2	21;21;16;3;2;2	Nuclear pore complex protein Nup160	NUP160	64789000	5.71167e+07		100065000	130628000		0.647469	0.437247		-0.627117	-1.19348		0	0	0	-0.910299	0.0229585	1.63906
Q9Y2A7;Q9Y2A7-2;P55160-2;P55160	Q9Y2A7;Q9Y2A7-2	12;12;1;1	12;12;1;1	12;12;1;1	Nck-associated protein 1	NCKAP1	36260000	3.05323e+07		57440000	68056000		0.631267	0.448635		-0.663677	-1.15639		0	0	0	-0.910032	0.0157696	1.80218
P11388;P11388-2;P11388-3;P11388-4;J3KTB7	P11388;P11388-2;P11388-3;P11388-4	47;47;47;47;3	47;47;47;47;3	38;38;38;38;1	DNA topoisomerase 2-alpha	TOP2A	189020000	1.50885e+08		3.46083e+08	290352000		0.546169	0.519664		-0.872581	-0.94435		0	0	0	-0.908465	5.61054e-05	4.251
O60566-2;O60566;O60566-3	O60566-2;O60566;O60566-3	1;1;1	1;1;1	1;1;1	Mitotic checkpoint serine/threonine-protein kinase BUB1 beta	BUB1B	1886800		2.34839e+06	3.62983e+06	4296800		0.519803		0.546544	-0.943962		-0.87159	0	0	0	-0.907776	5.76585e-05	4.23914
Q9NW82;D6RIW8	Q9NW82;D6RIW8	2;1	2;1	2;1	WD repeat-containing protein 70	WDR70	2230200	1.88656e+06	1.79345e+06	3.07867e+06	18053600	894370	0.724405	0.104498	2.00527	-0.465133	-3.25845	1.00379	0	0	0	-0.906598	0.508454	0.293748
Q12788;J3KNP2;A0A087WYP7	Q12788;J3KNP2	19;14;8	19;14;8	19;14;8	Transducin beta-like protein 3	TBL3	67649000	5.34927e+07		113740000	111716000		0.594769	0.478828		-0.749599	-1.06242		0	0	0	-0.90601	0.00443268	2.35333
H7BZ81;H7C3J0;Q6NUM9-2;Q6NUM9	H7BZ81;H7C3J0;Q6NUM9-2;Q6NUM9	1;1;1;1	1;1;1;1	1;1;1;1	All-trans-retinol 13,14-reductase	RETSAT	1167000	1.48521e+06	1.19391e+06	2.32833e+06		2.10074e+06	0.501217		0.568328	-0.996493		-0.815205	0	0	0	-0.905849	0.000896975	3.04722
P27708;F8VPD4;H7C2E4;H7C3Z5;H7BZB3;A0A669KBF2;P31327-2;P31327;P31327-3	P27708;F8VPD4	70;69;8;7;5;1;1;1;1	70;69;8;7;5;1;1;1;1	70;69;8;7;5;1;1;1;1	CAD protein;Glutamine-dependent carbamoyl-phosphate synthase;Aspartate carbamoyltransferase;Dihydroorotase	CAD	573690000	5.07333e+08		7.86133e+08	1286720000		0.645353	0.445855		-0.63184	-1.16535		0	0	0	-0.898597	0.0202542	1.69348
P19367;P19367-4;P19367-2;P19367-3;A0A2R8Y626;B1AR62;Q2TB90	P19367;P19367-4;P19367-2;P19367-3	25;23;23;23;2;2;2	25;23;23;23;2;2;2	23;21;21;21;2;2;2	Hexokinase-1	HK1	118530000	1.08073e+08		189450000	234852000		0.625653	0.460175		-0.676565	-1.11975		0	0	0	-0.898156	0.0122086	1.91333
Q7L576;Q7L576-2;A0A0G2JR96;A0A0G2JQT1;Q7L576-3;H0YL50;A0A0G2JQH3;A0A087WVZ5	Q7L576;Q7L576-2;A0A0G2JR96;A0A0G2JQT1;Q7L576-3	17;12;9;9;9;5;1;1	17;12;9;9;9;5;1;1	6;5;2;2;4;2;1;1	Cytoplasmic FMR1-interacting protein 1	CYFIP1	54737000	4.67229e+07		7.62733e+07	116448000		0.612572	0.470055		-0.707048	-1.0891		0	0	0	-0.898073	0.00805247	2.09407
Q9NYV4-2;Q9NYV4;J3QSD7;Q9NYV4-3	Q9NYV4-2;Q9NYV4;J3QSD7;Q9NYV4-3	4;4;3;3	3;3;2;2	2;2;1;1	Cyclin-dependent kinase 12	CDK12	9680700	9.52906e+06		1.37113e+07	23363600		0.706036	0.407859		-0.502186	-1.29386		0	0	0	-0.898021	0.0557023	1.25413
P52701;A0A494C0M1;P52701-3;P52701-4;P52701-2;A0A087WWJ1;C9JH55;C9J8Y8;C9J7Y7;F8WAX8;A0A087WYT6;F8W7G9	P52701;A0A494C0M1;P52701-3;P52701-4;P52701-2;A0A087WWJ1	34;32;29;28;28;27;4;4;4;4;3;1	34;32;29;28;28;27;4;4;4;4;3;1	34;32;29;28;28;27;4;4;4;4;3;1	DNA mismatch repair protein Msh6	MSH6	130120000	1.39333e+08		2.05433e+08	306084000		0.633393	0.455213		-0.658828	-1.13539		0	0	0	-0.897107	0.0149683	1.82483
A0A590UJ50;Q13616;A0A590UJ21;A0A0C4DGX4;A0A590UJ56;A0A590UJC4;A0A590UK34;A0A590UJR3;A0A590UJA0;A0A590UJM8;A0A590UJ97;A0A590UJ59	A0A590UJ50;Q13616;A0A590UJ21;A0A0C4DGX4;A0A590UJ56;A0A590UJC4;A0A590UK34;A0A590UJR3	25;25;24;24;22;21;20;20;9;5;2;1	25;25;24;24;22;21;20;20;9;5;2;1	25;25;24;24;22;21;20;20;9;5;2;1	Cullin-1	CUL1	115400000	1.06521e+08		1.66262e+08	255688000		0.694087	0.416605		-0.526812	-1.26325		0	0	0	-0.895031	0.0470912	1.32706
Q9NVV0	Q9NVV0	1	1	1	Trimeric intracellular cation channel type B	TMEM38B	2115200	1.65729e+06	2.37563e+06	3.54533e+06	6545200	2.28891e+06	0.596615	0.253207	1.03789	-0.745127	-1.98161	0.0536488	0	0	0	-0.891029	0.206771	0.68451
Q12931-2;Q12931;I3L0K7;I3L239;I3L253;I3L2D5	Q12931-2;Q12931;I3L0K7	33;33;26;10;2;2	33;33;26;10;2;2	33;33;26;10;2;2	Heat shock protein 75 kDa, mitochondrial	TRAP1	470210000	4.9149e+08		6.87283e+08	1156280000		0.684157	0.425061		-0.5476	-1.23426		0	0	0	-0.890929	0.0400113	1.39782
Q9UQE7	Q9UQE7	31	31	31	Structural maintenance of chromosomes protein 3	SMC3	169280000	1.4376e+08		2.40983e+08	347192000		0.596558	0.487569		-0.745267	-1.03632		0	0	0	-0.890795	0.00377882	2.42264
P16615;P16615-2;P16615-5;P16615-3;P16615-4;H7C5W9;O14983-2;O14983;O14983-3;Q93084-5;Q93084-6;Q93084-1;Q93084-3;Q93084-7;Q93084;Q93084-4;J3QSY6;H3BTW4;H3BVB2	P16615;P16615-2;P16615-5;P16615-3;P16615-4;H7C5W9	29;28;28;28;26;24;9;9;8;7;7;7;7;7;7;7;2;1;1	29;28;28;28;26;24;9;9;8;7;7;7;7;7;7;7;2;1;1	29;28;28;28;26;24;9;9;8;7;7;7;7;7;7;7;2;1;1	Sarcoplasmic/endoplasmic reticulum calcium ATPase 2	ATP2A2	186300000	152000000		240000000	404960000		0.633333	0.460045		-0.658963	-1.12015		0	0	0	-0.889557	0.0139989	1.85391
Q9Y450;Q9Y450-4;B7Z524;H0YDX7;J3QT46;E9PHZ9;H0YES5;E9PS53;E9PN23;G5E991;E9PMN1;E9PLR4;Q9Y450-2;E9PJ90	Q9Y450;Q9Y450-4;B7Z524;H0YDX7;J3QT46	18;17;15;15;15;7;6;4;3;3;3;3;3;2	18;17;15;15;15;7;6;4;3;3;3;3;3;2	18;17;15;15;15;7;6;4;3;3;3;3;3;2	HBS1-like protein	HBS1L	82863000	65234375		1.13358e+08	163632000		0.57547	0.506399		-0.797186	-0.981655		0	0	0	-0.889421	0.000996911	3.00134
O94826	O94826	20	20	20	Mitochondrial import receptor subunit TOM70	TOMM70A	174050000	1.58323e+08		2.43633e+08	387368000		0.649841	0.449314		-0.621841	-1.1542		0	0	0	-0.888022	0.0207878	1.68219
B4DER1;A0A6I8PIV1;Q9P2J5;A0A6I8PRS0;A0A6I8PIT3;Q9P2J5-2;A0A6I8PL42;A0A6I8PS05;A0A6I8PLB8;A0A6I8PLB3;A0A6I8PIP7;A0A6I8PTV8;A0A6I8PRU9;Q9P2J5-3;A0A6I8PRP1	B4DER1;A0A6I8PIV1;Q9P2J5;A0A6I8PRS0;A0A6I8PIT3;Q9P2J5-2;A0A6I8PL42;A0A6I8PS05;A0A6I8PLB8;A0A6I8PLB3;A0A6I8PIP7;A0A6I8PTV8	43;43;43;42;42;42;41;40;39;38;32;27;19;16;4	43;43;43;42;42;42;41;40;39;38;32;27;19;16;4	43;43;43;42;42;42;41;40;39;38;32;27;19;16;4	Leucine--tRNA ligase, cytoplasmic	LARS	305690000	298750000		4.40067e+08	707960000		0.694645	0.421987		-0.525653	-1.24473		0	0	0	-0.885191	0.0456256	1.34079
I3L0N3;P46459;P46459-2;I3L2G1;I3L0L3;K7EQD6;I3L338;I3L4Q9	I3L0N3;P46459;P46459-2	27;27;24;6;5;5;2;2	27;27;24;6;5;5;2;2	27;27;24;6;5;5;2;2	Vesicle-fusing ATPase	NSF	126430000	1.08677e+08		1.67233e+08	279592000		0.649853	0.452195		-0.621815	-1.14498		0	0	0	-0.883399	0.0201172	1.69643
Q14152;Q14152-2	Q14152;Q14152-2	50;44	50;44	50;44	Eukaryotic translation initiation factor 3 subunit A	EIF3A	567940000	5.21417e+08		7.61483e+08	1322840000		0.684738	0.429334		-0.546376	-1.21983		0	0	0	-0.883102	0.0389563	1.40942
D6RCD7;P38646;A0A7I2V2G2;A0A7I2YQB2;A0A7I2V2S7;A0A7I2V3F7;H0Y8K0;A0A3B3ITI4;H0Y8S0	D6RCD7;P38646;A0A7I2V2G2;A0A7I2YQB2;A0A7I2V2S7;A0A7I2V3F7;H0Y8K0	36;36;35;34;34;32;23;9;5	36;36;35;34;34;32;23;9;5	36;36;35;34;34;32;23;9;5	Stress-70 protein, mitochondrial	HSPA9		9.5049e+08	8.95103e+08	1.27887e+09	2260480000	3.42826e+08	0.699919	0.420481		-0.51474	-1.24989		0	0	0	-0.882313	0.0485681	1.31365
P55786;E9PLK3;A0A7I2V389;A0A7I2V3W8;P55786-2;E9PPZ2;A6NEC2;A0A7I2V604;E9PP11;H0YDG0;E9PPD4;E9PJY4;A6NEC2-2;A6NEC2-3;A0A7I2V5D4;H0YCQ5;E9PJ74;A0A7I2V5M8;A0A7I2V3D7;A0A7I2YQS3;E9PJF9;E9PRQ5;E9PI82	P55786;E9PLK3;A0A7I2V389;A0A7I2V3W8;P55786-2	39;38;35;35;33;18;13;13;9;8;6;5;5;4;3;3;2;2;2;2;2;1;1	39;38;35;35;33;18;13;13;9;8;6;5;5;4;3;3;2;2;2;2;2;1;1	39;38;35;35;33;18;13;13;9;8;6;5;5;4;3;3;2;2;2;2;2;1;1	Puromycin-sensitive aminopeptidase	NPEPPS	519100000	4.5276e+08		6.67733e+08	1191520000		0.678056	0.435662		-0.560524	-1.19872		0	0	0	-0.879622	0.034317	1.46449
P35580;P35580-5;P35580-2;P35580-3;P35580-4;E7ERA5	P35580;P35580-5;P35580-2;P35580-3;P35580-4	82;81;81;81;80;7	67;66;66;66;65;4	63;62;62;62;61;4	Myosin-10	MYH10	523240000	4.53635e+08		6.99817e+08	1147800000		0.64822	0.455863		-0.625444	-1.13333		0	0	0	-0.879385	0.0187998	1.72585
Q9H0A0;Q9H0A0-2;A0A087WV29;E9PMU0;E9PJN6	Q9H0A0;Q9H0A0-2;A0A087WV29	36;33;31;7;4	36;33;31;7;4	36;33;31;7;4	N-acetyltransferase 10	NAT10	157420000	1.37521e+08		253950000	287892000		0.619886	0.477682		-0.689926	-1.06588		0	0	0	-0.877902	0.00820495	2.08592
Q5JPE7-2;Q5JPE7;A0A7I2V3P4;A0A7I2V4T6;A0A7I2V6B0;J3KN36;P69849;A0A7I2V2Z5;Q5JPE7-3;A0A7I2V4D7;A0A087WTD5;H3BPS9	Q5JPE7-2;Q5JPE7;A0A7I2V3P4;A0A7I2V4T6;A0A7I2V6B0;J3KN36;P69849;A0A7I2V2Z5;Q5JPE7-3;A0A7I2V4D7	25;25;24;24;24;24;24;22;22;16;5;4	25;25;24;24;24;24;24;22;22;16;5;4	3;3;2;2;2;2;2;2;3;1;1;1	Nodal modulator 2;Nodal modulator 3	NOMO2;NOMO3	89329000	86100000		1.20778e+08	214928000		0.739611	0.400599		-0.435161	-1.31977		0	0	0	-0.877465	0.0762334	1.11785
Q9H1I8-2;Q9H1I8-3;Q9H1I8;B1AH59	Q9H1I8-2;Q9H1I8-3;Q9H1I8;B1AH59	2;2;2;1	2;2;2;1	2;2;2;1	Activating signal cointegrator 1 complex subunit 2	ASCC2	6320600	5.44729e+06	2.69943e+06	8.40617e+06	13821200		0.7519	0.394126		-0.411387	-1.34327		0	0	0	-0.877329	0.0857098	1.06697
O43390;O43390-3;B4DT28;A0A6Q8PH31;A0A6Q8PEX7;A0A6Q8PH35;A0A6Q8PHG0;A0A286YEZ8	O43390;O43390-3;B4DT28;A0A6Q8PH31;A0A6Q8PEX7;A0A6Q8PH35	24;22;18;17;16;12;11;2	20;19;15;14;12;11;8;2	2;2;2;2;2;0;2;0	Heterogeneous nuclear ribonucleoprotein R	HNRNPR	353550000	339000000		569150000	707200000		0.621189	0.479355		-0.686895	-1.06083		0	0	0	-0.873864	0.00818732	2.08686
P11940;A0A7I2V649;H0YAR2;E7EQV3;A0A7I2YQ88;P11940-2;A0A087WTT1;E7ERJ7;A0A7I2V4N4;A0A7I2YQE4;A0A7I2YQ90;Q9H361;H0YBN4;H0YAP2;H0YB75;E5RGH3;H0YAS6;E5RJB9;H0YB86;A0A6Q8JFT6;E5RH24;Q4VXU2;H0YAS7;Q4VXU2-2;A0A6Q8JFV4;A0A6I8PLA1;H0YC10;H0YAW6;E5RHG7;A0A6I8PS38;Q96DU9-2;Q96DU9;A0A7I2V3J9;E5RGC4;E5RFD8	P11940;A0A7I2V649;H0YAR2;E7EQV3;A0A7I2YQ88;P11940-2;A0A087WTT1;E7ERJ7;A0A7I2V4N4;A0A7I2YQE4;A0A7I2YQ90;Q9H361	32;31;31;31;30;30;29;29;29;28;27;16;10;8;7;7;7;7;7;6;6;6;5;4;3;3;3;3;3;3;2;2;1;1;1	32;31;31;31;30;30;29;29;29;28;27;16;10;8;7;7;7;7;7;6;6;6;5;4;3;3;3;3;3;3;2;2;1;1;1	21;20;20;21;19;19;19;19;21;21;16;12;4;8;6;3;6;2;4;3;2;3;4;3;2;1;3;3;0;1;2;2;0;0;0	Polyadenylate-binding protein 1;Polyadenylate-binding protein;Polyadenylate-binding protein 3	PABPC1;PABPC3		910156250	8.79391e+08	1299650000	2067800000	3.2537e+08	0.676637	0.440157		-0.563547	-1.18391		0	0	0	-0.873729	0.0324618	1.48863
Q09161;F2Z2T1;X6R941	Q09161	22;2;2	22;2;2	22;2;2	Nuclear cap-binding protein subunit 1	NCBP1	87940000	8.91104e+07		1.47753e+08	178024000		0.595181	0.500553		-0.748599	-0.998406		0	0	0	-0.873502	0.00256455	2.59099
Q7KZ85;Q7KZ85-3;Q7KZ85-2	Q7KZ85	25;7;5	25;7;5	25;7;5	Transcription elongation factor SPT6	SUPT6H	110680000	8.57385e+07	1.12518e+08	1.70367e+08	221772000	1.73485e+08	0.649658	0.386607	0.648578	-0.622249	-1.37106	-0.624648	0	0	0	-0.872653	0.0248569	1.60455
O95602;B9ZVN9	O95602;B9ZVN9	12;11	12;11	12;11	DNA-directed RNA polymerase I subunit RPA1;DNA-directed RNA polymerase	POLR1A	23094000	2.65708e+07		37275000	54972000		0.619557	0.483352		-0.69069	-1.04885		0	0	0	-0.869772	0.0073426	2.13415
A0A7I2V5T4;A2A274;Q99798;A0A7I2V3U0;A0A7I2V586;A0A7I2V3F1;A0A7I2V5A1;A0A7I2V614;A0A7I2V538;A0A7I2V6A6;A0A7I2V4I8;A0A7I2V5W7;A0A7I2V3C8;A0A7I2V3U7;A0A7I2V5U4;A0A7I2V2Y4	A0A7I2V5T4;A2A274;Q99798;A0A7I2V3U0;A0A7I2V586;A0A7I2V3F1;A0A7I2V5A1;A0A7I2V614	24;24;24;23;23;23;22;20;9;7;5;5;5;3;1;1	24;24;24;23;23;23;22;20;9;7;5;5;5;3;1;1	24;24;24;23;23;23;22;20;9;7;5;5;5;3;1;1	Aconitate hydratase, mitochondrial	ACO2	154750000	132718750		196900000	347436000		0.674041	0.445406		-0.569091	-1.16681		0	0	0	-0.867949	0.0299926	1.52299
A0A6Q8PFJ0;P02545-6;P02545;P02545-2;P02545-3;Q3BDU5;A0A6Q8PHQ9;P02545-5;P02545-4;Q5TCI8;A0A6Q8PF80;A0A6Q8PGH0;A0A6Q8PFM1;A0A6Q8PF59;A0A6Q8PFF5	A0A6Q8PFJ0;P02545-6;P02545;P02545-2;P02545-3;Q3BDU5;A0A6Q8PHQ9;P02545-5;P02545-4;Q5TCI8;A0A6Q8PF80	20;20;20;19;19;15;15;15;15;14;13;8;5;5;1	20;20;20;19;19;15;15;15;15;14;13;8;5;5;1	20;20;20;19;19;15;15;15;15;14;13;8;5;5;1	Prelamin-A/C;Lamin-A/C	LMNA	120960000	94065625		192450000	196908000		0.628527	0.477714		-0.669954	-1.06578		0	0	0	-0.867868	0.00979963	2.00879
O94906;O94906-2	O94906;O94906-2	24;23	24;23	24;23	Pre-mRNA-processing factor 6	PRPF6	91096000	74103125		121260000	185036000		0.611109	0.492315		-0.710497	-1.02235		0	0	0	-0.866422	0.00499663	2.30132
O75369-2;O75369-9;O75369;O75369-8;O75369-6;O75369-3;E7EN95;O75369-7;O75369-5;O75369-4;A0A0A0MT44;H7C5L4;A0A0C4DGA1	O75369-2;O75369-9;O75369;O75369-8;O75369-6;O75369-3;E7EN95;O75369-7;O75369-5;O75369-4	87;87;87;87;84;84;78;78;70;70;6;4;2	82;82;82;82;79;79;78;78;65;65;6;4;2	79;79;79;79;76;76;76;76;63;63;6;4;2	Filamin-B	FLNB	576220000	533843750		811150000	1259280000		0.658132	0.457579		-0.603551	-1.12791		0	0	0	-0.865729	0.0213685	1.67023
A0A7P0TAE1;H0YIV0;A0A7P0TAT8;P14625;A0A7P0T917;A0A087WT78;A0A7P0T823;A0A7P0TAY2;A0A7P0TBC2;A0A7P0T8R3;A0A7P0T885;A0A7P0Z405;F8W026;Q58FF3	A0A7P0TAE1;H0YIV0;A0A7P0TAT8;P14625;A0A7P0T917;A0A087WT78;A0A7P0T823;A0A7P0TAY2	43;43;43;43;40;40;39;35;21;10;10;7;3;2	41;41;41;41;38;38;37;33;19;8;8;5;1;2	41;41;41;41;38;38;37;33;19;8;8;5;1;2	Endoplasmin	HSP90B1	1133700000	1.00204e+09		1435750000	2612720000		0.697922	0.433916		-0.518862	-1.20451		0	0	0	-0.861688	0.0433404	1.36311
O95251-2;O95251-4;O95251;A0A6Q8PHH2;O95251-3;O95251-5;E7EUP3;A0A3B3IT63;A0A3B3ISI1;A0A3B3ITI0;A0A3B3IT19;A0A3B3IU93;A0A3B3IRI4;A0A3B3IS73;H3BMX5;A0A3B3ISF5;A0A3B3ISW3;Q9H7Z6-2;Q9H7Z6;Q8WYB5-3;Q8WYB5-2;Q8WYB5	O95251-2;O95251-4;O95251;A0A6Q8PHH2;O95251-3;O95251-5;E7EUP3	3;3;3;2;2;2;2;1;1;1;1;1;1;1;1;1;1;1;1;1;1;1	3;3;3;2;2;2;2;1;1;1;1;1;1;1;1;1;1;1;1;1;1;1	3;3;3;2;2;2;2;1;1;1;1;1;1;1;1;1;1;1;1;1;1;1	Histone acetyltransferase KAT7;Histone acetyltransferase	KAT7	6075200	4.94583e+06		9714500	10204000		0.625374	0.484696		-0.677208	-1.04485		0	0	0	-0.861029	0.00813684	2.08954
Q9UIA9;E7ESC6;H0YBE1;E5RIW1;Q9H2T7	Q9UIA9;E7ESC6	21;20;6;5;1	21;20;6;5;1	21;20;6;5;1	Exportin-7	XPO7	60943000	51368750		8.04717e+07	128308000		0.638346	0.474974		-0.64759	-1.07408		0	0	0	-0.860834	0.0123466	1.90845
Q9H832-2;Q9H832	Q9H832-2;Q9H832	1;1	1;1	1;1	Ubiquitin-conjugating enzyme E2 Z	UBE2Z	1728900	1.89208e+06	1.5969e+06	2.72183e+06		3.34522e+06	0.635197		0.477367	-0.654724		-1.06683	0	0	0	-0.860777	0.0112244	1.94984
Q14008-2;Q14008;Q14008-3;E9PQH5;H0YDX5;H0YCF6;H0YEK7	Q14008-2;Q14008;Q14008-3	55;55;55;4;4;1;1	55;55;55;4;4;1;1	55;55;55;4;4;1;1	Cytoskeleton-associated protein 5	CKAP5	310840000	2.70427e+08		3.99767e+08	693040000		0.676462	0.448517		-0.563919	-1.15677		0	0	0	-0.860342	0.0300413	1.52228
I3L0Y9;I3L2M4;B4DWA1;I3L4C2;Q9UQB8-3;Q9UQB8-5;Q9UQB8-4;Q9UQB8-6;Q9UQB8-2;Q9UQB8	I3L0Y9;I3L2M4;B4DWA1;I3L4C2;Q9UQB8-3;Q9UQB8-5;Q9UQB8-4;Q9UQB8-6;Q9UQB8-2;Q9UQB8	1;1;1;1;1;1;1;1;1;1	1;1;1;1;1;1;1;1;1;1	1;1;1;1;1;1;1;1;1;1	Brain-specific angiogenesis inhibitor 1-associated protein 2	BAIAP2	2038700	3.00479e+06	2.50529e+06	3806500	4564800	5.25217e+06	0.535584	0.658253	0.477	-0.900816	-0.603287	-1.06794	0	0	0	-0.857347	0.00322658	2.49126
A0A3B3ISD2;Q13042;Q5T8C6;Q13042-4;Q13042-3;Q13042-2	A0A3B3ISD2;Q13042;Q5T8C6;Q13042-4;Q13042-3;Q13042-2	4;4;3;3;3;3	4;4;3;3;3;3	4;4;3;3;3;3	Cell division cycle protein 16 homolog	CDC16	6122900	5.38969e+06		1.01608e+07	10630000		0.602598	0.507026		-0.730732	-0.979868		0	0	0	-0.8553	0.00270585	2.5677
Q99459	Q99459	21	21	21	Cell division cycle 5-like protein	CDC5L	113450000	1.07927e+08		157605000	252988000		0.684795	0.44844		-0.546256	-1.15701		0	0	0	-0.851634	0.033309	1.47744
P53999	P53999	5	5	5	Activated RNA polymerase II transcriptional coactivator p15	SUB1	31092000	1.46698e+07	1.98667e+07	5.74633e+07	17776800	5.20174e+07	0.541075	0.825221	0.381924	-0.886098	-0.277147	-1.38864	0	0	0	-0.85063	0.0571582	1.24292
Q10567-2;Q10567;Q10567-3;Q10567-4;C9J1E7;H7C034	Q10567-2;Q10567;Q10567-3;Q10567-4;C9J1E7	31;31;30;29;22;5	18;18;17;16;10;2	18;18;17;16;10;2	AP-1 complex subunit beta-1	AP1B1	145620000	143375000		1.96633e+08	345164000		0.740566	0.415382		-0.433299	-1.26749		0	0	0	-0.850394	0.0716143	1.145
P46940;A0A0J9YXZ5;H0YLE8;A0A087WWP1;A0A087X225	P46940;A0A0J9YXZ5;H0YLE8	58;43;39;2;1	58;43;39;2;1	54;42;35;2;1	Ras GTPase-activating-like protein IQGAP1	IQGAP1	357660000	3.36323e+08		5.08217e+08	768760000		0.703755	0.437488		-0.506855	-1.19269		0	0	0	-0.849771	0.0448968	1.34778
P78316;E9PFK5;P78316-2	P78316;E9PFK5;P78316-2	14;13;13	14;13;13	14;13;13	Nucleolar protein 14	NOP14	40879000	35000000		60710000	76540000		0.673349	0.457277		-0.570574	-1.12886		0	0	0	-0.849717	0.0265221	1.57639
Q01780;Q01780-2;K7EJ37	Q01780;Q01780-2	25;24;6	25;24;6	25;24;6	Exosome component 10	EXOSC10	83629000	7.91333e+07		1.25503e+08	171208000		0.666349	0.462206		-0.58565	-1.11339		0	0	0	-0.849522	0.0228651	1.64083
Q13435;E9PPJ0;E9PJ04;H0YCG1;E9PJT3;H0YEX5;E9PIL8	Q13435;E9PPJ0	28;26;11;11;10;9;2	28;26;11;11;10;9;2	28;26;11;11;10;9;2	Splicing factor 3B subunit 2	SF3B2	274580000	250187500		3.74733e+08	594440000		0.667641	0.461914		-0.582855	-1.1143		0	0	0	-0.84858	0.0233642	1.63145
Q03701;C9J9W7	Q03701	12;2	12;2	12;2	CCAAT/enhancer-binding protein zeta	CEBPZ	28559000	2.50708e+07		46965000	49404000		0.608091	0.507466		-0.717641	-0.978618		0	0	0	-0.848129	0.00317473	2.49829
Q14318;Q14318-2;M0R2K9;U3KQ64;M0R1Q0;M0R1S6;M0R2Q6	Q14318;Q14318-2;M0R2K9;U3KQ64	4;4;3;2;1;1;1	4;4;3;2;1;1;1	4;4;3;2;1;1;1	Peptidyl-prolyl cis-trans isomerase FKBP8;Peptidyl-prolyl cis-trans isomerase	FKBP8	9079500	1.26521e+07	9.14805e+06	1.74867e+07	11994000	2.91609e+07	0.519224	1.05487	0.31371	-0.945571	0.0770621	-1.6725	0	0	0	-0.847002	0.170417	0.768488
F5H6I7;Q6DD88	F5H6I7;Q6DD88	4;4	4;4	4;4	Atlastin-3	ATL3	3915100	3.52469e+06	6.52103e+06	7.38883e+06	4000800	1.76363e+07	0.529867	0.880996	0.369751	-0.916297	-0.182793	-1.43538	0	0	0	-0.844822	0.0806856	1.0932
E7EVA0;P27816;P27816-6;P27816-2;P27816-5;P27816-4;H7C456;H7C4C5;B5MEG9;H0Y2V1;F8W9U4;A0A0J9YVV8;A0A0J9YW37;P27816-7	E7EVA0;P27816;P27816-6;P27816-2;P27816-5	30;30;29;24;15;9;7;7;6;5;5;3;3;3	30;30;29;24;15;9;7;7;6;5;5;3;3;3	30;30;29;24;15;9;7;7;6;5;5;3;3;3	Microtubule-associated protein;Microtubule-associated protein 4	MAP4	262450000	2.08396e+08		317350000	553560000		0.656675	0.474113		-0.606748	-1.0767		0	0	0	-0.841723	0.0171496	1.76575
Q9H2P0;A0A669KBJ7;A0A2R8Y6X0	Q9H2P0;A0A669KBJ7;A0A2R8Y6X0	8;8;7	8;8;7	8;8;7	Activity-dependent neuroprotector homeobox protein	ADNP	16059000	18853125		2.51683e+07	38566000		0.638064	0.488854		-0.648228	-1.03253		0	0	0	-0.840377	0.00987216	2.00559
Q8N1B4-2;Q8N1B4	Q8N1B4-2;Q8N1B4	1;1	1;1	1;1	Vacuolar protein sorting-associated protein 52 homolog	VPS52	1332700	1.64271e+06		2.00133e+06	3500000	498826	0.665906	0.469345		-0.586609	-1.09128		0	0	0	-0.838944	0.0209802	1.67819
O60306;H0YH15	O60306	9;3	9;3	9;3	Intron-binding protein aquarius	AQR	27157000	2.64521e+07		4.18083e+07	54580000		0.649559	0.484648		-0.622466	-1.04499		0	0	0	-0.833729	0.0131467	1.88118
Q68EM7-2;Q68EM7-6;Q68EM7-5;Q68EM7;C9IZD3;Q68EM7-4;Q68EM7-3;I3L4P6;I3L3P1;I3L4Y5;I3L460;Q68EM7-7	Q68EM7-2;Q68EM7-6;Q68EM7-5;Q68EM7;C9IZD3;Q68EM7-4;Q68EM7-3	6;6;6;6;3;3;3;2;1;1;1;1	6;6;6;6;3;3;3;2;1;1;1;1	6;6;6;6;3;3;3;2;1;1;1;1	Rho GTPase-activating protein 17	ARHGAP17	16071000	12775000		21095000	30665600		0.605594	0.524073		-0.723578	-0.932161		0	0	0	-0.82787	0.00176934	2.75219
Q9UJX4;H0YFB5;F5H0F9;F5GY68;Q9UJX4-2;Q9UJX4-3;F5H0N1	Q9UJX4;H0YFB5;F5H0F9;F5GY68;Q9UJX4-2;Q9UJX4-3	4;3;3;2;2;2;1	4;3;3;2;2;2;1	4;3;3;2;2;2;1	Anaphase-promoting complex subunit 5	ANAPC5	6530800	5.52208e+06		9792500	11584000		0.666919	0.476699		-0.584417	-1.06885		0	0	0	-0.826633	0.0195553	1.70874
P07384;E9PL37;E9PRM1;E9PJJ3;E9PLC9;E9PMC6;E9PJA6;E9PSA6;E9PQB3;E9PIA9;E9PLX0	P07384	15;4;3;2;2;2;2;2;2;1;1	15;4;3;2;2;2;2;2;2;1;1	15;4;3;2;2;2;2;2;2;1;1	Calpain-1 catalytic subunit	CAPN1	43411000	3.61427e+07		6.31533e+07	77912000		0.68739	0.463891		-0.540798	-1.10814		0	0	0	-0.82447	0.0299334	1.52384
E7ESP9;P07197;E7EMV2;P07197-2	E7ESP9;P07197;E7EMV2;P07197-2	4;4;3;3	3;3;2;2	3;3;2;2	Neurofilament medium polypeptide	NEFM	2110600	8.57896e+06	1.53264e+06	7.31867e+06		1.38439e+06	0.288386		1.10709	-1.79393		0.146771	0	0	0	-0.823579	0.337523	0.471696
M0QZM1	M0QZM1	13	1	1		HNRNPM	8039900	8.4151e+06	8.86126e+06	1.07308e+07	19705200		0.749234	0.42705		-0.416513	-1.22752		0	0	0	-0.822018	0.0725678	1.13926
Q14566	Q14566	33	33	33	DNA replication licensing factor MCM6	MCM6	380890000	349187500		5.48517e+08	754880000		0.6944	0.462574		-0.526161	-1.11225		0	0	0	-0.819203	0.0331033	1.48013
H0YJ14;H0YJS3;Q8IYD8-3;Q8IYD8	H0YJ14;H0YJS3;Q8IYD8-3;Q8IYD8	3;3;3;3	3;3;3;3	3;3;3;3	Fanconi anemia group M protein	FANCM	8373400	3.75583e+06	3.09115e+06	3.69767e+06	5302000	2.70913e+07	2.26451	0.70838	0.114101	1.1792	-0.497404	-3.13161	0	0	0	-0.816607	0.550621	0.259147
Q9NRL2;Q9NRL2-2;A0A087WWN7	Q9NRL2;Q9NRL2-2	13;12;3	13;12;3	13;12;3	Bromodomain adjacent to zinc finger domain protein 1A	BAZ1A	28877000	27475000		5.52767e+07	44436000		0.522408	0.618305		-0.93675	-0.693609		0	0	0	-0.81518	0.00289931	2.53771
Q5JRA6-2;Q5JRA6;A0A0A0MRH6;Q5JRA6-4;Q5JRA6-3	Q5JRA6-2;Q5JRA6;A0A0A0MRH6	11;11;9;3;1	11;11;9;3;1	11;11;9;3;1	Melanoma inhibitory activity protein 3	MIA3	20967000	2.30427e+07		30410000	49132000		0.689477	0.468996		-0.536425	-1.09235		0	0	0	-0.814389	0.0293146	1.53292
P33993;P33993-3;P33993-2;C9J8M6	P33993;P33993-3;P33993-2	28;20;16;5	28;20;16;5	28;20;16;5	DNA replication licensing factor MCM7	MCM7	380790000	303687500		4.66333e+08	766560000		0.651224	0.496752		-0.618774	-1.0094		0	0	0	-0.814089	0.0112949	1.94712
A0A6Q8PGF4;Q9NVI1;A0A6Q8PH09;Q9NVI1-1;Q9NVI1-2;H3BP78;F8W7R3;H3BMG4;Q9NVI1-4;H3BT54;H3BQE2;H3BS60;H3BN35	A0A6Q8PGF4;Q9NVI1;A0A6Q8PH09;Q9NVI1-1;Q9NVI1-2;H3BP78;F8W7R3	28;28;27;27;26;23;23;5;5;4;3;2;2	28;28;27;27;26;23;23;5;5;4;3;2;2	28;28;27;27;26;23;23;5;5;4;3;2;2	Fanconi anemia group I protein	FANCI	94557000	7.70771e+07		1.14907e+08	196004000		0.67078	0.482424		-0.576089	-1.05163		0	0	0	-0.813858	0.0194001	1.7122
Q86UA6;Q86UA6-8	Q86UA6;Q86UA6-8	1;1	1;1	1;1	RPA-interacting protein	RPAIN	2127800	1.80219e+06		1983500		5.94696e+06	1.07275	0.303044		0.101314	-1.7224		0	0	0	-0.810544	0.318764	0.496531
O95155-3;O95155-2;O95155;O95155-4	O95155-3;O95155-2;O95155;O95155-4	2;2;2;2	2;2;2;2	2;2;2;2	Ubiquitin conjugation factor E4 B	UBE4B	3384000	1.02944e+06	1.42195e+06	1.91283e+06	5591600		1.7691	0.184104		0.823018	-2.4414		0	0	0	-0.809193	0.553527	0.256861
J3KRS1;A0A0C4DGQ8;Q6IAN0	J3KRS1;A0A0C4DGQ8;Q6IAN0	2;2;2	2;2;2	2;2;2	Dehydrogenase/reductase SDR family member 7B	DHRS7B	1845100	5.87469e+06	1.85391e+06	2489500		4.21761e+06	0.741153		0.439564	-0.432157		-1.18586	0	0	0	-0.809006	0.0635194	1.19709
Q9ULH7-4;Q9ULH7;Q9ULH7-5	Q9ULH7-4;Q9ULH7;Q9ULH7-5	1;1;1	1;1;1	1;1;1	MKL/myocardin-like protein 2	MKL2	1509200	1.07271e+06	1.44161e+06	1.44907e+06	3420920		1.0415	0.313573		0.05866	-1.67313		0	0	0	-0.807233	0.299691	0.523327
Q15054-3;Q15054-2;Q15054;E9PM91;E9PNC0;E9PRK3	Q15054-3;Q15054-2;Q15054;E9PM91;E9PNC0;E9PRK3	3;3;3;2;2;2	3;3;3;2;2;2	3;3;3;2;2;2	DNA polymerase delta subunit 3	POLD3	9714400	5800625	7.92011e+06	18370000	30041200	4.32717e+06	0.528819	0.193089	1.83032	-0.919155	-2.37266	0.872096	0	0	0	-0.806574	0.438502	0.358028
P35579;P35579-2;Q5BKV1;B1AH99;A0A2R8Y4C3;REV__Q08AF3	P35579;P35579-2	113;72;17;8;2;1	113;72;17;8;2;1	95;57;14;6;0;0	Myosin-9	MYH9		1.38948e+09	1.52563e+09	1.92733e+09	3357160000		0.720934	0.454441		-0.472062	-1.13783		0	0	0	-0.804948	0.0476985	1.3215
F5H4B6;Q8IZ83-3;Q8IZ83	F5H4B6;Q8IZ83-3;Q8IZ83	7;7;7	7;7;7	7;7;7	Aldehyde dehydrogenase family 16 member A1	ALDH16A1	16591000	9.70708e+06		21375000	22937600		0.454133	0.72331		-1.13881	-0.467314		0	0	0	-0.803064	0.0489936	1.30986
Q96GM8;Q96GM8-2	Q96GM8	3;1	3;1	3;1	Target of EGR1 protein 1	TOE1	5824700	5.16333e+06	8.26414e+06	11109500	12746800	9.32022e+06	0.524299	0.405069	0.886689	-0.931538	-1.30376	-0.173499	0	0	0	-0.802933	0.073202	1.13548
Q96N67;Q96N67-4;Q96N67-2;Q96N67-5;Q96N67-3;Q96N67-6;A0A1B0GWE0;Q96N67-7;A0A1B0GUE9;A0A0U1RQJ5;A0A0U1RRC1;Q8NF50-2;Q8NF50-4;Q96HP0;Q8NF50-3;A0A0C4DGY6;Q8NF50;A0A0U1RQT6;A2A369;A0A1B0GVW2;A0A0U1RR97	Q96N67;Q96N67-4;Q96N67-2;Q96N67-5;Q96N67-3;Q96N67-6;A0A1B0GWE0	14;14;14;14;14;14;8;3;3;3;3;1;1;1;1;1;1;1;1;1;1	14;14;14;14;14;14;8;3;3;3;3;1;1;1;1;1;1;1;1;1;1	14;14;14;14;14;14;8;3;3;3;3;1;1;1;1;1;1;1;1;1;1	Dedicator of cytokinesis protein 7	DOCK7	37346000	28284375		4.54417e+07	70448000		0.622433	0.530122		-0.68401	-0.915605		0	0	0	-0.799808	0.00265942	2.57521
Q9NRY5;E7ESJ7;E5RGF9;E5RHI8;E5RFK2	Q9NRY5;E7ESJ7;E5RGF9	4;3;2;1;1	4;3;2;1;1	4;3;2;1;1	Protein FAM114A2	FAM114A2	8803900	1.04979e+07		11266000	24817200		0.781457	0.42301		-0.355761	-1.24124		0	0	0	-0.798499	0.0941933	1.02598
Q14147	Q14147	2	2	2	Probable ATP-dependent RNA helicase DHX34	DHX34	1276800	917875	979655	4.98983e+06	3114160	382826	0.25588	0.294742	2.55901	-1.96646	-1.76247	1.35558	0	0	0	-0.791116	0.502589	0.298787
Q13158	Q13158	3	3	3	FAS-associated death domain protein	FADD	7169900	6.73417e+06	6.13632e+06	9.26033e+06		1.42072e+07	0.774259		0.431917	-0.369111		-1.21117	0	0	0	-0.790142	0.0863408	1.06378
Q4TT34;F2Z2X0;O00746-2;O00746;A2IDC9;A0A087WVT9;H0Y6J0	Q4TT34;F2Z2X0;O00746-2;O00746;A2IDC9;A0A087WVT9;H0Y6J0	2;2;2;2;1;1;1	2;2;2;2;1;1;1	2;2;2;2;1;1;1	Nucleoside diphosphate kinase;Nucleoside diphosphate kinase, mitochondrial	NME4	612390	2.96042e+06	6.65506e+06	3350500	2934200	6.32609e+06	0.182776	1.00893	1.052	-2.45185	0.012833	0.0731377	0	0	0	-0.788628	0.396764	0.401468
E9PQL1;Q8TAV0-5;Q8TAV0-2;Q8TAV0;Q8TAV0-4;Q8TAV0-3	E9PQL1;Q8TAV0-5;Q8TAV0-2;Q8TAV0;Q8TAV0-4;Q8TAV0-3	1;1;1;1;1;1	1;1;1;1;1;1	1;1;1;1;1;1	Protein FAM76A	FAM76A	1827300	2.79927e+06	1.3477e+06	1.93983e+06		3.76674e+06	0.941988		0.35779	-0.0862192		-1.48282	0	0	0	-0.784517	0.22884	0.640467
Q86Y56;Q86Y56-2;H0Y650;E9PGY2;Q86Y56-3;H7C3B1	Q86Y56;Q86Y56-2;H0Y650	22;20;14;7;6;3	22;20;14;7;6;3	22;20;14;7;6;3	Dynein assembly factor 5, axonemal	DNAAF5	97536000	9.0549e+07		129825000	201224000		0.697469	0.484714		-0.519798	-1.0448		0	0	0	-0.782297	0.0280387	1.55224
E7EQR4;P15311	E7EQR4;P15311	26;26	19;19	18;18	Ezrin	EZR	195090000	1.61604e+08		257950000	359684000		0.626494	0.542393		-0.674627	-0.88259		0	0	0	-0.778609	0.00209988	2.67781
O95373;E9PLB2;E9PLJ0	O95373	34;3;1	34;3;1	33;3;1	Importin-7	IPO7	425140000	3.99771e+08		573750000	868760000		0.696768	0.489364		-0.521249	-1.03102		0	0	0	-0.776134	0.0264991	1.57677
P26358-2;P26358;A0A7I2V490;A0A7I2V5D0;A0A7I2YQQ0;A0A7I2V5F1;A0A7I2YQA8;P26358-3;A0A7I2V5F6;A0A7I2V311;K7ENW7;A0A7I2V2G5;K7EJL0;K7EMU8;A0A7I2V3F8;K7EIZ6;K7ENQ6	P26358-2;P26358;A0A7I2V490;A0A7I2V5D0;A0A7I2YQQ0;A0A7I2V5F1;A0A7I2YQA8;P26358-3;A0A7I2V5F6;A0A7I2V311	34;34;34;34;33;33;33;28;19;18;10;6;5;3;3;2;1	34;34;34;34;33;33;33;28;19;18;10;6;5;3;3;2;1	34;34;34;34;33;33;33;28;19;18;10;6;5;3;3;2;1	DNA (cytosine-5)-methyltransferase 1	DNMT1	178520000	1.49573e+08		208900000	371508000		0.716002	0.480528		-0.481964	-1.05731		0	0	0	-0.769636	0.0370384	1.43135
Q15397;S4R3K8	Q15397	6;1	6;1	6;1	Pumilio domain-containing protein KIAA0020	KIAA0020	14553000	1.3151e+07	1.45931e+07	2.24183e+07	24811600		0.649156	0.530036		-0.623362	-0.915838		0	0	0	-0.7696	0.00584035	2.23356
P42704;A0A0C4DG06;B8ZZ38;C9JCA9	P42704	83;27;26;18	83;27;26;18	83;27;26;18	Leucine-rich PPR motif-containing protein, mitochondrial	LRPPRC		842562500	9.7377e+08	1163550000	2039920000		0.724131	0.477357		-0.465678	-1.06686		0	0	0	-0.766269	0.0418393	1.37842
P21333-2;P21333;A0A7P0NMY4;A0A087WWY3;A0A7I2V3E6;F8WE98;H0Y5C6;H0Y5F3;H7C2E7;A0A669KBC6	P21333-2;P21333;A0A7P0NMY4	109;109;71;20;20;20;13;6;2;2	109;109;71;20;20;20;13;6;2;2	2;2;2;2;2;1;0;0;0;0	Filamin-A	FLNA		1.51635e+09	1.62023e+09	2.10083e+09	3367240000		0.721787	0.481174		-0.470355	-1.05537		0	0	0	-0.762861	0.0395089	1.4033
O14976-2;O14976;D6RF16;D6RAQ7;D6RE78;D6RAW3;A0A087X1U9	O14976-2;O14976;D6RF16;D6RAQ7;D6RE78;D6RAW3;A0A087X1U9	3;3;2;2;2;2;2	3;3;2;2;2;2;2	3;3;2;2;2;2;2	Cyclin-G-associated kinase	GAK	6793500	7311250		10329000	13834800		0.657711	0.528468		-0.604474	-0.920112		0	0	0	-0.762293	0.00745837	2.12736
Q04637-4;Q04637-9;Q04637;Q04637-3;Q04637-5;A0A7I2Y1C3;E9PGM1;Q04637-8;E7EUU4;E7EX73;Q04637-6;Q04637-7;C9JF13;C9J6B6;C9K073;C9J2Z7;H7C044;A0A6Q8PFB2;H7C0V6;F8WCF2;C9JHW9;REV__J3KQX6;REV__Q8NEG2;C9J987;C9JWW9;REV__C9JQZ6;C9J556;REV__Q8NEG2-2;REV__F5H7J8;C9JSU8;C9JWH7	Q04637-4;Q04637-9;Q04637;Q04637-3;Q04637-5;A0A7I2Y1C3;E9PGM1;Q04637-8;E7EUU4;E7EX73;Q04637-6;Q04637-7	50;49;49;49;49;49;49;48;48;48;47;46;24;20;17;16;8;5;4;2;2;1;1;1;1;1;1;1;1;1;1	50;49;49;49;49;49;49;48;48;48;47;46;24;20;17;16;8;5;4;2;2;1;1;1;1;1;1;1;1;1;1	45;44;44;44;44;44;44;43;43;43;42;41;20;20;17;16;7;5;4;2;2;1;1;1;1;1;1;1;1;1;1	Eukaryotic translation initiation factor 4 gamma 1	EIF4G1	547500000	4.96792e+08		6.83267e+08	1141760000		0.727083	0.479523		-0.459808	-1.06033		0	0	0	-0.760068	0.0425807	1.37079
P46013;P46013-2	P46013;P46013-2	29;28	29;28	29;28	Antigen KI-67	MKI67	92587000	6.93292e+07		9.93483e+07	185068000		0.697839	0.500286		-0.519033	-0.999174		0	0	0	-0.759104	0.0239867	1.62003
Q8WXF1;Q8WXF1-2;X6RDA4	Q8WXF1;Q8WXF1-2;X6RDA4	12;11;10	11;10;9	11;10;9	Paraspeckle component 1	PSPC1	82690000	8.79823e+07		1.25533e+08	165308000		0.65871	0.532233		-0.602286	-0.909871		0	0	0	-0.756079	0.00709333	2.14915
Q8WZA9;M0QZP8	Q8WZA9	4;1	4;1	4;1	Immunity-related GTPase family Q protein	IRGQ	4768600	6.8074e+06	5.30103e+06	9.79267e+06	18507200	4.5537e+06	0.486956	0.367824	1.16412	-1.03814	-1.44291	0.219236	0	0	0	-0.753937	0.206382	0.685328
P34932;A0A087WYC1;A0A087WTS8;P34932-2	P34932;A0A087WYC1;A0A087WTS8	52;40;31;6	52;40;31;6	51;39;30;6	Heat shock 70 kDa protein 4	HSPA4	988710000	920281250		1.17663e+09	2195480000		0.782131	0.450339		-0.354518	-1.15092		0	0	0	-0.752718	0.0849684	1.07074
O75717;O75717-2;C9JYB3	O75717;O75717-2	15;13;4	15;13;4	15;13;4	WD repeat and HMG-box DNA-binding protein 1	WDHD1	39068000	38231250		56215000	75400000		0.694975	0.507046		-0.524968	-0.979812		0	0	0	-0.75239	0.0212601	1.67244
H3BTB7;Q5JPH6;Q5JPH6-2	H3BTB7;Q5JPH6;Q5JPH6-2	3;3;3	3;3;3	3;3;3	Probable glutamate--tRNA ligase, mitochondrial	EARS2	3235300	2.66021e+06	4.30207e+06	4298500	3843920	1.06737e+07	0.752658	0.692056	0.403053	-0.409934	-0.531039	-1.31096	0	0	0	-0.750643	0.0564641	1.24823
P27694;I3L4R8;I3L2M5;I3L524	P27694	20;8;6;5	20;8;6;5	20;8;6;5	Replication protein A 70 kDa DNA-binding subunit;Replication protein A 70 kDa DNA-binding subunit, N-terminally processed	RPA1	234310000	2.3299e+08		323250000	473280000		0.720772	0.495077		-0.472385	-1.01428		0	0	0	-0.74333	0.0347391	1.45918
H7C128;H7C179;B5MCW3;H7C127;Q9H0E9-3;Q9H0E9-4;Q9H0E9-2;Q9H0E9	H7C128;H7C179;B5MCW3;H7C127;Q9H0E9-3;Q9H0E9-4;Q9H0E9-2;Q9H0E9	1;1;1;1;1;1;1;1	1;1;1;1;1;1;1;1	1;1;1;1;1;1;1;1	Bromodomain-containing protein 8	BRD8	1385100	1.86594e+06		1748000	4136800	419152	0.792391	0.451058		-0.335715	-1.14861		0	0	0	-0.742165	0.0916962	1.03765
Q8TCJ2	Q8TCJ2	9	8	8	Dolichyl-diphosphooligosaccharide--protein glycosyltransferase subunit STT3B	STT3B	21422000	19490625		2.75083e+07	42392000		0.708535	0.505331		-0.497088	-0.984699		0	0	0	-0.740894	0.0266405	1.57446
P29401;P29401-2;A0A0B4J1R6;E9PFF2;F8W888	P29401;P29401-2;A0A0B4J1R6;E9PFF2	28;28;23;14;5	28;28;23;14;5	28;28;23;14;5	Transketolase	TKT	1151700000	1.23583e+09		1554550000	2553040000	1.05124e+09	0.740857	0.484063	0	-0.432732	-1.04673		0	0	0	-0.739732	0.0481151	1.31772
E7EQ29;P16278-2;P16278-3;P16278;C9J4G9	E7EQ29;P16278-2;P16278-3;P16278;C9J4G9	4;4;4;4;2	4;4;4;4;2	4;4;4;4;2	Beta-galactosidase	GLB1	7701900	9993125	9.63667e+06	2.32883e+07	12900400	11430000	0.330719	0.774637	0.843103	-1.59632	-0.368408	-0.246219	0	0	0	-0.736983	0.162539	0.789042
Q13546-2;Q13546	Q13546-2;Q13546	2;2	2;2	2;2	Receptor-interacting serine/threonine-protein kinase 1	RIPK1	9992100	2.71406e+06	1.5031e+06	1.19467e+06	7669200	2.05907e+07	8.36392	0.353891	0.0729993	3.06418	-1.49862	-3.77597	0	0	0	-0.736805	0.732631	0.135115
Q66K14;Q66K14-2;G3V133	Q66K14;Q66K14-2;G3V133	2;2;1	2;2;1	2;2;1	TBC1 domain family member 9B	TBC1D9B	2612700	2.67948e+06		2.53733e+06	7651200	757087	1.0297	0.350204		0.0422284	-1.51373		0	0	0	-0.735753	0.29401	0.531638
O15042-2;O15042;E7ET15;O15042-3;E7EW00;H0Y8D9;C9J5L1;H7C4V2;U3KPT1;C9JDJ7	O15042-2;O15042;E7ET15;O15042-3	21;21;20;12;9;9;3;3;2;2	21;21;20;12;9;9;3;3;2;2	21;21;20;12;9;9;3;3;2;2	U2 snRNP-associated SURP motif-containing protein	U2SURP	80313000	9.06958e+07		1.11847e+08	180556000		0.718063	0.502314		-0.477817	-0.993338		0	0	0	-0.735578	0.0313887	1.50323
A0A669KBL1;Q93009-3;Q93009;H3BND8;F5H2X1;H3BUV0;H3BTM1;H3BRA2;H3BQD1;I3L2D8;H3BMF6	A0A669KBL1;Q93009-3;Q93009;H3BND8;F5H2X1	27;27;27;24;15;4;4;4;4;1;1	27;27;27;24;15;4;4;4;4;1;1	27;27;27;24;15;4;4;4;4;1;1	Ubiquitin carboxyl-terminal hydrolase 7;Ubiquitin carboxyl-terminal hydrolase	USP7	104220000	9.57458e+07		1.43097e+08	193048000		0.669099	0.539866		-0.579708	-0.889327		0	0	0	-0.734518	0.00784602	2.10535
E7EX70;Q9GZS1;Q9GZS1-1	E7EX70;Q9GZS1;Q9GZS1-1	1;1;1	1;1;1	1;1;1	DNA-directed RNA polymerase I subunit RPA49	POLR1E		1.83229e+06	1.91885e+06	2.61133e+06		3.72152e+06		0.701669	0.515609		-0.511137	-0.95565	0	0	0	-0.733394	0.0214084	1.66942
Q8IV08;M0R1F7	Q8IV08;M0R1F7	2;1	2;1	2;1	Phospholipase D3	PLD3	6623700	3.33417e+06	6.00989e+06	8789000	9750400	7.10717e+06	0.753635	0.341952	0.845608	-0.408062	-1.54814	-0.241939	0	0	0	-0.732712	0.148845	0.827267
Q12800-2;Q12800-3;Q12800-4;Q12800;F8VX55;C9JWL3;F8VWL0;Q9NZI7-4;Q9NZI7	Q12800-2;Q12800-3;Q12800-4;Q12800;F8VX55	3;3;3;3;2;1;1;1;1	3;3;3;3;2;1;1;1;1	3;3;3;3;2;1;1;1;1	Alpha-globin transcription factor CP2	TFCP2	10030000	3.67146e+06	9.52506e+06	9.82283e+06	7164400	2.26326e+07	1.02109	0.512459	0.420855	0.0301105	-0.964493	-1.2486	0	0	0	-0.727662	0.133736	0.873753
Q9H2U1-3;Q9H2U1-2;Q9H2U1;E7EWK3;A0A0G2JQU7;A0A0G2JRP3;H7C5F5	Q9H2U1-3;Q9H2U1-2;Q9H2U1;E7EWK3	15;15;15;10;6;2;2	15;15;15;10;6;2;2	15;15;15;10;6;2;2	ATP-dependent RNA helicase DHX36	DHX36	60455000	6.19927e+07		8.15217e+07	124376000		0.760445	0.486066		-0.395085	-1.04077		0	0	0	-0.71793	0.0584338	1.23334
Q6RW13-2;Q6RW13	Q6RW13-2;Q6RW13	1;1	1;1	1;1	Type-1 angiotensin II receptor-associated protein	AGTRAP	6871300	9.4026e+06	5.30563e+06	1.11567e+07	18215200	7.45783e+06	0.615892	0.516195	0.711418	-0.699251	-0.954011	-0.49123	0	0	0	-0.714831	0.0059184	2.2278
Q9NR30;Q9NR30-2	Q9NR30;Q9NR30-2	45;42	45;42	43;40	Nucleolar RNA helicase 2	DDX21	915270000	8.7599e+08		1253200000	1719800000		0.730346	0.509355		-0.453347	-0.973255		0	0	0	-0.713301	0.0347234	1.45938
Q9UHD9	Q9UHD9	5	5	4	Ubiquilin-2	UBQLN2	17213000	15087500		2.61583e+07	26660800		0.658031	0.565906		-0.603772	-0.821366		0	0	0	-0.712569	0.00310489	2.50795
P82932	P82932	1	1	1	28S ribosomal protein S6, mitochondrial	MRPS6	2353700	1.68729e+06	818011		1743840	2.12437e+06		0.967573	0.385061		-0.0475583	-1.37684	0	0	0	-0.7122	0.246097	0.608894
D6RIY6;Q06265;Q06265-2;D6RA17;Q06265-3;Q06265-4;D6R905;D6RAP4;H0Y9L5	D6RIY6;Q06265;Q06265-2;D6RA17;Q06265-3;Q06265-4;D6R905	6;6;6;4;4;4;3;2;1	6;6;6;4;4;4;3;2;1	6;6;6;4;4;4;3;2;1	Exosome complex component RRP45	EXOSC9	26699000	2.45229e+07	2.67908e+07	35580000	44104000	4.89674e+07	0.750393	0.556025	0.547115	-0.414281	-0.846779	-0.870083	0	0	0	-0.710381	0.00869057	2.06095
P42574;C9JXR7;A8MVM1	P42574;C9JXR7;A8MVM1	3;2;2	3;2;2	3;2;2	Caspase-3;Caspase-3 subunit p17;Caspase-3 subunit p12	CASP3	860490		2.13793e+06	1.32648e+06		3.71217e+06	0.6487		0.575924	-0.624376		-0.796049	0	0	0	-0.710213	0.00156627	2.80513
Q9H1E5	Q9H1E5	1	1	1	Thioredoxin-related transmembrane protein 4	TMX4	895410	2.50406e+06	2.24184e+06	2393000	2015800	4.53696e+06	0.374179	1.24222	0.494128	-1.4182	0.312918	-1.01704	0	0	0	-0.707441	0.247691	0.60609
O14757;E7EPP6;O14757-2;O14757-3;E9PJI4;E9PKQ3;E9PQW7;E9PPA5	O14757;E7EPP6;O14757-2;O14757-3;E9PJI4;E9PKQ3	4;3;3;3;2;2;1;1	4;3;3;3;2;2;1;1	4;3;3;3;2;2;1;1	Serine/threonine-protein kinase Chk1	CHEK1	2223800		3.32598e+06	9.36283e+06		1.02637e+07	0.237514		0.324053	-2.07392		-1.6257	0	0	0	-1.84981	0.00157745	2.80205
Q8IZL8;C9JFV4;E7EV54;I3L445;I3L4P1;I3L1P4;I3L4M7	Q8IZL8;C9JFV4;E7EV54	18;17;13;7;4;2;2	18;17;13;7;4;2;2	18;17;13;7;4;2;2	Proline-, glutamic acid- and leucine-rich protein 1	PELP1	84850000	6.72292e+07		105470000	143800000		0.804494	0.467519		-0.313846	-1.0969		0	0	0	-0.705375	0.094415	1.02496
H7C3A2;Q8NHH9-5;Q8NHH9-4;Q8NHH9-2;Q8NHH9;C9JQQ5;C9JC25;B5MCN0;Q8NHH9-3	H7C3A2;Q8NHH9-5;Q8NHH9-4;Q8NHH9-2;Q8NHH9;C9JQQ5;C9JC25;B5MCN0;Q8NHH9-3	2;2;2;2;2;1;1;1;1	2;2;2;2;2;1;1;1;1	2;2;2;2;2;1;1;1;1	Atlastin-2	ATL2	2604800	2.78115e+06	2.55356e+06	3.66217e+06	4106800	5.31587e+06	0.711273	0.677205	0.480366	-0.491525	-0.562335	-1.05779	0	0	0	-0.703885	0.016797	1.77477
Q13404;I3L0A0;Q13404-7;Q13404-2;Q13404-1;G3V2F7;Q13404-8;A0A0A0MSL3;Q13404-6	Q13404;I3L0A0;Q13404-7;Q13404-2;Q13404-1;G3V2F7;Q13404-8;A0A0A0MSL3;Q13404-6	8;7;7;7;7;5;5;4;4	4;3;3;3;3;3;1;3;3	4;3;3;3;3;3;1;3;3	Ubiquitin-conjugating enzyme E2 variant 1	UBE2V1;TMEM189-UBE2V1	12766000	8.87177e+06	2.06218e+07	20925000	14031600	3.42174e+07	0.610084	0.632271	0.602671	-0.712921	-0.661386	-0.730557	0	0	0	-0.701621	4.56509e-06	5.34055
Q92598-2;Q92598;Q92598-3;Q92598-4;A0A0A0MSM0;R4GN69;Q5TBM3;A0A3B3IRH7;Q8TDX9	Q92598-2;Q92598;Q92598-3;Q92598-4;A0A0A0MSM0	43;43;41;40;32;8;4;1;1	43;43;41;40;32;8;4;1;1	42;42;40;39;31;8;4;1;1	Heat shock protein 105 kDa	HSPH1	922880000	779343750		1.03247e+09	1837640000		0.754837	0.502209		-0.405763	-0.993639		0	0	0	-0.699701	0.0495705	1.30478
B8ZZF8;Q9Y4Y9	B8ZZF8;Q9Y4Y9	1;1	1;1	1;1	U6 snRNA-associated Sm-like protein LSm5	LSM5	779870	1.59594e+06	3.24402e+06	2823000	1156160		0.276256	1.38038		-1.85592	0.465063		0	0	0	-0.69543	0.480213	0.318566
Q9C005	Q9C005	1	1	1	Protein dpy-30 homolog	DPY30	1574300	1.3101e+06	1.58333e+06	1.58588e+06	3386600	2.57674e+06	0.992696	0.386849	0.614472	-0.0105762	-1.37016	-0.702581	0	0	0	-0.694438	0.151567	0.819395
Q9UIG0;Q9UIG0-2;Q9Y6L7	Q9UIG0;Q9UIG0-2	25;25;1	25;25;1	25;25;1	Tyrosine-protein kinase BAZ1B	BAZ1B	69034000	6.93104e+07		9.34033e+07	133868000		0.739096	0.517752		-0.436167	-0.949667		0	0	0	-0.692917	0.0362265	1.44097
A5YKK6;A5YKK6-2;A5YKK6-3;A5YKK6-4;H3BMZ2;H3BVC9;H3BR89;H3BMH0;H3BPF1;H3BT18;H3BU44;H3BNB1	A5YKK6;A5YKK6-2;A5YKK6-3;A5YKK6-4	39;38;33;23;7;4;3;2;1;1;1;1	39;38;33;23;7;4;3;2;1;1;1;1	39;38;33;23;7;4;3;2;1;1;1;1	CCR4-NOT transcription complex subunit 1	CNOT1	120320000	107625000		1.51738e+08	221884000		0.70928	0.542265		-0.495572	-0.882929		0	0	0	-0.689251	0.0174588	1.75799
Q15427;Q5SZ64	Q15427	3;1	3;1	3;1	Splicing factor 3B subunit 4	SF3B4	6858100	6.09521e+06	1.66552e+07	14216000	14117200	1.43393e+07	0.482421	0.431758	1.1615	-1.05163	-1.21171	0.215991	0	0	0	-0.68245	0.205263	0.68769
Q9Y6D9-3;Q9Y6D9-4;Q9Y6D9	Q9Y6D9-3;Q9Y6D9-4;Q9Y6D9	4;4;4	4;4;4	4;4;4	Mitotic spindle assembly checkpoint protein MAD1	MAD1L1	31338000	6.2701e+06	3.08494e+07	39805000	77672000	8.08522e+06	0.787288	0.0807254	3.81553	-0.345037	-3.63083	1.93189	0	0	0	-0.681328	0.694732	0.158183
P16403	P16403	14	14	3	Histone H1.2	HIST1H1C	1.9297e+16	1.71469e+16	1.98966e+16	2.86117e+16		3.43978e+16	0.674445		0.578425	-0.568227		-0.789799	0	0	0	-0.679013	0.0037647	2.42427
Q9UKF6;G5E9W3	Q9UKF6;G5E9W3	12;10	12;10	12;10	Cleavage and polyadenylation specificity factor subunit 3	CPSF3	56510000	53718750		7.78833e+07	99596000		0.725572	0.539367		-0.462808	-0.890662		0	0	0	-0.676735	0.0239587	1.62054
Q14974;Q14974-2;J3KTM9;J3QR48;J3QKQ5;J3QRG4;J3KS06	Q14974;Q14974-2;J3KTM9	42;35;32;7;7;2;1	42;35;32;7;7;2;1	42;35;32;7;7;2;1	Importin subunit beta-1	KPNB1	1302900000	1150000000		1.43467e+09	2662960000	3.41304e+08	0.908155	0.43185	0	-0.138989	-1.2114		0	0	0	-0.675193	0.189723	0.72188
P55060-3;P55060;P55060-4;P55060-2	P55060-3;P55060;P55060-4	55;55;49;13	55;55;49;13	55;55;49;13	Exportin-2	CSE1L	1375700000	1.40771e+09		1956000000	2515040000		0.703323	0.559716		-0.50774	-0.837233		0	0	0	-0.672487	0.0119712	1.92186
A0A3B3ISW7;Q86VN1	A0A3B3ISW7;Q86VN1	1;1	1;1	1;1	Vacuolar protein-sorting-associated protein 36	VPS36	1765800	2.12656e+06	1.35563e+06	1.43698e+06		4.21609e+06	1.22882		0.321538	0.297279		-1.63694	0	0	0	-0.66983	0.42131	0.375398
Q53EL6;Q53EL6-2;Q5VZS7	Q53EL6;Q53EL6-2	4;4;1	4;4;1	4;4;1	Programmed cell death protein 4	PDCD4	9536200	1.26865e+07	1.38897e+07	1.85267e+07	11739200	3.09891e+07	0.514728	1.08069	0.448211	-0.958117	0.111955	-1.15775	0	0	0	-0.667971	0.165417	0.78142
Q4KMP7;H3BSE1;Q4KMP7-2	Q4KMP7	4;1;1	4;1;1	4;1;1	TBC1 domain family member 10B	TBC1D10B	3942000	12362500	5.45322e+06	1.27713e+07	29693200	2.79522e+06	0.30866	0.416341	1.95091	-1.69591	-1.26416	0.964147	0	0	0	-0.665308	0.464807	0.332727
Q9H9A5-4;Q9H9A5-3;Q9H9A5-2;Q9H9A5;E9PCN5;Q9H9A5-6;H7C1X9;Q9H9A5-5	Q9H9A5-4;Q9H9A5-3;Q9H9A5-2;Q9H9A5;E9PCN5;Q9H9A5-6	3;3;3;3;2;2;1;1	3;3;3;3;2;2;1;1	3;3;3;3;2;2;1;1	CCR4-NOT transcription complex subunit 10	CNOT10	5883100	5.52021e+06		8686000	9388800		0.677308	0.587957		-0.562115	-0.766218		0	0	0	-0.664167	0.00316265	2.49995
E7ETU5;F6Y5H0;P29558-2;P29558;E7EPF2;C9J9B2;C9JIJ9;A0A1B0GUW5;Q6XE24-3;Q6XE24-4;Q6XE24-5;Q6XE24-2;Q6XE24	E7ETU5;F6Y5H0;P29558-2;P29558;E7EPF2;C9J9B2;C9JIJ9;A0A1B0GUW5;Q6XE24-3;Q6XE24-4;Q6XE24-5;Q6XE24-2;Q6XE24	2;2;2;2;1;1;1;1;1;1;1;1;1	2;2;2;2;1;1;1;1;1;1;1;1;1	2;2;2;2;1;1;1;1;1;1;1;1;1	RNA-binding motif, single-stranded-interacting protein 1;RNA-binding motif, single-stranded-interacting protein 3	RBMS1;RBMS3	3193400	1.50552e+06	3.50253e+06	5.29867e+06	1505240	8.37239e+06	0.60268	1.00019	0.418343	-0.730536	0.000269139	-1.25724	0	0	0	-0.662503	0.143367	0.843551
Q99613;Q99613-2;B5ME19;H3BPE3;H3BPE4;H3BTY8	Q99613;Q99613-2;B5ME19	30;28;28;4;4;3	30;28;28;4;4;3	30;28;28;4;4;3	Eukaryotic translation initiation factor 3 subunit C;Eukaryotic translation initiation factor 3 subunit C-like protein	EIF3C;EIF3CL	389750000	3.33146e+08		4.30583e+08	752440000		0.773708	0.517982		-0.370139	-0.949028		0	0	0	-0.659583	0.0551093	1.25878
Q13620;Q13620-1;K4DI93;A0A669KAX4;A0A7P0T954;A0A7P0TAQ3;A0A7P0T9L3;Q13620-3;A0A7P0T8P8;A0A7P0T9C8;A0A7P0T9P5;A0A669KBG9;A0A7P0TAF9;A0A7P0T9D0;A0A7P0T9R8;A0A7P0Z4G9;A0A0A0MR50;A0A7P0T8W4;Q13619-2;Q13619;A0A669KAU9;A0A7P0Z439;A0A7P0Z4E4;A0A087WWN2	Q13620;Q13620-1;K4DI93;A0A669KAX4;A0A7P0T954;A0A7P0TAQ3;A0A7P0T9L3;Q13620-3;A0A7P0T8P8;A0A7P0T9C8;A0A7P0T9P5;A0A669KBG9;A0A7P0TAF9;A0A7P0T9D0	23;23;23;23;22;22;22;21;21;18;16;16;16;16;9;5;4;4;4;4;2;2;2;1	23;23;23;23;22;22;22;21;21;18;16;16;16;16;9;5;4;4;4;4;2;2;2;1	23;23;23;23;22;22;22;21;21;18;16;16;16;16;9;5;4;4;4;4;2;2;2;1	Cullin-4B	CUL4B	99197000	7.41073e+07		108680000	168760000		0.681885	0.587799		-0.552399	-0.766605		0	0	0	-0.659502	0.00371424	2.43013
K7ENZ6;K7EMF4;K7ELM8;K7EJ34;K7ENF4;Q86VR2	K7ENZ6;K7EMF4;K7ELM8;K7EJ34;K7ENF4;Q86VR2	1;1;1;1;1;1	1;1;1;1;1;1	1;1;1;1;1;1	Protein FAM134C	FAM134C	2722000	2958750	2.4131e+06	4.02383e+06	3672920	5.17174e+06	0.676469	0.805558	0.466594	-0.563903	-0.31194	-1.09976	0	0	0	-0.658534	0.0471095	1.32689
P61964;V9GZ59;V9GYQ5	P61964	8;3;1	8;3;1	8;3;1	WD repeat-containing protein 5	WDR5	24658000	2.75073e+07	1.89517e+07	4.31033e+07	17649600	6.62457e+07	0.572067	1.55852	0.286083	-0.805744	0.640179	-1.8055	0	0	0	-0.657021	0.407089	0.39031
P14866;M0QXS5;A0A3B3ITJ4;P14866-2;M0R1W6;M0QYL7;B4DVF8	P14866;M0QXS5;A0A3B3ITJ4;P14866-2	23;19;19;17;6;5;4	23;19;19;17;6;5;4	15;11;11;9;6;5;4	Heterogeneous nuclear ribonucleoprotein L	HNRNPL	468340000	4.71615e+08	5.07138e+08	9.92667e+08	655200000	6.71935e+08	0.4718	0.719802	0.754743	-1.08375	-0.474327	-0.405943	0	0	0	-0.654674	0.0384512	1.41509
H0YF29;Q6P1X6-2;Q6P1X6	H0YF29;Q6P1X6-2;Q6P1X6	2;2;2	2;2;2	2;2;2	UPF0598 protein C8orf82	C8orf82	600040	3.05604e+06	2.32299e+06	2.36083e+06		1.45209e+06	0.254164		1.59976	-1.97617		0.677854	0	0	0	-0.649156	0.558471	0.252999
A0A075B785;A0A2R8Y566;Q9P260;Q9P260-2	A0A075B785;A0A2R8Y566;Q9P260;Q9P260-2	3;3;3;3	3;3;3;3	3;3;3;3	LisH domain and HEAT repeat-containing protein KIAA1468	KIAA1468	2380800	1.36646e+06	2.40138e+06	2.75317e+06	11390400	958500	0.86475	0.119966	2.50535	-0.209646	-3.05931	1.32501	0	0	0	-0.647979	0.640454	0.193512
Q6YN16;Q6YN16-2	Q6YN16;Q6YN16-2	7;6	7;6	7;6	Hydroxysteroid dehydrogenase-like protein 2	HSDL2	203240000	1.22542e+08	1.80632e+08	2.12767e+08	214892000	3.76391e+08	0.955225	0.570248	0.479905	-0.0660878	-0.810339	-1.05918	0	0	0	-0.645202	0.0965985	1.01503
Q92783;Q92783-2;C9J1E5	Q92783;Q92783-2;C9J1E5	2;2;1	2;2;1	2;2;1	Signal transducing adapter molecule 1	STAM	2002200	1.87906e+06	5.89368e+06	6.64867e+06	8851600	1.43567e+06	0.301143	0.212285	4.10516	-1.73148	-2.23593	2.03744	0	0	0	-0.643321	0.658158	0.18167
Q13188;Q13188-2	Q13188;Q13188-2	2;2	1;1	1;1	Serine/threonine-protein kinase 3;Serine/threonine-protein kinase 3 36kDa subunit;Serine/threonine-protein kinase 3 20kDa subunit	STK3	1308900	970823	1.24931e+06	1.52553e+06	1415320	2.77739e+06	0.857995	0.685939	0.449814	-0.220959	-0.543848	-1.1526	0	0	0	-0.639135	0.0793739	1.10032
E9PRR7;Q14331	E9PRR7;Q14331	2;2	2;2	2;2	Protein FRG1	FRG1	2981500	5.00708e+06	4.52805e+06	4659500		7.02304e+06	0.639876		0.644741	-0.644137		-0.633208	0	0	0	-0.638672	5.71903e-07	6.24268
Q6P1K8;Q13888;D6RAW1;D6RIT7;D6RGC9;R4GMS9;D6RJD3;D6RID8	Q6P1K8;Q13888;D6RAW1;D6RIT7;D6RGC9;R4GMS9;D6RJD3;D6RID8	2;2;1;1;1;1;1;1	2;2;1;1;1;1;1;1	2;2;1;1;1;1;1;1	General transcription factor IIH subunit 2-like protein;General transcription factor IIH subunit 2	GTF2H2C;GTF2H2	3424100	1.25385e+06	1.93517e+06	1883500	2790840	5.90261e+06	1.81795	0.449275	0.32785	0.862309	-1.15433	-1.60889	0	0	0	-0.633637	0.450991	0.345832
E7EWC7;A0A0G2JNN3;C9JMY0;A0A087WUE4;Q96PV6-1;Q96PV6	E7EWC7;A0A0G2JNN3;C9JMY0;A0A087WUE4;Q96PV6-1;Q96PV6	1;1;1;1;1;1	1;1;1;1;1;1	1;1;1;1;1;1	Leukocyte receptor cluster member 8	LENG8	2726600	3413750	2.54552e+06	3.61767e+06	6182800		0.75369	0.552137		-0.407956	-0.856903		0	0	0	-0.63243	0.032445	1.48885
Q9NRK6	Q9NRK6	1	1	1	ATP-binding cassette sub-family B member 10, mitochondrial	ABCB10	1410600	780698	1.90402e+06	1554350	2443520	2.04967e+06	0.907518	0.319497	0.928939	-0.140002	-1.64612	-0.106344	0	0	0	-0.630824	0.281948	0.549831
Q8N6M0;A0A087X0W9;A0A0C4DH76;Q8N6M0-2	Q8N6M0;A0A087X0W9;A0A0C4DH76;Q8N6M0-2	4;3;2;2	4;3;2;2	4;3;2;2	OTU domain-containing protein 6B	OTUD6B	6858000	6.05073e+06	1.2369e+07	13419000	6240400	2.25565e+07	0.511066	0.969606	0.548354	-0.968417	-0.0445295	-0.86682	0	0	0	-0.626589	0.0988481	1.00503
P27449	P27449	1	1	1	V-type proton ATPase 16 kDa proteolipid subunit	ATP6V0C	9284000	1.18646e+07	1.03532e+07	13293500	16632800	1.89735e+07	0.698386	0.713324	0.545668	-0.517903	-0.48737	-0.873905	0	0	0	-0.626392	0.00723763	2.1404
E7EX40;Q6WKZ4-3;Q6WKZ4;Q6WKZ4-1;Q6WKZ4-2;Q7L804;Q7L804-2	E7EX40;Q6WKZ4-3;Q6WKZ4;Q6WKZ4-1	3;3;3;2;1;1;1	3;3;3;2;1;1;1	3;3;3;2;1;1;1	Rab11 family-interacting protein 1	RAB11FIP1	7421200	16093750	8.51816e+06	12176500	22744800	1.34754e+07	0.609469	0.707579	0.632125	-0.714375	-0.499036	-0.661718	0	0	0	-0.625043	0.000646558	3.18939
P68104;A0A7I2V659;A0A087WVQ9;A0A7I2V5N4;Q5VTE0;A0A7I2V3H3;A0A087WV01;Q5JR01;A6PW80	P68104;A0A7I2V659;A0A087WVQ9;A0A7I2V5N4;Q5VTE0;A0A7I2V3H3;A0A087WV01	33;32;32;31;31;29;28;9;7	33;32;32;31;31;29;28;9;7	17;17;17;16;16;14;15;2;2	Elongation factor 1-alpha 1;Putative elongation factor 1-alpha-like 3;Elongation factor 1-alpha	EEF1A1;EEF1A1P5	5663700000		6.19586e+09		4562800000	9.5537e+09		0	0.64853			-0.624754	0	0	0	-0.624754	#DIV/0!	#DIV/0!
P54709;C9JA36;P54709-2;C9JXZ1;H7C547;F8WBY4	P54709;C9JA36;P54709-2;C9JXZ1	7;5;5;4;1;1	7;5;5;4;1;1	7;5;5;4;1;1	Sodium/potassium-transporting ATPase subunit beta-3	ATP1B3	42314000	18325000	3.30862e+07	49585000	27558400	6.88043e+07	0.853363	0.664952	0.480874	-0.228769	-0.588679	-1.05627	0	0	0	-0.624572	0.059592	1.22481
Q13363-2;Q13363;D6RAX2;E7ESU7;E7EPF8;E9PGB1;H0Y8W7;H0Y9M9;E7EUB3;H0Y8U5	Q13363-2;Q13363;D6RAX2;E7ESU7;E7EPF8	9;9;6;5;5;4;4;2;2;1	9;9;6;5;5;4;4;2;2;1	7;7;4;3;3;3;4;2;1;1	C-terminal-binding protein 1	CTBP1	23200000	31543750	2.28195e+07	3.19667e+07	27635600	6.89957e+07	0.725756	1.14142	0.330739	-0.462444	0.190826	-1.59624	0	0	0	-0.622618	0.298929	0.524432
Q96FJ2	Q96FJ2	3	1	1	Dynein light chain 2, cytoplasmic	DYNLL2	2313800	3596875	3.88644e+06	5815500	3741800	5.41043e+06	0.397868	0.961269	0.718322	-1.32964	-0.0569884	-0.477296	0	0	0	-0.621308	0.172333	0.763631
Q9Y478;F5H610;F5H2X8	Q9Y478;F5H610;F5H2X8	2;1;1	2;1;1	2;1;1	5-AMP-activated protein kinase subunit beta-1	PRKAB1	1790800	2.36115e+06	1.95103e+06	5.11183e+06	1542360	3.79522e+06	0.350324	1.53087	0.514077	-1.51324	0.614348	-0.959943	0	0	0	-0.619611	0.385996	0.413417
Q96L92-3;Q96L92;Q96L92-2;A0A5H1ZRP6;A0A2R8Y8A7;A0A2R8Y3S6;A0A2R8Y871	Q96L92-3;Q96L92;Q96L92-2;A0A5H1ZRP6;A0A2R8Y8A7	6;6;4;3;3;2;1	6;6;4;3;3;2;1	6;6;4;3;3;2;1	Sorting nexin-27	SNX27	2429200	5.35271e+06	7.70023e+06	7.77683e+06	1811360	2.57717e+07	0.312364	2.95508	0.298786	-1.6787	1.5632	-1.74282	0	0	0	-0.619441	0.600694	0.221347
E9PN81;Q8TDP1	E9PN81;Q8TDP1	2;2	2;2	2;2	Ribonuclease H2 subunit C	RNASEH2C	2559700	2.46917e+06	6.33207e+06	6.34317e+06	3343240	6.82696e+06	0.403537	0.738555	0.92751	-1.30923	-0.437223	-0.108566	0	0	0	-0.618339	0.159415	0.797471
Q92541	Q92541	3	3	3	RNA polymerase-associated protein RTF1 homolog	RTF1	7288000	15862500	8.23287e+06	2.16783e+07	36968000	4.29413e+06	0.336188	0.429087	1.91724	-1.57266	-1.22066	0.93903	0	0	0	-0.618095	0.475179	0.323143
J3KPS0;Q9NXW2;Q9NXW2-2;V9GYN7	J3KPS0;Q9NXW2;Q9NXW2-2;V9GYN7	2;2;2;1	2;2;2;1	2;2;2;1	DnaJ homolog subfamily B member 12	DNAJB12	875060		2.48345e+06	3038500		1.68061e+06	0.287991		1.47771	-1.79591		0.563361	0	0	0	-0.616272	0.533833	0.272594
A0A140TA73;Q13425-2;Q13425	A0A140TA73;Q13425-2;Q13425	1;1;1	1;1;1	1;1;1	Beta-2-syntrophin	SNTB2	1803000	1533750	2.33345e+06	3.36017e+06	2285240	3.00848e+06	0.536581	0.671155	0.775624	-0.898133	-0.575282	-0.36657	0	0	0	-0.613329	0.0165859	1.78026
Q969S3	Q969S3	1	1	1	Zinc finger protein 622	ZNF622	2032100	2.32948e+06	1.90575e+06	2.16783e+06	3862480	3.84587e+06	0.937388	0.603105	0.495531	-0.0932824	-0.72952	-1.01295	0	0	0	-0.611919	0.0876098	1.05745
Q5JSL0;Q5JSK6;P82970;Q5JSK7;Q5JSK8;Q5JSK9	Q5JSL0;Q5JSK6;P82970;Q5JSK7;Q5JSK8;Q5JSK9	2;2;2;1;1;1	2;2;2;1;1;1	2;2;2;1;1;1	High mobility group nucleosome-binding domain-containing protein 5	HMGN5	11369000	6.95177e+06	1.18241e+07	1.81567e+07	31047600	5.88196e+06	0.626161	0.223907	2.01024	-0.675394	-2.15903	1.00737	0	0	0	-0.609019	0.541946	0.266044
A6NLH6;Q9P003	A6NLH6;Q9P003	1;1	1;1	1;1	Protein cornichon homolog 4	CNIH4	11291000	18134375	2.24345e+07	24865000	32359600	2.02141e+07	0.454092	0.560402	1.10984	-1.13894	-0.835467	0.150354	0	0	0	-0.608019	0.193243	0.713896
Q9C0B0	Q9C0B0	1	1	1	RING finger protein unkempt homolog	UNK	3187800	3.93156e+06		4.24567e+06	6857200	558826	0.750836	0.573348		-0.41343	-0.802517		0	0	0	-0.607973	0.0247442	1.60653
A4D1S0-2;A4D1S0	A4D1S0-2;A4D1S0	1;1	1;1	1;1	Killer cell lectin-like receptor subfamily G member 2	KLRG2	3759900	2.27656e+06	3.18862e+06	3.68433e+06	4442400	5.9037e+06	1.02051	0.512462	0.540106	0.0292907	-0.964482	-0.888686	0	0	0	-0.607959	0.129701	0.887057
Q96I59;Q96I59-2;H0YE96;H0YEL9	Q96I59;Q96I59-2	4;3;1;1	4;3;1;1	4;3;1;1	Probable asparagine--tRNA ligase, mitochondrial	NARS2	5149100	3124375	5.32161e+06	3.93533e+06	5941600	1.29491e+07	1.30843	0.525847	0.410963	0.387834	-0.927284	-1.28292	0	0	0	-0.607457	0.297925	0.525894
J3QT56	J3QT56	1	1	1		HYPK	7080800	4496875	7.91172e+06	7.13233e+06	11503600	1.07098e+07	0.992775	0.39091	0.738738	-0.0104618	-1.35509	-0.436865	0	0	0	-0.600806	0.204485	0.689339
Q9NYL9;H0YKU1;H0YNJ8;H0YNU8	Q9NYL9;H0YKU1;H0YNJ8	3;2;2;1	3;2;2;1	3;2;2;1	Tropomodulin-3	TMOD3	2868600	1.14135e+07	6.75897e+06	4.33583e+06	19049600	9.33826e+06	0.661603	0.599149	0.723793	-0.595962	-0.739014	-0.466351	0	0	0	-0.600443	0.00158813	2.79911
E5RGC1;Q9UKB1-2;Q9UKB1-3;Q9UKB1	E5RGC1;Q9UKB1-2;Q9UKB1-3;Q9UKB1	2;2;2;2	2;2;2;2	2;2;2;2	F-box/WD repeat-containing protein 11	FBXW11	2205100	3.16469e+06	2.44759e+06	5.34383e+06	1434880	7.75891e+06	0.412644	2.20554	0.315455	-1.27703	1.14113	-1.66449	0	0	0	-0.600131	0.531724	0.274314
Q9NUQ8-2;Q9NUQ8	Q9NUQ8-2;Q9NUQ8	4;4	4;4	4;4	ATP-binding cassette sub-family F member 3	ABCF3	3821500	4.38052e+06	2.12391e+06	8304000	8258800	1.80513e+06	0.4602	0.530406	1.1766	-1.11967	-0.91483	0.234618	0	0	0	-0.59996	0.227677	0.642682
Q5SZR4;F6TB26;Q9Y2W6;Q9Y2W6-3	Q5SZR4;F6TB26;Q9Y2W6;Q9Y2W6-3	2;2;2;1	2;2;2;1	2;2;2;1	Tudor and KH domain-containing protein	TDRKH	6001300	5720000		5506500	14141200	3.9837e+06	1.08986	0.404492		0.124139	-1.30582		0	0	0	-0.590839	0.348452	0.457857
O75351;K7EL71;K7EKZ3	O75351	9;1;1	9;1;1	7;1;1	Vacuolar protein sorting-associated protein 4B	VPS4B	22350000	2.65271e+07	3.55207e+07	38000000	26792000	7.05457e+07	0.588158	0.990112	0.503514	-0.765725	-0.0143362	-0.989898	0	0	0	-0.589986	0.116132	0.935048
P20340-2;P20340;P20340-4;F5H3K7;P20340-3;F5GX61;C9JB90;C9JU14;J3KR73;Q9NRW1-2	P20340-2;P20340;P20340-4;F5H3K7;P20340-3	6;5;4;3;3;2;1;1;1;1	6;5;4;3;3;2;1;1;1;1	3;3;2;2;2;1;0;0;0;0	Ras-related protein Rab-6A	RAB6A	108570000	3.37708e+07	1.22782e+08	128480000	69596000	1.7147e+08	0.845034	0.485241	0.716055	-0.242918	-1.04323	-0.481858	0	0	0	-0.589334	0.0678771	1.16828
Q86X55-1;Q86X55;Q86X55-2;K7EQA8;K7EPK1;K7EK20;K7EIQ8;K7EQB9	Q86X55-1;Q86X55;Q86X55-2;K7EQA8	10;10;7;5;3;2;1;1	10;10;7;5;3;2;1;1	10;10;7;5;3;2;1;1	Histone-arginine methyltransferase CARM1	CARM1	58497000	5.55667e+07	5.99172e+07	7.95067e+07	103860000	8.00065e+07	0.73575	0.535015	0.748904	-0.442713	-0.902349	-0.417146	0	0	0	-0.587403	0.0203661	1.69109
A0A5H1ZRQ2;A0A1X7SBZ2;Q92841;Q92841-3;Q92841-1;Q92841-2;A0A0U1RQJ0	A0A5H1ZRQ2;A0A1X7SBZ2;Q92841;Q92841-3;Q92841-1;Q92841-2	37;36;36;35;34;33;4	36;35;35;34;33;32;4	28;27;27;26;25;25;3	Probable ATP-dependent RNA helicase DDX17	DDX17		9.68292e+08	1.14913e+09	1.29397e+09	1934360000	4.98543e+08		0.748313	0.59406		-0.418287	-0.751319	0	0	0	-0.584803	0.0180971	1.74239
O95965-3	O95965-3	1	1	1			13860000	8.24656e+06	1.07846e+07	18100000	35151200	6.5263e+06	0.765746	0.234603	1.65248	-0.385062	-2.09171	0.724634	0	0	0	-0.584046	0.515202	0.288022
Q08257-3;Q08257;C9JH92;A6NP24;Q08257-2	Q08257-3;Q08257;C9JH92;A6NP24;Q08257-2	9;9;6;6;5	9;9;6;6;5	9;9;6;6;5	Quinone oxidoreductase	CRYZ	18170000	3.38521e+07	2.07414e+07	36920000	23976800	4.85304e+07	0.492145	1.41187	0.427389	-1.02284	0.497605	-1.22638	0	0	0	-0.583872	0.343513	0.464057
Q12834	Q12834	4	4	4	Cell division cycle protein 20 homolog	CDC20	3511500	5.33292e+06	2.00862e+06	6.46633e+06	2056880	9500000	0.543043	2.59272	0.211434	-0.88086	1.37447	-2.24172	0	0	0	-0.582705	0.609968	0.214693
C9IYN3;V9GYK2;Q8WVV9-4;Q8WVV9;B7WPG3;Q8WVV9-5;Q8WVV9-3;Q8WVV9-2;H7BXH8;H7C464;C9JJZ7	C9IYN3;V9GYK2;Q8WVV9-4;Q8WVV9;B7WPG3;Q8WVV9-5;Q8WVV9-3;Q8WVV9-2	7;7;7;7;6;6;4;4;3;2;2	6;6;6;6;5;5;4;4;3;1;2	6;6;6;6;5;5;4;4;3;1;2	Heterogeneous nuclear ribonucleoprotein L-like	HNRNPLL	20300000	16740625		25935000	29350800		0.645484	0.691634		-0.631547	-0.53192		0	0	0	-0.581734	0.000565063	3.2479
P52272-2;P52272;A0A087X0X3;M0R019;M0R2T0;M0R0N3;M0QYQ7;M0R2I7;M0R0Y6;M0QY96;M0QYL3	P52272-2;P52272;A0A087X0X3;M0R019	35;35;33;20;17;16;12;7;6;5;4	35;35;33;20;17;16;12;7;6;5;4	23;23;21;14;12;10;7;4;6;4;2	Heterogeneous nuclear ribonucleoprotein M	HNRNPM	1231300000	1.19073e+09		1.53053e+09	2139880000	2.59217e+08	0.804491	0.556447		-0.313852	-0.845685		0	0	0	-0.579768	0.0612411	1.21296
Q71DI3	Q71DI3	5	5	1	Histone H3.2	HIST2H3A	165260000	2.30458e+08	3.04678e+08	4.01483e+08	213384000	4.51261e+08	0.411624	1.08002	0.675171	-1.2806	0.111054	-0.566676	0	0	0	-0.578741	0.223172	0.65136
Q9UDY2-7;A0A3B3ISZ5;Q9UDY2;Q9UDY2-3;Q9UDY2-6;A0A1B0GTW1;A0A3B3ITE1;A0A3B3IRI3;A0A2R8YDH4;A0A3B3IS03;A0A3B3IT83;A0A3B3ISF1;A0A3B3IU51;Q9UDY2-2;Q9UDY2-4;Q9UDY2-5;A0A3B3IRV6	Q9UDY2-7;A0A3B3ISZ5;Q9UDY2;Q9UDY2-3;Q9UDY2-6;A0A1B0GTW1;A0A3B3ITE1;A0A3B3IRI3;A0A2R8YDH4;A0A3B3IS03;A0A3B3IT83;A0A3B3ISF1;A0A3B3IU51;Q9UDY2-2;Q9UDY2-4;Q9UDY2-5;A0A3B3IRV6	4;4;4;4;4;4;4;4;4;3;3;3;3;3;3;3;3	4;4;4;4;4;4;4;4;4;3;3;3;3;3;3;3;3	4;4;4;4;4;4;4;4;4;3;3;3;3;3;3;3;3	Tight junction protein ZO-2	TJP2	6954600	1.84583e+06	4.26414e+06	5643500	17575600	1.83748e+06	1.23232	0.105022	2.32065	0.301377	-3.25123	1.21453	0	0	0	-0.578442	0.692934	0.159308
M0QYA2;Q9NWS0;M0QYF4;M0QXD5;M0R2P8;M0R3A4;M0QZ61;M0QZZ1;M0R0J2;M0R028;M0R3A8;M0QZM3;Q9NWS0-3	M0QYA2;Q9NWS0;M0QYF4;M0QXD5;M0R2P8;M0R3A4	4;4;3;3;2;2;1;1;1;1;1;1;1	4;4;3;3;2;2;1;1;1;1;1;1;1	4;4;3;3;2;2;1;1;1;1;1;1;1	PIH1 domain-containing protein 1	PIH1D1	7649400	7.41396e+06	1.12084e+07	2.61633e+07	5493600	1.45746e+07	0.292371	1.34956	0.769038	-1.77413	0.432492	-0.378874	0	0	0	-0.573503	0.423758	0.372882
Q5T1M5;Q5T1M5-2;Q5T1M5-3	Q5T1M5;Q5T1M5-2;Q5T1M5-3	2;2;1	2;2;1	2;2;1	FK506-binding protein 15	FKBP15	1973700	2.35094e+06	1.59483e+06	4.27867e+06	7375600	765304	0.461289	0.318745	2.08391	-1.11626	-1.64952	1.05929	0	0	0	-0.568829	0.530076	0.275662
Q9NZ01;M0R2N5;M0R3C3;Q9NZ01-2;M0R329	Q9NZ01;M0R2N5	6;5;2;2;1	6;5;2;2;1	6;5;2;2;1	Very-long-chain enoyl-CoA reductase	TECR	54200000	3.04552e+07	4.40494e+07	6.54217e+07	83260000	4.34348e+07	0.828472	0.365784	1.01415	-0.271476	-1.45093	0.0202724	0	0	0	-0.567379	0.275653	0.559637
Q9BTZ2-8;Q9BTZ2-4;Q9BTZ2;F5GWZ1;Q9BTZ2-3;Q9BTZ2-7;Q9BTZ2-2;Q9BTZ2-5;P0CG22	Q9BTZ2-8;Q9BTZ2-4;Q9BTZ2;F5GWZ1;Q9BTZ2-3;Q9BTZ2-7;Q9BTZ2-2;Q9BTZ2-5;P0CG22	2;2;2;1;1;1;1;1;1	2;2;2;1;1;1;1;1;1	2;2;2;1;1;1;1;1;1	Dehydrogenase/reductase SDR family member 4;Putative dehydrogenase/reductase SDR family member 4-like 1	DHRS4;DHRS4L1	2124100	2.66042e+06	2.61195e+06	2266500		5.35826e+06	0.937172		0.487463	-0.0936145		-1.03664	0	0	0	-0.565125	0.206198	0.685716
Q13557;Q13557-6;E9PF82;Q13557-4;E9PBG7;D6R938;Q13557-9;Q13557-10;Q13557-5;Q13557-12;Q13557-3;Q13557-8;Q13557-11;Q8WU40;A0A2Q3DQE3;Q13555-7;H0Y6G2;H7BXS4;A0A5F9ZH90;A0A5K1VW76;A0A5F9ZHY2;A0A5F9ZHM9;Q5SWX3;Q9UQM7;D6RFJ0;Q13555-11;A0A5F9ZH50;A0A5F9ZHR5;Q13555-5;Q13555-8;Q13555;Q13555-6;Q13555-4;Q13555-3;Q13555-2;Q13555-10;Q13554-6;Q9UQM7-2;Q13555-9;A0A5F9ZH21;H0Y9C2;E7EQE4;E9PBE8	Q13557;Q13557-6;E9PF82;Q13557-4;E9PBG7;D6R938;Q13557-9;Q13557-10;Q13557-5;Q13557-12;Q13557-3;Q13557-8;Q13557-11;Q8WU40;A0A2Q3DQE3;Q13555-7;H0Y6G2;H7BXS4;A0A5F9ZH90;A0A5K1VW76;A0A5F9ZHY2;A0A5F9ZHM9;Q5SWX3;Q9UQM7;D6RFJ0;Q13555-11;A0A5F9ZH50;A0A5F9ZHR5;Q13555-5;Q13555-8;Q13555;Q13555-6;Q13555-4;Q13555-3;Q13555-2;Q13555-10;Q13554-6;Q9UQM7-2;Q13555-9;A0A5F9ZH21	3;3;3;3;3;3;3;3;3;3;3;3;3;2;2;2;2;2;2;2;2;2;2;2;2;2;2;2;2;2;2;2;2;2;2;2;2;2;2;2;1;1;1	1;1;1;1;1;1;1;1;1;1;1;1;1;0;0;0;0;0;0;0;0;0;0;0;0;0;0;0;0;0;0;0;0;0;0;0;0;0;0;0;0;0;0	1;1;1;1;1;1;1;1;1;1;1;1;1;0;0;0;0;0;0;0;0;0;0;0;0;0;0;0;0;0;0;0;0;0;0;0;0;0;0;0;0;0;0	Calcium/calmodulin-dependent protein kinase type II subunit delta;Calcium/calmodulin-dependent protein kinase type II subunit gamma;Calcium/calmodulin-dependent protein kinase type II subunit alpha;Calcium/calmodulin-dependent protein kinase type II subunit beta	CAMK2D;CAMK2G;CAMK2B;CAMK2A	1709200		1.71908e+06	2.01033e+06	1210680	3.1987e+06	0.850207		0.537432	-0.234114		-0.895847	0	0	0	-0.56498	0.105864	0.975254
Q9UNW1;Q9UNW1-3;Q9UNW1-4;Q9UNW1-2	Q9UNW1;Q9UNW1-3;Q9UNW1-4;Q9UNW1-2	4;2;2;2	4;2;2;2	4;2;2;2	Multiple inositol polyphosphate phosphatase 1	MINPP1	4912700	7.73677e+06	6.88874e+06	9.28983e+06	5128800	1.77841e+07	0.528825	1.5085	0.387353	-0.919137	0.59311	-1.36828	0	0	0	-0.564769	0.395032	0.403367
P60602-2;P60602	P60602-2;P60602	1;1	1;1	1;1	Reactive oxygen species modulator 1	ROMO1	6792500	9.09302e+06	1.33057e+06	8.56083e+06	3231520	9.56957e+06	0.793439	2.81385	0.139042	-0.333809	1.49255	-2.8464	0	0	0	-0.562555	0.677833	0.168878
Q3SXM5-2;Q3SXM5;H3BQI7;H3BT52	Q3SXM5-2;Q3SXM5;H3BQI7;H3BT52	3;3;2;2	3;3;2;2	3;3;2;2	Inactive hydroxysteroid dehydrogenase-like protein 1	HSDL1	4042200	2788750	4.13586e+06	6525500	3430680	6.6913e+06	0.619447	0.812885	0.618095	-0.690948	-0.298876	-0.694099	0	0	0	-0.561308	0.0128718	1.89036
P22102;P22102-2;F8WD69;C9JBJ1;C9JTV6;C9JZG2;C9JKQ7;A0A140TA71;H7C366	P22102	46;22;13;10;10;8;8;8;2	46;22;13;10;10;8;8;8;2	46;22;13;10;10;8;8;8;2	Trifunctional purine biosynthetic protein adenosine-3;Phosphoribosylamine--glycine ligase;Phosphoribosylformylglycinamidine cyclo-ligase;Phosphoribosylglycinamide formyltransferase	GART	917140000	904187500		1.05518e+09	1711000000		0.856901	0.536026		-0.2228	-0.899626		0	0	0	-0.561213	0.112526	0.948749
Q8IWA0	Q8IWA0	3	3	3	WD repeat-containing protein 75	WDR75	943350	3.75271e+06	3.13529e+06	6272000	6665600	847891	0.150407	0.562996	3.69775	-2.73306	-0.828803	1.88665	0	0	0	-0.558406	0.698364	0.155918
O75475;O75475-3;O75475-2	O75475;O75475-3;O75475-2	10;7;7	9;6;6	9;6;6	PC4 and SFRS1-interacting protein	PSIP1	33702000	5.71365e+07	4.98701e+07	7.31167e+07	110368000	3.79348e+07	0.460935	0.51769	1.31463	-1.11737	-0.949838	0.394654	0	0	0	-0.557517	0.308741	0.510406
E9PIN3;Q9UBU9;B4E227;Q9UBU9-2;E9PLA7	E9PIN3;Q9UBU9;B4E227;Q9UBU9-2	12;12;7;7;1	12;12;7;7;1	12;12;7;7;1	Nuclear RNA export factor 1	NXF1	34391000	2.97021e+07	3.22506e+07	54125000	91320000	2.11357e+07	0.6354	0.325253	1.52589	-0.654264	-1.62037	0.609646	0	0	0	-0.554995	0.438487	0.358043
Q9UHA4;Q9UHA4-2	Q9UHA4;Q9UHA4-2	3;2	3;2	3;2	Ragulator complex protein LAMTOR3	LAMTOR3	8296600	1.63417e+07	8.55655e+06	2.16883e+07	9490800	1.78659e+07	0.382537	1.72184	0.478933	-1.38633	0.783954	-1.0621	0	0	0	-0.554826	0.457825	0.339301
Q9P2T1-2;Q9P2T1;F8WAN9;Q9P2T1-3;H0YNJ6;A0A087WWM4;H0YLV5;H0YMB3;H0YK13;H0YK71;H0YLB8;H0YN22;H0YNS9;H0YMR9;H0YMV5;H0YN74;H0YMW6;H0YNH0;H0YKK3;H0YMG3;A0A0B4J281;P36959;H0YKE1	Q9P2T1-2;Q9P2T1;F8WAN9;Q9P2T1-3;H0YNJ6;A0A087WWM4;H0YLV5;H0YMB3;H0YK13	5;5;5;5;5;5;5;5;3;2;2;2;2;1;1;1;1;1;1;1;1;1;1	5;5;5;5;5;5;5;5;3;2;2;2;2;1;1;1;1;1;1;1;1;1;1	5;5;5;5;5;5;5;5;3;2;2;2;2;1;1;1;1;1;1;1;1;1;1	GMP reductase 2;GMP reductase	GMPR2	10248000	1.47573e+07	2.57437e+07	2.40633e+07	22415200	2.28348e+07	0.425876	0.658361	1.12739	-1.23149	-0.603049	0.172985	0	0	0	-0.553853	0.244406	0.611888
Q6UX04;D6REK3;Q6UX04-2	Q6UX04;D6REK3;Q6UX04-2	3;2;2	3;2;2	3;2;2	Peptidyl-prolyl cis-trans isomerase CWC27 homolog	CWC27	4028900	1.08771e+07	4.70782e+06	1.60762e+07	16888000	2.39761e+06	0.250613	0.644072	1.96355	-1.99647	-0.634707	0.973462	0	0	0	-0.55257	0.554775	0.255883
Q7Z2T5;Q7Z2T5-2;X6RK96	Q7Z2T5;Q7Z2T5-2	8;5;1	8;5;1	8;5;1	TRMT1-like protein	TRMT1L	17989000	12028125	2.47793e+07	3.41833e+07	66360000	7.43413e+06	0.526251	0.181256	3.33318	-0.926178	-2.4639	1.7369	0	0	0	-0.55106	0.67663	0.169649
F5GYV5;H7BZV4;A0A0C4DG62;F8WCT1;F5H7X4;Q66PJ3-7;Q66PJ3-4;Q66PJ3-3;Q66PJ3-2;Q66PJ3;F8WEP2;A0A0C4DH18;Q66PJ3-5	F5GYV5;H7BZV4;A0A0C4DG62;F8WCT1;F5H7X4;Q66PJ3-7;Q66PJ3-4;Q66PJ3-3;Q66PJ3-2;Q66PJ3;F8WEP2;A0A0C4DH18;Q66PJ3-5	2;2;2;2;2;2;2;2;2;2;1;1;1	2;2;2;2;2;2;2;2;2;2;1;1;1	2;2;2;2;2;2;2;2;2;2;1;1;1	ADP-ribosylation factor-like protein 6-interacting protein 4	ARL6IP4	1642400	2.01208e+06	1.6069e+06		2603800	2.65957e+06		0.772749	0.604195		-0.371929	-0.726913	0	0	0	-0.549421	0.0253762	1.59557
O15270;H0YJV2	O15270;H0YJV2	6;3	6;3	6;3	Serine palmitoyltransferase 2	SPTLC2	8605500	1.08573e+07	1.52552e+07	17725000	11806800	2.1337e+07	0.485501	0.91958	0.714965	-1.04245	-0.120954	-0.484056	0	0	0	-0.549155	0.109803	0.959387
Q9NVX2;A0A0A0MRH0;K7EN33;Q9NVX2-2;K7ERN7	Q9NVX2;A0A0A0MRH0;K7EN33;Q9NVX2-2	6;5;3;3;2	6;5;3;3;2	6;5;3;3;2	Notchless protein homolog 1	NLE1	1512500	2.03052e+07	9.40678e+06	1.39073e+07	7809600	8.29457e+06	0.108756	2.60003	1.13409	-3.20084	1.37853	0.181535	0	0	0	-0.546925	0.71037	0.148515
A0A1W2PQK0;O43819	A0A1W2PQK0;O43819	1;1	1;1	1;1	Protein SCO2 homolog, mitochondrial	SCO2	1849700	2.26719e+06	1.28195e+06	1.52213e+06		3.31065e+06	1.2152		0.387221	0.281197		-1.36877	0	0	0	-0.543787	0.441641	0.354931
O43390-2;O43390-4	O43390-2;O43390-4	24;20	2;2	2;2	Heterogeneous nuclear ribonucleoprotein R	HNRNPR	3815000	8.65719e+06		1.07597e+07	6494000	3.09957e+06	0.354565	1.33311		-1.49588	0.414791		0	0	0	-0.540544	0.502978	0.298451
Q9Y394-2;Q9Y394;H0YJ66;H0YJR8;H0YJE4	Q9Y394-2;Q9Y394;H0YJ66;H0YJR8	7;7;6;4;2	7;7;6;4;2	7;7;6;4;2	Dehydrogenase/reductase SDR family member 7	DHRS7	20828000	4.59667e+07	8.05218e+07	87620000	32750400	8.25283e+07	0.237708	1.40355	0.975688	-2.07274	0.489076	-0.0355081	0	0	0	-0.539723	0.527698	0.277615
Q8NB37-3;Q8NB37;Q8NB37-2;H0YER3;E9PQD8;H0YE25;H0YF25;E9PLI5;Q8NB37-4	Q8NB37-3;Q8NB37;Q8NB37-2;H0YER3;E9PQD8;H0YE25;H0YF25;E9PLI5;Q8NB37-4	2;2;2;1;1;1;1;1;1	2;2;2;1;1;1;1;1;1	2;2;2;1;1;1;1;1;1	Parkinson disease 7 domain-containing protein 1	PDDC1	1342300	4.99469e+06		6081500	2327600		0.220719	2.14585		-2.17972	1.10155		0	0	0	-0.539084	0.689163	0.161678
A0A1B0GUC3;A0A1B0GV98;A0A1B0GTC5;A0A1B0GU26;A0A1B0GTC3;A0A1B0GVH5;Q9C0B1;A0A1B0GTY1;A0A1B0GTI3;A0A1B0GTZ8;X6R3I0;A0A1B0GUY7;Q9C0B1-4;Q9C0B1-2	A0A1B0GUC3;A0A1B0GV98;A0A1B0GTC5;A0A1B0GU26;A0A1B0GTC3;A0A1B0GVH5;Q9C0B1;A0A1B0GTY1;A0A1B0GTI3	4;4;4;4;4;4;4;3;2;1;1;1;1;1	4;4;4;4;4;4;4;3;2;1;1;1;1;1	4;4;4;4;4;4;4;3;2;1;1;1;1;1	Alpha-ketoglutarate-dependent dioxygenase FTO	FTO	7093100	7.54042e+06	8.22563e+06	1.12303e+07	6655200	1.80228e+07	0.631602	1.13301	0.456401	-0.662913	0.180162	-1.13163	0	0	0	-0.538126	0.233507	0.6317
K7EID0;Q9UH92;Q9UH92-2;Q9UH92-3	K7EID0;Q9UH92;Q9UH92-2;Q9UH92-3	2;2;1;1	2;2;1;1	2;2;1;1	Max-like protein X	MLX	10372000	3.35292e+06	6.87782e+06	8.90533e+06	18548400	4.41978e+06	1.1647	0.180766	1.55614	0.219953	-2.46781	0.637975	0	0	0	-0.536626	0.610675	0.21419
O95376;C9JZ71	O95376	4;1	4;1	4;1	E3 ubiquitin-protein ligase ARIH2	ARIH2	5537400	8.38177e+06	1.01886e+07	9585000	6913200	2.17739e+07	0.577715	1.21243	0.467928	-0.79157	0.277901	-1.09564	0	0	0	-0.536437	0.267241	0.573097
Q9BQS8-3;Q9BQS8-2;Q9BQS8;Q9BQS8-4	Q9BQS8-3;Q9BQS8-2;Q9BQS8;Q9BQS8-4	1;1;1;1	1;1;1;1	1;1;1;1	FYVE and coiled-coil domain-containing protein 1	FYCO1		1.26969e+06	1.58655e+06	1.90317e+06	2052520			0.618599	0.772977		-0.692923	-0.371502	0	0	0	-0.532212	0.0212036	1.67359
F8W0P7	F8W0P7	12	1	1		ATP5B		5.9251e+06	3.69149e+06	6.58683e+06	4894000	9.30022e+06		1.21069	0.396926		0.275826	-1.33306	0	0	0	-0.528617	0.442901	0.353694
Q5VV42;Q5VV42-2;Q5VV42-3	Q5VV42;Q5VV42-2	5;4;1	5;4;1	5;4;1	Threonylcarbamoyladenosine tRNA methylthiotransferase	CDKAL1	7098100	1.14615e+07	1.0873e+07	10982500	15444400	15650000	0.64631	0.742111	0.69476	-0.629702	-0.430293	-0.525414	0	0	0	-0.52847	0.000782847	3.10632
K9J7I2;E9PQ68;O95169-3;O95169-2;O95169;E9PIZ8	K9J7I2;E9PQ68;O95169-3;O95169-2;O95169;E9PIZ8	2;2;2;2;2;1	2;2;2;2;2;1	2;2;2;2;2;1	NADH dehydrogenase [ubiquinone] 1 beta subcomplex subunit 8, mitochondrial	NDUFB8	3828700	3.67396e+06	6090000	7.47633e+06	3034360	1.13311e+07	0.512109	1.21079	0.537459	-0.965476	0.275943	-0.895772	0	0	0	-0.528435	0.259669	0.585579
P23528;G3V1A4;E9PP50;E9PK25;E9PQB7;E9PLJ3;E9PS23	P23528;G3V1A4;E9PP50;E9PK25;E9PQB7	14;13;13;13;8;6;6	14;13;13;13;8;6;6	11;10;10;10;5;5;6	Cofilin-1	CFL1	1359100000		1.03797e+09	1.36467e+09	843960000	2.14841e+09	0.995921	0	0.483131	-0.00589699		-1.04951	0	0	0	-0.527705	0.267911	0.572009
Q9BPU6;E7EWB4;E9PHT0;E7ESV0	Q9BPU6	10;3;1;1	10;3;1;1	10;3;1;1	Dihydropyrimidinase-related protein 5	DPYSL5	50460000	5.7451e+07	7.15563e+07	69850000	98916000	8.98348e+07	0.722405	0.580806	0.796532	-0.46912	-0.783871	-0.328195	0	0	0	-0.527062	0.0173497	1.76071
Q9NX40;Q9NX40-4;D6RA54;D6RBN5;D6RIT9;D6RG39;D6RC55;D6RDI5;Q9NX40-3;Q9NX40-2;D6RIV2;D6R918;D6RBC5;D6RDK6;D6RI08;D6RDK1;D6R9T5;D6RF07	Q9NX40;Q9NX40-4;D6RA54;D6RBN5;D6RIT9;D6RG39;D6RC55;D6RDI5;Q9NX40-3;Q9NX40-2	5;4;3;3;3;3;3;3;3;3;2;2;2;2;1;1;1;1	5;4;3;3;3;3;3;3;3;3;2;2;2;2;1;1;1;1	5;4;3;3;3;3;3;3;3;3;2;2;2;2;1;1;1;1	OCIA domain-containing protein 1	OCIAD1	7187700	8.17021e+06	7.13839e+06	8.60883e+06	7538800	1.93011e+07	0.834921	1.08375	0.369844	-0.260288	0.116038	-1.43501	0	0	0	-0.52642	0.322778	0.491096
A0A096LPK7;A0A182DWF2;D3YTF8;A0A182DWF3;Q9NNW7-2;Q9NNW7;A0A096LPD9;E7EWK1;Q9NNW7-3;A0A096LPH4;A0A096LNY7;A0A096LPB7;A0A096LP96;A0A0U1RQX0;Q9NNW7-4	A0A096LPK7;A0A182DWF2;D3YTF8;A0A182DWF3;Q9NNW7-2;Q9NNW7;A0A096LPD9;E7EWK1;Q9NNW7-3	4;4;4;4;4;4;3;3;3;1;1;1;1;1;1	3;3;3;3;3;3;2;2;3;1;1;1;1;1;1	3;3;3;3;3;3;2;2;3;1;1;1;1;1;1	Thioredoxin reductase 2, mitochondrial	TXNRD2	2275300	3.54948e+06	3.41678e+06	5.91017e+06	2866480	4.86174e+06	0.384981	1.23827	0.70279	-1.37714	0.308327	-0.508834	0	0	0	-0.525883	0.340649	0.467693
O60825-2;O60825	O60825-2;O60825	1;1	1;1	1;1	6-phosphofructo-2-kinase/fructose-2,6-bisphosphatase 2;6-phosphofructo-2-kinase;Fructose-2,6-bisphosphatase	PFKFB2	809950	1.37156e+06		1.34718e+06	1708200		0.601217	0.802929		-0.734041	-0.316657		0	0	0	-0.525349	0.0431754	1.36476
Q15417;Q15417-3;Q15417-2;E9PDU6;K7ES69;Q99439-2	Q15417;Q15417-3;Q15417-2;E9PDU6	13;10;10;7;1;1	13;10;10;7;1;1	12;9;10;7;0;0	Calponin-3;Calponin	CNN3	83839000	86906250	6.79184e+07	5.54217e+07	43932000	6.04935e+08	1.51275	1.9782	0.112274	0.597171	0.984188	-3.15491	0	0	0	-0.524515	0.711379	0.147899
Q8N8Y2	Q8N8Y2	1	1	1	V-type proton ATPase subunit d 2	ATP6V0D2	1168200	1.44698e+06	795207	1.15203e+06		1.66785e+06	1.01403		0.476786	0.0201048		-1.06859	0	0	0	-0.52424	0.286858	0.542334
O15164-2;O15164	O15164-2;O15164	2;2	2;2	2;2	Transcription intermediary factor 1-alpha	TRIM24	2941000	2.60302e+06	3.61253e+06	7.87583e+06	8176400	1.27641e+06	0.373421	0.318358	2.83022	-1.42113	-1.65128	1.50091	0	0	0	-0.52383	0.632863	0.19869
H0YE97;H0YEY8;H0YD48;H0YEF7;H0YEH1	H0YE97;H0YEY8;H0YD48;H0YEF7;H0YEH1	1;1;1;1;1	1;1;1;1;1	1;1;1;1;1		PICALM	4737500	4.34604e+06	3.99023e+06	7370500	7242800	4.56696e+06	0.642765	0.60005	0.873718	-0.637637	-0.736846	-0.194761	0	0	0	-0.523081	0.0348813	1.45741
A0A590UJS8;A0A5F9ZA98;O75027;O75027-2;A0A2R8Y473;B4DGL8;A0A087WW65;O75027-3;E9PJR8;E9PNQ5;A0A2R8Y3N2	A0A590UJS8;A0A5F9ZA98;O75027;O75027-2;A0A2R8Y473;B4DGL8;A0A087WW65;O75027-3	7;7;7;7;6;6;6;6;2;1;1	7;7;7;7;6;6;6;6;2;1;1	7;7;7;7;6;6;6;6;2;1;1	ATP-binding cassette sub-family B member 7, mitochondrial	ABCB7	25462000	2.09365e+07	2.06368e+07	28070000	35231600	3.29326e+07	0.907089	0.594252	0.626637	-0.140683	-0.750853	-0.674299	0	0	0	-0.521945	0.0529992	1.27573
H7C155;P04049;P04049-2	H7C155;P04049;P04049-2	2;2;2	1;1;1	1;1;1	RAF proto-oncogene serine/threonine-protein kinase	RAF1	3319400	4226250	2.93874e+06	3845500	7503200		0.863191	0.56326		-0.212249	-0.828128		0	0	0	-0.520188	0.108287	0.965424
B6VEX4;A0A0A0MRT6;Q8IZP0-10;Q8IZP0-8;Q8IZP0-7;Q8IZP0-2;Q8IZP0-4;Q8IZP0-3;Q8IZP0-5;Q8IZP0-6;Q8IZP0-9;Q8IZP0-12;Q8IZP0;Q8IZP0-11	B6VEX4;A0A0A0MRT6;Q8IZP0-10;Q8IZP0-8;Q8IZP0-7;Q8IZP0-2;Q8IZP0-4;Q8IZP0-3;Q8IZP0-5;Q8IZP0-6;Q8IZP0-9;Q8IZP0-12;Q8IZP0;Q8IZP0-11	4;4;4;4;4;4;4;4;4;4;4;4;4;2	4;4;4;4;4;4;4;4;4;4;4;4;4;2	3;3;3;3;3;3;3;3;3;3;3;3;3;2	Abl interactor 1	ABI1	10859000	9.66896e+06	1.02082e+07	1.39588e+07	20596800	1.09848e+07	0.77793	0.46944	0.9293	-0.362287	-1.09099	-0.105783	0	0	0	-0.519686	0.15302	0.815251
P04062-4;P04062-5;P04062-2;P04062	P04062-4;P04062-5;P04062-2;P04062	1;1;1;1	1;1;1;1	1;1;1;1	Glucosylceramidase	GBA	3580600	4048125	3.46908e+06	7862000	4422800	4.24761e+06	0.455431	0.915286	0.816714	-1.1347	-0.127706	-0.292098	0	0	0	-0.518166	0.17198	0.764521
P0DN79;P35520;P35520-2;C9JMA6;H7C2H4;H7C1W6;H7C2W0	P0DN79;P35520;P35520-2	18;18;18;5;5;3;2	18;18;18;5;5;3;2	18;18;18;5;5;3;2	Cystathionine beta-synthase	CBS	231040000	190875000	1.83494e+08	2.81683e+08	296568000	2.84348e+08	0.820212	0.643613	0.645316	-0.285932	-0.635735	-0.631922	0	0	0	-0.517863	0.0111135	1.95415
M0QZY2;M0R2X5	M0QZY2;M0R2X5	1;1	1;1	1;1		ZNF254	2903500		2.17207e+06	3.55417e+06	1908920	3.63522e+06	0.816928		0.597507	-0.291718		-0.742972	0	0	0	-0.517345	0.054294	1.26525
Q9Y617;Q9Y617-2	Q9Y617;Q9Y617-2	23;21	23;21	23;21	Phosphoserine aminotransferase	PSAT1	467780000	4.87917e+08	4.66425e+08	672200000	408960000	1.12972e+09	0.695894	1.19307	0.412869	-0.52306	0.254675	-1.27624	0	0	0	-0.514876	0.308761	0.510378
Q01650	Q01650	4	4	4	Large neutral amino acids transporter small subunit 1	SLC7A5	64797000	4.37729e+07	5.44299e+07	7.97183e+07	67060000	8.41739e+07	0.812824	0.652743	0.646636	-0.298985	-0.615414	-0.628974	0	0	0	-0.514458	0.00882714	2.05418
Q9H4A6	Q9H4A6	1	1	1	Golgi phosphoprotein 3	GOLPH3		2.76479e+06	2.74011e+06	3.47367e+06		4.44522e+06		0.795929	0.616419		-0.329289	-0.698018	0	0	0	-0.513653	0.0333925	1.47635
G5E9V2;F2Z3A7;Q96DA6	G5E9V2;F2Z3A7;Q96DA6	1;1;1	1;1;1	1;1;1	Mitochondrial import inner membrane translocase subunit TIM14	DNAJC19	2102400	1.86458e+06	1.49598e+06	2.44517e+06	1943920	3.5813e+06	0.859819	0.959187	0.417718	-0.217896	-0.0601156	-1.2594	0	0	0	-0.512469	0.244822	0.61115
O94903;E5RG77;E5RFX7;H0YBG2;E5RFZ4	O94903;E5RG77;E5RFX7	6;4;3;2;1	6;4;3;2;1	6;4;3;2;1	Proline synthase co-transcribed bacterial homolog protein	PROSC	9426900	1.23646e+07	1.56632e+07	1.91517e+07	10392800	2.65696e+07	0.492223	1.18973	0.589517	-1.02261	0.250629	-0.762394	0	0	0	-0.51146	0.258247	0.587965
A0A0A0MTH3;Q13418-2;Q13418;A0A087WWY6;Q13418-3	A0A0A0MTH3;Q13418-2;Q13418;A0A087WWY6;Q13418-3	4;4;4;2;2	4;4;4;2;2	4;4;4;2;2	Integrin-linked protein kinase	ILK	7276400	3996875	6.72885e+06	7.52633e+06	6916800	1.08457e+07	0.966792	0.57785	0.620419	-0.0487223	-0.791232	-0.688685	0	0	0	-0.509546	0.0933343	1.02996
P32929;P32929-3;P32929-2	P32929;P32929-3;P32929-2	4;4;3	4;4;3	4;4;3	Cystathionine gamma-lyase	CTH	7687000	9.38427e+06	1.02845e+07	2.07833e+07	6436000	1.59935e+07	0.369864	1.45809	0.643042	-1.43493	0.54408	-0.637014	0	0	0	-0.50929	0.425694	0.370902
P63261;I3L4N8;I3L3I0;I3L1U9;I3L3R2;K7EM38;J3KT65;A0A7P0TBL1	P63261;I3L4N8	33;31;16;16;11;9;9;2	33;31;16;16;11;9;9;2	1;1;1;1;1;1;1;1	Actin, cytoplasmic 2;Actin, cytoplasmic 2, N-terminally processed	ACTG1	7842999999999990	8863124999999990	8776321839080448	9935833333333318		1.39813e+16	0.789365		0.627718	-0.341235		-0.671811	0	0	0	-0.506523	0.0260583	1.58405
Q5URX0;P07686;H0YA83;H0Y9B6	Q5URX0;P07686;H0YA83;H0Y9B6	4;4;2;2	4;4;2;2	4;4;2;2	Beta-hexosaminidase subunit beta;Beta-hexosaminidase subunit beta chain B;Beta-hexosaminidase subunit beta chain A	HEXB	9062100	1.3349e+07	1.79678e+07	1.88833e+07	10868000	3.03652e+07	0.479899	1.22828	0.591724	-1.0592	0.296641	-0.757005	0	0	0	-0.50652	0.285228	0.544807
K7ENP1;Q7Z4G4-3;Q7Z4G4-2;Q7Z4G4;Q5JY02;K7EPZ4;K7EJQ4;Q5JY01	K7ENP1;Q7Z4G4-3;Q7Z4G4-2;Q7Z4G4;Q5JY02	3;3;3;3;2;1;1;1	3;3;3;3;2;1;1;1	3;3;3;3;2;1;1;1	tRNA (guanine(10)-N2)-methyltransferase homolog	TRMT11	1125500	2.57021e+06	3.91678e+06	3086500	1692640	6.19261e+06	0.364653	1.51846	0.632493	-1.45541	0.60261	-0.660879	0	0	0	-0.504558	0.447171	0.349526
P54577;A0A6Q8PFX2;A0A0C4DGZ5;A0A6Q8PFX4;A0A6Q8PFC1;A0A6Q8PF15	P54577;A0A6Q8PFX2	35;31;9;9;6;6	35;31;9;9;6;6	35;31;9;9;6;6	Tyrosine--tRNA ligase, cytoplasmic;Tyrosine--tRNA ligase, cytoplasmic, N-terminally processed	YARS	578080000	5.53229e+08	5.26724e+08	7.72567e+08	730240000	8.49826e+08	0.748259	0.757599	0.619802	-0.41839	-0.400493	-0.69012	0	0	0	-0.503001	0.00581471	2.23547
P38606-2;P38606;C9JA17;C9JVW8	P38606-2;P38606	22;22;5;5	22;22;5;5	22;22;5;5	V-type proton ATPase catalytic subunit A	ATP6V1A	183680000	187156250	1.64816e+08	2.45917e+08	337548000	1.94235e+08	0.74692	0.554458	0.848541	-0.420975	-0.850849	-0.236944	0	0	0	-0.502923	0.0505936	1.2959
C9JLF4;Q9NVH0-2;Q9NVH0	C9JLF4;Q9NVH0-2;Q9NVH0	1;1;1	1;1;1	1;1;1	Exonuclease 3-5 domain-containing protein 2	EXD2	1071500	1.17031e+06	1.17529e+06	1568050	2178800	1.22559e+06	0.683333	0.537136	0.958959	-0.54934	-0.89664	-0.0604593	0	0	0	-0.502146	0.107181	0.969883
O75367-2;O75367-3;O75367;D6RCF2	O75367-2;O75367-3;O75367;D6RCF2	3;3;3;2	3;3;3;2	3;3;3;2	Core histone macro-H2A.1;Histone H2A	H2AFY	1897300	2.36479e+06	3.4554e+06	8.61533e+06	882000	5.77978e+06	0.220224	2.68117	0.597843	-2.18296	1.42286	-0.742162	0	0	0	-0.500753	0.657686	0.181982
Q5JRG1;H7BYF2;Q9BVL2-2;Q9BVL2-3;Q9BVL2	Q5JRG1;H7BYF2;Q9BVL2-2;Q9BVL2-3;Q9BVL2	3;3;3;3;3	3;3;3;3;3	3;3;3;3;3	Nucleoporin p58/p45	NUPL1	10768000	4.40417e+06	1.25471e+07	14812000	21066400	5.32674e+06	0.726978	0.209061	2.3555	-0.460016	-2.258	1.23603	0	0	0	-0.493996	0.649993	0.187092
Q9UQ13;X6RI37;Q9UQ13-2	Q9UQ13;X6RI37;Q9UQ13-2	2;1;1	2;1;1	2;1;1	Leucine-rich repeat protein SHOC-2	SHOC2	750090		2.93115e+06	3969500	2395800	1.09835e+06	0.188963		2.66869	-2.40382		1.41613	0	0	0	-0.493845	0.751577	0.124026
Q96K17-2;Q96K17	Q96K17-2;Q96K17	1;1	1;1	1;1	Transcription factor BTF3 homolog 4	BTF3L4	8288300	9.4224e+06	1.05668e+07	11768000	10689600	1.82565e+07	0.704308	0.881454	0.578795	-0.505721	-0.182042	-0.788876	0	0	0	-0.492213	0.04843	1.31489
E9PFR3;Q14738-3;Q14738-2;Q14738;H0Y8C4;H0YJ35	E9PFR3;Q14738-3;Q14738-2;Q14738;H0Y8C4	4;4;4;4;3;1	4;4;4;4;3;1	2;2;2;2;2;0	Serine/threonine-protein phosphatase 2A 56 kDa regulatory subunit delta isoform	PPP2R5D	5416800	8.11344e+06	4.40333e+06	11023500	5264000	9.20457e+06	0.491387	1.54131	0.478386	-1.02507	0.624154	-1.06375	0	0	0	-0.488223	0.4297	0.366835
Q8N1G4	Q8N1G4	20	20	20	Leucine-rich repeat-containing protein 47	LRRC47	123910000	1.09323e+08	1.06387e+08	1.66767e+08	254328000	9.36283e+07	0.743014	0.42985	1.13627	-0.428538	-1.21809	0.184311	0	0	0	-0.487441	0.296052	0.528632
D3DUJ3;K7EQG9;P17706-3;P17706-2;P17706	D3DUJ3;K7EQG9;P17706-3;P17706-2;P17706	1;1;1;1;1	1;1;1;1;1	1;1;1;1;1	Protein-tyrosine-phosphatase;Tyrosine-protein phosphatase non-receptor type;Tyrosine-protein phosphatase non-receptor type 2	PTPN2	2685500		1.74552e+06	2.02233e+06	1238400	4.55217e+06	1.32792		0.383447	0.40917		-1.3829	0	0	0	-0.486866	0.518765	0.285029
A0A5H1ZRP4;Q8WX92;Q8WX92-2	A0A5H1ZRP4;Q8WX92;Q8WX92-2	6;6;6	6;6;6	6;6;6	Negative elongation factor B	NELFB	16891000	1.27802e+07	1.50322e+07	1.97667e+07	29726800	1.5177e+07	0.854519	0.429922	0.990461	-0.226815	-1.21785	-0.0138279	0	0	0	-0.486165	0.260205	0.584684
P11498;A0A494C101;E9PRE7;A0A494C0T2;A0A494C016;P11498-2	P11498;A0A494C101;E9PRE7;A0A494C0T2;A0A494C016;P11498-2	5;3;3;3;3;3	5;3;3;3;3;3	5;3;3;3;3;3	Pyruvate carboxylase, mitochondrial	PC	10428000	6.85885e+06	1.24069e+07	1.78017e+07	39923600	3.43022e+06	0.585788	0.171799	3.61694	-0.77155	-2.5412	1.85477	0	0	0	-0.485994	0.722869	0.14094
Q9UH65;E7EMB1	Q9UH65;E7EMB1	4;2	4;2	4;2	Switch-associated protein 70	SWAP70	4999600	4.94958e+06	8.01322e+06	9481000	15206800	3.76087e+06	0.527328	0.325485	2.13068	-0.923227	-1.61934	1.09132	0	0	0	-0.48375	0.583755	0.23377
Q9BV44;H7C3J3;C9JP31;C9J9V2;H7C0R6	Q9BV44;H7C3J3	6;3;1;1;1	6;3;1;1;1	6;3;1;1;1	THUMP domain-containing protein 3	THUMPD3	7275400	1.20833e+07	1.89529e+07	14756000	15692400	19650000	0.493047	0.770012	0.964523	-1.0202	-0.377048	-0.0521127	0	0	0	-0.483121	0.164658	0.783418
J3KT57;F5H0Q0;H0YGW8;Q6P1R4	J3KT57;F5H0Q0;H0YGW8;Q6P1R4	1;1;1;1	1;1;1;1	1;1;1;1	tRNA-dihydrouridine(16/17) synthase [NAD(P)(+)]-like	DUS1L	1574400	2.18531e+06	1.33563e+06	2.06183e+06	1570960	3.86022e+06	0.763592	1.39107	0.345999	-0.389126	0.476193	-1.53116	0	0	0	-0.481364	0.454174	0.342777
C9J715;Q9Y2I1-4;Q9Y2I1-3;Q9Y2I1	C9J715;Q9Y2I1-4;Q9Y2I1-3;Q9Y2I1	1;1;1;1	1;1;1;1	1;1;1;1	Nischarin	NISCH	1379200	1.07896e+06	1.45149e+06		2837480	1.07467e+06		0.380252	1.35064		-1.39497	0.43364	0	0	0	-0.480666	0.531442	0.274544
P58004	P58004	4	4	4	Sestrin-2	SESN2	5525400	7563125	7.55885e+06	7.77417e+06	6938400	1.5903e+07	0.710739	1.09004	0.475308	-0.492609	0.124379	-1.07306	0	0	0	-0.480431	0.236988	0.625274
F8W8I6;P31483;P31483-3;E5RGV5;E5RG67;F8WE16	F8W8I6;P31483;P31483-3;E5RGV5;E5RG67	7;7;6;5;4;1	5;5;4;3;2;1	2;2;2;2;1;0	Nucleolysin TIA-1 isoform p40	TIA1	17698000	13043750	1.28126e+07	24950000	11047200	2.90674e+07	0.709339	1.18073	0.440791	-0.495453	0.239678	-1.18183	0	0	0	-0.479203	0.307839	0.511677
O75940	O75940	1	1	1	Survival of motor neuron-related-splicing factor 30	SMNDC1	2787000	3.22083e+06	4.63414e+06	4595500		5.45304e+06	0.606463		0.849826	-0.721509		-0.234761	0	0	0	-0.478135	0.0779362	1.10826
Q07666;Q07666-2;Q07666-3;A0A6Q8PGH5;Q5VWX1	Q07666;Q07666-2;Q07666-3	8;7;6;1;1	8;7;6;1;1	8;7;6;1;1	KH domain-containing, RNA-binding, signal transduction-associated protein 1	KHDRBS1	195810000	1.72865e+08	2.26414e+08	2.70633e+08	314872000	2.42913e+08	0.723525	0.549	0.932078	-0.466885	-0.865123	-0.101478	0	0	0	-0.477829	0.0961438	1.01708
E9PQY2;Q9NQP4	E9PQY2;Q9NQP4	2;2	2;2	2;2	Prefoldin subunit 4	PFDN4	3569900	3359375	3.57908e+06	7.30517e+06	4004800	3.94761e+06	0.488682	0.838837	0.906645	-1.03303	-0.253537	-0.14139	0	0	0	-0.475987	0.16483	0.782964
P05187	P05187	1	1	1	Alkaline phosphatase, placental type	ALPP		1474375	2.2192e+06	2.55967e+06	5066400	1.24846e+06		0.29101	1.77755		-1.78086	0.829891	0	0	0	-0.475483	0.658555	0.181408
P16104;Q96QV6;Q8IUE6	P16104;Q96QV6;Q8IUE6	6;5;4	2;2;2	2;2;2	Histone H2AX;Histone H2A type 1-A;Histone H2A type 2-B	H2AFX;HIST1H2AA;HIST2H2AB	22222000	2.69771e+07	3.44011e+07	40695000	26309600	5.17196e+07	0.546062	1.02537	0.665148	-0.872863	0.0361451	-0.588253	0	0	0	-0.47499	0.151548	0.819449
A0A3B3IRM4;O75191-2;O75191	A0A3B3IRM4;O75191-2;O75191	1;1;1	1;1;1	1;1;1	Xylulose kinase	XYLB		1.67729e+06	3.43138e+06	3.08533e+06	3112400	3.57022e+06		0.538906	0.961112		-0.891894	-0.0572233	0	0	0	-0.474559	0.224528	0.64873
Q96K37	Q96K37	2	2	2	Solute carrier family 35 member E1	SLC35E1	4150500	5.14292e+06	4.89379e+06	6460500	14539200	2.93457e+06	0.642443	0.353728	1.66764	-0.638361	-1.49929	0.737806	0	0	0	-0.466615	0.513434	0.289515
K7EK07;P84243;K7EMV3;A0A590UJJ6;B4DEB1;K7ES00;Q16695;K7EP01;Q6NXT2	K7EK07;P84243;K7EMV3;A0A590UJJ6;B4DEB1;K7ES00;Q16695	5;5;4;4;4;4;4;2;2	1;1;0;0;0;0;0;0;0	1;1;0;0;0;0;0;0;0	Histone H3;Histone H3.3;Histone H3.1t	H3F3B;H3F3A;HIST3H3	25233000	4.2626e+07	22000000	5.01983e+07	23548000	5.27043e+07	0.502666	1.81018	0.417423	-0.992328	0.856131	-1.26042	0	0	0	-0.465539	0.522675	0.281768
A0A7I2V3I1;P09601;B1AHA8;A0A7I2V3M0;A0A7I2V277	A0A7I2V3I1;P09601;B1AHA8;A0A7I2V3M0	4;4;3;2;1	4;4;3;2;1	4;4;3;2;1	Heme oxygenase 1	HMOX1	7667400	5.17365e+06	8.65241e+06	8544500	7209200	1.46117e+07	0.897349	0.717645	0.592155	-0.156259	-0.478658	-0.755953	0	0	0	-0.463623	0.0554834	1.25584
A0A7P0TAQ9;Q8IXB1-2;Q8IXB1;A0A7P0TB97;A0A7P0Z431;A0A7P0TB83;A0A7P0T9B7;A0A7P0T8Y3;A0A7P0TB22;E7EP04;A0A7P0Z4F2;A0A494C1G5;Q8IXB1-3	A0A7P0TAQ9;Q8IXB1-2;Q8IXB1;A0A7P0TB97;A0A7P0Z431	8;7;7;6;6;2;2;1;1;1;1;1;1	8;7;7;6;6;2;2;1;1;1;1;1;1	8;7;7;6;6;2;2;1;1;1;1;1;1	DnaJ homolog subfamily C member 10	DNAJC10	13230000	1.4449e+07	8.71069e+06	2.12517e+07	27263200	7.5287e+06	0.622539	0.52998	1.157	-0.683763	-0.915989	0.210387	0	0	0	-0.463122	0.248708	0.604311
Q14012;C9JES6;H7C071	Q14012	4;1;1	4;1;1	4;1;1	Calcium/calmodulin-dependent protein kinase type 1	CAMK1	8676600	4.29979e+06	8.93057e+06	11355500	3909640	1.95996e+07	0.764088	1.09979	0.455652	-0.38819	0.137231	-1.134	0	0	0	-0.461652	0.278865	0.554606
E7ENN3;Q8NF91-4;A0A0C4DG40;Q8NF91;Q8NF91-8;Q8NF91-2;Q8NF91-6;Q8NF91-10;Q8NF91-7;A0A5F9ZHD7;F5GYQ7;A0A5F9ZI52;Q8NF91-5;F5GXQ8;A0A5F9ZHR3;F5H4Q0;F5H422	E7ENN3;Q8NF91-4;A0A0C4DG40;Q8NF91	3;2;2;2;1;1;1;1;1;1;1;1;1;1;1;1;1	3;2;2;2;1;1;1;1;1;1;1;1;1;1;1;1;1	3;2;2;2;1;1;1;1;1;1;1;1;1;1;1;1;1	Nesprin-1	SYNE1	45745000	38662500	5.83333e+07	7.03883e+07	44912000	8.51587e+07	0.649895	0.86085	0.684996	-0.621722	-0.216166	-0.545833	0	0	0	-0.461241	0.0207384	1.68322
H0Y517;H7C1U3;Q5T0F9-3;Q5T0F9-2;Q5T0F9	H0Y517;H7C1U3;Q5T0F9-3;Q5T0F9-2;Q5T0F9	3;3;3;3;3	3;3;3;3;3	3;3;3;3;3	Coiled-coil and C2 domain-containing protein 1B	CC2D1B	4224200	2.74594e+06	5.39816e+06	6.53267e+06	17751600	1.40752e+06	0.646627	0.154687	3.83522	-0.628994	-2.69258	1.93931	0	0	0	-0.460754	0.748232	0.125963
Q8TF65	Q8TF65	1	1	1	PDZ domain-containing protein GIPC2	GIPC2	4214100		5.81609e+06	4.74017e+06	3297280	9.79239e+06	0.889019		0.59394	-0.169713		-0.751611	0	0	0	-0.460662	0.123685	0.907683
H0YHT2;A0A1B0GV47;Q7Z4S6-6;Q7Z4S6-3;Q7Z4S6-5;Q7Z4S6-2;Q7Z4S6;Q7Z4S6-4;H0YIM6	H0YHT2;A0A1B0GV47;Q7Z4S6-6;Q7Z4S6-3;Q7Z4S6-5;Q7Z4S6-2;Q7Z4S6;Q7Z4S6-4;H0YIM6	2;2;2;2;2;2;2;2;1	2;2;2;2;2;2;2;2;1	2;2;2;2;2;2;2;2;1	Kinesin-like protein KIF21A	KIF21A	2078400	2.30479e+06	2.00126e+06	2353000	10921200	970326	0.883298	0.211038	2.06247	-0.179028	-2.24442	1.04437	0	0	0	-0.459694	0.656952	0.182466
Q99829;A6PVH9;B0QZ18;F2Z2V0;E7ENH5;Q5JX44;Q5JX56;Q5JX58;Q5JX45;Q5JX59;Q5JX60;Q5JX52;Q5JX61;Q5JX54;Q5JX55;E7EV27;Q5JX57;Q5JX53;H0Y524	Q99829;A6PVH9;B0QZ18;F2Z2V0;E7ENH5;Q5JX44;Q5JX56;Q5JX58;Q5JX45;Q5JX59;Q5JX60;Q5JX52;Q5JX61;Q5JX54;Q5JX55	8;8;7;7;6;5;5;5;5;5;5;4;4;4;4;3;3;2;1	8;8;7;7;6;5;5;5;5;5;5;4;4;4;4;3;3;2;1	8;8;7;7;6;5;5;5;5;5;5;4;4;4;4;3;3;2;1	Copine-1	CPNE1	22346000	3.64448e+07	2.97529e+07	34940000	26489200	6.80326e+07	0.639554	1.37584	0.437333	-0.644863	0.460308	-1.1932	0	0	0	-0.459251	0.398419	0.39966
P62310	P62310	1	1	1	U6 snRNA-associated Sm-like protein LSm3	LSM3	1712000	4953750	7.2423e+06	5.95433e+06	3943560	6.76652e+06	0.287522	1.25616	1.07031	-1.79826	0.329022	0.0980333	0	0	0	-0.457067	0.534829	0.271785
F5H4N4;Q9NR77	F5H4N4;Q9NR77	1;1	1;1	1;1	Peroxisomal membrane protein 2	PXMP2	772850	1.31542e+06	766299	927433		1.20276e+06	0.833321		0.637117	-0.263055		-0.650371	0	0	0	-0.456713	0.0507122	1.29489
A0A087WYV9;A0A087X1F5;P57105	A0A087WYV9;A0A087X1F5;P57105	3;3;3	3;3;3	3;3;3	Synaptojanin-2-binding protein	SYNJ2BP-COX16;SYNJ2BP	4607600	4.45531e+06	3.61322e+06	7.07717e+06	6063200	4.46717e+06	0.651052	0.734812	0.808838	-0.619156	-0.444553	-0.306078	0	0	0	-0.456596	0.0072775	2.13802
Q9H9A6	Q9H9A6	16	16	16	Leucine-rich repeat-containing protein 40	LRRC40	93411000	8.04646e+07	81600000	1.16647e+08	181488000	7.47543e+07	0.800803	0.44336	1.09158	-0.320481	-1.17345	0.126412	0	0	0	-0.455839	0.297916	0.525907
Q16778;P33778;P23527;P06899;Q8N257;Q96A08;A0A2R8Y619;Q6DRA6;Q6DN03	Q16778;P33778;P23527;P06899;Q8N257	8;8;8;7;6;3;2;2;2	2;2;2;2;2;0;0;2;2	2;2;2;2;2;0;0;2;2	Histone H2B type 2-E;Histone H2B type 1-B;Histone H2B type 1-O;Histone H2B type 1-J;Histone H2B type 3-B	HIST2H2BE;HIST1H2BB;HIST1H2BO;HIST1H2BJ;HIST3H2BB	78378000	1.06792e+08	6.24966e+07	1.81767e+08	80128000	9.23196e+07	0.431201	1.33276	0.676959	-1.21357	0.414421	-0.56286	0	0	0	-0.454002	0.391584	0.407175
Q86Y39;K7EQ77;K7EK78;K7EP35;K7EMT4;Q86Y39-2	Q86Y39;K7EQ77;K7EK78;K7EP35;K7EMT4;Q86Y39-2	3;2;2;2;2;2	3;2;2;2;2;2	3;2;2;2;2;2	NADH dehydrogenase [ubiquinone] 1 alpha subcomplex subunit 11	NDUFA11	9368100	1.16479e+07	1.32529e+07	1.66767e+07	13273200	1.67217e+07	0.561749	0.877552	0.792554	-0.832003	-0.188444	-0.33542	0	0	0	-0.451956	0.0810245	1.09138
Q9UPT9;Q9UPT9-2;A6NNY8	Q9UPT9;Q9UPT9-2	3;3;1	3;3;1	3;3;1	Ubiquitin carboxyl-terminal hydrolase 22	USP22	4431000	6.16583e+06	9.69195e+06	1.20787e+07	4305600	1.30204e+07	0.366845	1.43205	0.744365	-1.44676	0.518082	-0.425918	0	0	0	-0.451531	0.470669	0.327284
A0A2R8YGD1;O14773-2;O14773;A0A2R8Y7U1;A0A2R8YD45;A0A2R8Y7I4;A0A2R8YD72;A0A2R8YDY1	A0A2R8YGD1;O14773-2;O14773;A0A2R8Y7U1;A0A2R8YD45	5;5;5;4;4;2;1;1	5;5;5;4;4;2;1;1	5;5;5;4;4;2;1;1	Tripeptidyl-peptidase 1	TPP1	8612100	2.47698e+07	2.01897e+07	23750000	14259600	3.25087e+07	0.362615	1.73706	0.621054	-1.46349	0.796648	-0.687209	0	0	0	-0.451351	0.533395	0.272951
Q8N6R0-3;Q8N6R0;Q8N6R0-2;Q8N6R0-1;Q8N6R0-4	Q8N6R0-3;Q8N6R0;Q8N6R0-2;Q8N6R0-1;Q8N6R0-4	5;5;3;3;3	5;5;3;3;3	5;5;3;3;3	Methyltransferase-like protein 13	METTL13	5950000	12050000	1.16529e+07	1.16593e+07	17654000	1.03324e+07	0.510321	0.682565	1.1278	-0.970524	-0.550962	0.173512	0	0	0	-0.449325	0.249907	0.602222
O75569-3;O75569-2;O75569;A0A7I2YQ87;A0A7I2V5H3;A0A7I2V315;A0A7I2V2P4;F8WEG8;G5E9Q4;A0A7I2V5C2;A0A7I2V3L6;C9JMM3;A0A7I2V593;B4DJC7;A0A7I2V2I8;A0A7I2V3J2	O75569-3;O75569-2;O75569;A0A7I2YQ87;A0A7I2V5H3;A0A7I2V315;A0A7I2V2P4;F8WEG8;G5E9Q4;A0A7I2V5C2;A0A7I2V3L6;C9JMM3	5;5;5;4;4;3;3;3;3;3;3;3;2;2;2;2	5;5;5;4;4;3;3;3;3;3;3;3;2;2;2;2	5;5;5;4;4;3;3;3;3;3;3;3;2;2;2;2	Interferon-inducible double-stranded RNA-dependent protein kinase activator A	PRKRA	12800000	19968750	2.15046e+07	2.31283e+07	19365600	3.10435e+07	0.553434	1.03115	0.692725	-0.853517	0.0442478	-0.529645	0	0	0	-0.446305	0.164304	0.784353
A0A087WU65;A0A2R8YE10;Q9NRW7;A0A2R8YF01;A0A2R8YD95;Q9NRW7-2;A0A1B0GXI6;A0A2R8YEX8;B7Z7G7	A0A087WU65;A0A2R8YE10;Q9NRW7;A0A2R8YF01;A0A2R8YD95;Q9NRW7-2;A0A1B0GXI6	5;5;5;4;4;4;3;1;1	5;5;5;4;4;4;3;1;1	5;5;5;4;4;4;3;1;1	Vacuolar protein sorting-associated protein 45	VPS45	15378000	4.05531e+06	1.22149e+07	12091500	9635600	1.64907e+07	1.2718	0.420868	0.740719	0.346875	-1.24856	-0.433001	0	0	0	-0.444896	0.38879	0.410285
P31040;D6RFM5;P31040-2;A0A087X1I3;P31040-3;A0A494C1T6;H0Y8X1	P31040;D6RFM5;P31040-2;A0A087X1I3;P31040-3;A0A494C1T6	16;15;15;11;11;9;2	16;15;15;11;11;9;2	16;15;15;11;11;9;2	Succinate dehydrogenase [ubiquinone] flavoprotein subunit, mitochondrial	SDHA	208840000	2.04667e+08	219000000	2.73267e+08	360412000	2.39196e+08	0.764235	0.567869	0.915568	-0.387911	-0.816371	-0.12726	0	0	0	-0.443848	0.0916817	1.03772
O00443	O00443	2	2	2	Phosphatidylinositol 4-phosphate 3-kinase C2 domain-containing subunit alpha	PIK3C2A	16579000	1.1049e+06	1.47241e+07	1.81317e+07	25659600	1.45728e+06	0.914367	0.0430597	10.1038	-0.129155	-4.53752	3.33683	0	0	0	-0.44328	0.85523	0.0679169
H3BMU1;H3BUI0;P53990-2;P53990-3;P53990;P53990-4;P53990-5;F5GXM3;H3BQF7;J3KR23;H3BRE2;P53990-6	H3BMU1;H3BUI0;P53990-2;P53990-3;P53990;P53990-4;P53990-5;F5GXM3;H3BQF7;J3KR23	5;5;5;5;5;5;5;4;4;3;2;1	5;5;5;5;5;5;5;4;4;3;2;1	5;5;5;5;5;5;5;4;4;3;2;1	IST1 homolog	IST1	6508400	6.39385e+06	1.17322e+07	1.08332e+07	5593600	20170000	0.600785	1.14307	0.581665	-0.73508	0.192909	-0.781739	0	0	0	-0.441304	0.236771	0.625671
P08243-2;P08243;P08243-3;F8WEJ5;C9J057;C9JT45;C9JM09;C9JLN6	P08243-2;P08243;P08243-3;F8WEJ5	26;26;23;17;9;8;5;3	26;26;23;17;9;8;5;3	26;26;23;17;9;8;5;3	Asparagine synthetase [glutamine-hydrolyzing]	ASNS	297660000	2.7924e+08	2.81149e+08	395000000	264432000	5.58674e+08	0.75357	1.056	0.503244	-0.408187	0.0786067	-0.990669	0	0	0	-0.440083	0.227598	0.642831
A0A7I2V3C5;D6RIW3;A0A7I2V377;A0A7I2V518;P49069	A0A7I2V3C5;D6RIW3;A0A7I2V377;A0A7I2V518;P49069	1;1;1;1;1	1;1;1;1;1	1;1;1;1;1	Calcium signal-modulating cyclophilin ligand	CAMLG	1514200		1.5008e+06	1.29152e+06	1226120	3.23217e+06	1.17242		0.464333	0.22949		-1.10677	0	0	0	-0.43864	0.443275	0.353327
K7ERH7;Q9Y4J8-13;A0A7P0Z4D7;M0R021;A0A7P0TBH9;A0A7P0T8G2;M0QZ28;Q9Y4J8-11;Q9Y4J8;Q9Y4J8-15;Q9Y4J8-8;A0A7P0T8J4;Q9Y4J8-2;Q9Y4J8-14;Q9Y4J8-4;Q9Y4J8-16;Q9Y4J8-6;Q9Y4J8-3;Q9Y4J8-10;Q9Y4J8-5;O60941-6;A0A7P0T8Y5;A0A7P0T9L1;E7EVB6;E9PEY4;Q9Y4J8-12;A0A7P0TBG1;O60941;O60941-5;O60941-2;O60941-4;O60941-7;O60941-3	K7ERH7;Q9Y4J8-13;A0A7P0Z4D7;M0R021;A0A7P0TBH9;A0A7P0T8G2;M0QZ28;Q9Y4J8-11;Q9Y4J8;Q9Y4J8-15;Q9Y4J8-8;A0A7P0T8J4;Q9Y4J8-2;Q9Y4J8-14;Q9Y4J8-4;Q9Y4J8-16;Q9Y4J8-6;Q9Y4J8-3;Q9Y4J8-10;Q9Y4J8-5;O60941-6;A0A7P0T8Y5;A0A7P0T9L1;E7EVB6;E9PEY4;Q9Y4J8-12;A0A7P0TBG1;O60941;O60941-5;O60941-2;O60941-4;O60941-7;O60941-3	2;2;2;2;2;2;2;2;2;2;2;2;2;2;2;2;2;2;2;2;1;1;1;1;1;1;1;1;1;1;1;1;1	2;2;2;2;2;2;2;2;2;2;2;2;2;2;2;2;2;2;2;2;1;1;1;1;1;1;1;1;1;1;1;1;1	2;2;2;2;2;2;2;2;2;2;2;2;2;2;2;2;2;2;2;2;1;1;1;1;1;1;1;1;1;1;1;1;1	Dystrobrevin alpha;Dystrobrevin beta;Dystrobrevin	DTNA;DTNB	569630	313625	550218	487850	3394480	147309	1.16763	0.0923926	3.73514	0.223588	-3.43608	1.90116	0	0	0	-0.43711	0.79522	0.0995125
H0YNU5;P54132;A0A7P0TBM9;A0A3B3IT82	H0YNU5;P54132;A0A7P0TBM9;A0A3B3IT82	4;4;3;3	4;4;3;3	4;4;3;3	Bloom syndrome protein	BLM	10936000	7773750	9.09667e+06	11430000	30192000	5.54565e+06	0.95678	0.257477	1.64032	-0.0637403	-1.95748	0.713981	0	0	0	-0.435748	0.612033	0.213225
C9JHF5;A0A0A0MS29;Q9GZY8-4;Q9GZY8-5;Q9GZY8-3;Q9GZY8-2;Q9GZY8	C9JHF5;A0A0A0MS29;Q9GZY8-4;Q9GZY8-5;Q9GZY8-3;Q9GZY8-2;Q9GZY8	1;1;1;1;1;1;1	1;1;1;1;1;1;1	1;1;1;1;1;1;1	Mitochondrial fission factor	MFF	5262100	4.57344e+06		5.26717e+06		8.35674e+06	0.999038	0.547275		-0.00138845	-0.869661		0	0	0	-0.435525	0.270999	0.567032
Q15750-2;Q15750	Q15750-2;Q15750	5;5	5;5	5;5	TGF-beta-activated kinase 1 and MAP3K7-binding protein 1	TAB1	9685400	9.55885e+06	2.77862e+06	7.43083e+06	4544400	1.88422e+07	1.30341	2.10344	0.147468	0.382288	1.07275	-2.76152	0	0	0	-0.435496	0.730779	0.136214
P50552	P50552	2	2	2	Vasodilator-stimulated phosphoprotein	VASP	2704900	2.97656e+06	2.96655e+06	3.93367e+06	2537800	5.91543e+06	0.687628	1.17289	0.501493	-0.540299	0.230069	-0.995697	0	0	0	-0.435309	0.290531	0.536808
D6REB4;Q9H074-3;Q9H074-2;Q9H074;D6RJF2	D6REB4;Q9H074-3;Q9H074-2;Q9H074	4;4;4;4;1	4;4;4;4;1	4;4;4;4;1	Polyadenylate-binding protein-interacting protein 1	PAIP1	15770000	11468750	8.55149e+06	1.86683e+07	19486000	1.04917e+07	0.844746	0.588564	0.815069	-0.24341	-0.76473	-0.295005	0	0	0	-0.434382	0.0588476	1.23027
B5MCD7;O43759-2;O43759;A2A283;F8WCE4;O43759-3	B5MCD7;O43759-2;O43759;A2A283;F8WCE4;O43759-3	2;2;2;1;1;1	2;2;2;1;1;1	2;2;2;1;1;1	Synaptogyrin-1	SYNGR1	7276300	6.69292e+06	3.81943e+06	10348500	10564000	4.19174e+06	0.703126	0.633559	0.911179	-0.508145	-0.658449	-0.134193	0	0	0	-0.433596	0.0497211	1.30346
A0A0A0MRK1;E9PAV9;Q5T3I0;Q5T3I0-3;F8W895;E9PPY4;F2Z3C6;Q5T3I0-2	A0A0A0MRK1;E9PAV9;Q5T3I0;Q5T3I0-3;F8W895;E9PPY4;F2Z3C6	4;4;4;4;3;2;2;1	4;4;4;4;3;2;2;1	4;4;4;4;3;2;2;1	G patch domain-containing protein 4	GPATCH4	10412000	3.16333e+06	3.93425e+06	5407500	3429800	1.7102e+07	1.92547	0.922308	0.230047	0.945214	-0.116679	-2.12	0	0	0	-0.430488	0.656924	0.182485
P21281;H0YC04;C9JL73;P15313;C9JNS9;H0YC45;H0YAT8;E5RGH6	P21281	10;4;4;4;3;1;1;1	10;4;4;4;3;1;1;1	10;4;4;4;3;1;1;1	V-type proton ATPase subunit B, brain isoform	ATP6V1B2	45118000	36256250	6.12448e+07	6.47983e+07	41184000	9.16978e+07	0.696283	0.880348	0.667898	-0.522254	-0.183854	-0.5823	0	0	0	-0.429469	0.0257526	1.58918
Q8TCC3;Q8TCC3-2	Q8TCC3;Q8TCC3-2	1;1	1;1	1;1	39S ribosomal protein L30, mitochondrial	MRPL30	5274600	4.48052e+06	3.38092e+06	4599500		7.0087e+06	1.14678		0.482389	0.197585		-1.05173	0	0	0	-0.427073	0.426645	0.369933
Q0VDF9	Q0VDF9	8	8	8	Heat shock 70 kDa protein 14	HSPA14	18617000	3.59083e+07	3.28069e+07	41740000	21800800	5.84935e+07	0.446023	1.64711	0.560864	-1.16481	0.719938	-0.834277	0	0	0	-0.426383	0.503753	0.297783
O00116;B7Z3Q4;A0A7P0T984;A0A1B0GWA2;A0A7P0TAL3;A0A2R8YEL0;A0A7P0TAU9;A0A7P0T9C9;B8ZZ81;A0A7P0T8Q7;A0A7P0TA54;A0A7P0T857	O00116;B7Z3Q4;A0A7P0T984;A0A1B0GWA2;A0A7P0TAL3;A0A2R8YEL0;A0A7P0TAU9	19;17;17;17;17;17;10;7;5;4;4;2	19;17;17;17;17;17;10;7;5;4;4;2	19;17;17;17;17;17;10;7;5;4;4;2	Alkyldihydroxyacetonephosphate synthase, peroxisomal	AGPS	88943000	7.03896e+07	7.36322e+07	114740000	158224000	6.1413e+07	0.77517	0.444873	1.19897	-0.367415	-1.16853	0.261791	0	0	0	-0.42472	0.362817	0.440313
B1AMS2;Q14141-2;Q14141-4;Q14141;Q14141-3	B1AMS2;Q14141-2;Q14141-4;Q14141	7;7;7;7;3	4;4;4;4;2	4;4;4;4;2	Septin-6	2006-09-01	4086400	1.09917e+07	5.43908e+06	7280500	5467200	1.48413e+07	0.56128	2.01047	0.366483	-0.833207	1.00754	-1.44818	0	0	0	-0.424618	0.595746	0.224939
A0A1W2PPS8;H0Y621;H0Y5K5;Q9Y282-2;Q9Y282;Q9Y282-3	A0A1W2PPS8;H0Y621;H0Y5K5;Q9Y282-2;Q9Y282;Q9Y282-3	2;2;2;2;2;2	2;2;2;2;2;2	2;2;2;2;2;2	Endoplasmic reticulum-Golgi intermediate compartment protein 3	ERGIC3		2.68177e+06	3.24563e+06	3.69367e+06	1615520	9.67848e+06		1.66	0.335345		0.731187	-1.57628	0	0	0	-0.422547	0.65687	0.18252
O95831;A0A6Q8PFE1;A0A6Q8PFM5;O95831-3;A0A6Q8PG15;A0A7I2PK44;A0A6Q8PFQ8;A0A6Q8PHJ9;A0A6Q8PHC0;A0A6Q8PFS4;A0A6Q8PFA7;A0A7I2RLJ8;A0A6Q8PFW2;O95831-4;O95831-2;E9PMA0;A0A6Q8PF87;O95831-5;A0A6Q8PHJ4;A0A6Q8PFN1	O95831;A0A6Q8PFE1;A0A6Q8PFM5;O95831-3;A0A6Q8PG15;A0A7I2PK44;A0A6Q8PFQ8;A0A6Q8PHJ9;A0A6Q8PHC0;A0A6Q8PFS4;A0A6Q8PFA7;A0A7I2RLJ8;A0A6Q8PFW2;O95831-4	26;26;25;25;25;25;23;23;23;23;23;19;17;14;12;10;10;9;6;1	26;26;25;25;25;25;23;23;23;23;23;19;17;14;12;10;10;9;6;1	26;26;25;25;25;25;23;23;23;23;23;19;17;14;12;10;10;9;6;1	Apoptosis-inducing factor 1, mitochondrial	AIFM1	297450000	3.1524e+08	3.59425e+08	4.52967e+08	754960000	2.3663e+08	0.656671	0.417558	1.51893	-0.606758	-1.25995	0.603056	0	0	0	-0.421218	0.483288	0.315794
A6NIT2;A6NMN0;P46020-3;P46020-2;P46020	A6NIT2;A6NMN0;P46020-3;P46020-2;P46020	1;1;1;1;1	1;1;1;1;1	1;1;1;1;1	Phosphorylase b kinase regulatory subunit alpha, skeletal muscle isoform	PHKA1	1274800	1.17417e+06	1.10563e+06	2441500	3363920	482478	0.522138	0.349047	2.29157	-0.937497	-1.51851	1.19634	0	0	0	-0.419889	0.637705	0.19538
O43427-2;O43427;E9PJW6;H0YCE7;E9PSD3	O43427-2;O43427;E9PJW6	3;3;2;1;1	3;3;2;1;1	3;3;2;1;1	Acidic fibroblast growth factor intracellular-binding protein	FIBP	2448400	3.21667e+06		3.33017e+06	4215600	3.92848e+06	0.735218	0.763039		-0.443755	-0.390172		0	0	0	-0.416963	0.00024027	3.6193
C9JAX1;A0A2R8Y5A1;A0A2R8Y4G3;A0A2R8Y577;Q16595-2;Q16595-3;Q16595	C9JAX1;A0A2R8Y5A1;A0A2R8Y4G3;A0A2R8Y577;Q16595-2;Q16595-3;Q16595	1;1;1;1;1;1;1	1;1;1;1;1;1;1	1;1;1;1;1;1;1	Frataxin, mitochondrial;Frataxin intermediate form;Frataxin(56-210);Frataxin(78-210);Frataxin mature form	FXN	1916300		2.43897e+06	1973000		4.21174e+06	0.971262		0.579088	-0.0420675		-0.788147	0	0	0	-0.415107	0.232286	0.633977
Q16537-3;Q16537-2;Q16537	Q16537-3;Q16537-2;Q16537	1;1;1	1;1;1	1;1;1	Serine/threonine-protein phosphatase 2A 56 kDa regulatory subunit epsilon isoform	PPP2R5E	588590	989635	664310	1088500	403960	2.08196e+06	0.540735	2.44984	0.31908	-0.887006	1.29268	-1.64801	0	0	0	-0.414111	0.662881	0.178565
O95758-1;O95758-6;O95758-2;O95758;O95758-5;O95758-4;O95758-7	O95758-1;O95758-6;O95758-2;O95758;O95758-5;O95758-4;O95758-7	6;6;6;6;6;6;5	3;3;3;3;3;3;3	3;3;3;3;3;3;3	Polypyrimidine tract-binding protein 3	PTBP3	8499100	9.94552e+06	3.93069e+06	8783000	5551600	1.6107e+07	0.967676	1.79147	0.244037	-0.0474037	0.841143	-2.03483	0	0	0	-0.413697	0.652002	0.185751
P17655;P17655-2;C9JWY7;A6NHC0	P17655;P17655-2	14;12;2;1	14;12;2;1	14;12;2;1	Calpain-2 catalytic subunit	CAPN2	41019000	4.19615e+07	3.66149e+07	61790000	124920000	1.92346e+07	0.663845	0.335907	1.9036	-0.591081	-1.57387	0.928731	0	0	0	-0.412072	0.601598	0.220694
A0A0D9SEU5;R4GMX8;Q6VN20-2;Q6VN20-3;Q6VN20	A0A0D9SEU5;R4GMX8;Q6VN20-2;Q6VN20-3;Q6VN20	1;1;1;1;1	1;1;1;1;1	1;1;1;1;1	Ran-binding protein 10	RANBP10	1590900	1.68177e+06	1.0962e+06	1.48188e+06	3196400		1.07357	0.526145		0.102411	-0.926467		0	0	0	-0.412028	0.361308	0.442122
Q7Z7E8;Q7Z7E8-2;E9PHD0;Q8WVN8-2;Q8WVN8-4;Q8WVN8-3;Q8WVN8	Q7Z7E8;Q7Z7E8-2	4;2;1;1;1;1;1	4;2;1;1;1;1;1	4;2;1;1;1;1;1	Ubiquitin-conjugating enzyme E2 Q1	UBE2Q1	4536200	7.07219e+06	3.02184e+06	5.86867e+06	2692640	1.43739e+07	0.772952	2.62649	0.210231	-0.371549	1.39314	-2.24995	0	0	0	-0.409456	0.716908	0.144537
Q13573;G3V3A4;G3V4X8;G3V5R3	Q13573;G3V3A4;G3V4X8	11;9;7;4	11;9;7;4	11;9;7;4	SNW domain-containing protein 1	SNW1	33834000	29937500	4.27874e+07	4.48517e+07	109600000	2.06335e+07	0.754353	0.273152	2.07369	-0.406688	-1.87222	1.0522	0	0	0	-0.408904	0.653454	0.184785
F8VRS8;F8VUB4;F8VV52;Q9NZN8-2;Q9NZN8-4;Q9NZN8;F8VQF4;H0YI11;H0YH84;F8W145;Q9NZN8-3;Q9NZN8-5	F8VRS8;F8VUB4;F8VV52;Q9NZN8-2;Q9NZN8-4;Q9NZN8;F8VQF4;H0YI11;H0YH84;F8W145;Q9NZN8-3;Q9NZN8-5	2;2;2;2;2;2;1;1;1;1;1;1	2;2;2;2;2;2;1;1;1;1;1;1	2;2;2;2;2;2;1;1;1;1;1;1	CCR4-NOT transcription complex subunit 2	CNOT2	7148500	6.17521e+06	4.15391e+06	7624500	6435200	8.73391e+06	0.93757	0.959599	0.475607	-0.0930022	-0.0594972	-1.07216	0	0	0	-0.408219	0.286372	0.54307
P35573;P35573-2;P35573-3	P35573;P35573-2;P35573-3	24;23;23	24;23;23	24;23;23	Glycogen debranching enzyme;4-alpha-glucanotransferase;Amylo-alpha-1,6-glucosidase	AGL	57359000	4.26552e+07	5.87678e+07	121905000	147636000	18560000	0.470522	0.288921	3.16637	-1.08767	-1.79125	1.66283	0	0	0	-0.405362	0.720074	0.142623
E7ESY4;Q13330-3;Q13330;Q13330-2;H0Y4T7;H0YIT0;E9PF88;F8W9Y9	E7ESY4;Q13330-3;Q13330;Q13330-2;H0Y4T7	9;9;9;8;5;1;1;1	7;7;7;6;4;1;1;1	6;6;6;5;4;0;0;1	Metastasis-associated protein MTA1	MTA1	15664000	18450000	1.56011e+07	22180000	35744800	1.31302e+07	0.706222	0.516159	1.18819	-0.501807	-0.954113	0.248762	0	0	0	-0.402386	0.315282	0.501301
Q8N6H7;G5E9L0;A0A0D9SF70;E9PQP3;E9PIY6;Q8N6H7-2;E9PK28;E9PN48;E9PMR9;E9PJT7;H0YDN9;E9PM63;Q8N6H7-3;E9PMU9;H0YDX1;H0YF45;E9PNY8;E9PM18	Q8N6H7;G5E9L0;A0A0D9SF70;E9PQP3;E9PIY6;Q8N6H7-2	5;5;5;5;4;3;2;2;2;2;2;2;2;1;1;1;1;1	5;5;5;5;4;3;2;2;2;2;2;2;2;1;1;1;1;1	5;5;5;5;4;3;2;2;2;2;2;2;2;1;1;1;1;1	ADP-ribosylation factor GTPase-activating protein 2	ARFGAP2	12914000	12121875	1.39598e+07	16730000	31124400	9.67087e+06	0.771907	0.389465	1.44349	-0.373502	-1.36043	0.529558	0	0	0	-0.401459	0.502789	0.298614
Q9P2D3;Q9P2D3-3;Q9P2D3-2	Q9P2D3;Q9P2D3-3;Q9P2D3-2	4;4;3	4;4;3	4;4;3	HEAT repeat-containing protein 5B	HEATR5B	3237700	4.80771e+06	2.83563e+06	7.71583e+06	11617200	1.12735e+06	0.419618	0.413844	2.51531	-1.25285	-1.27284	1.33074	0	0	0	-0.398319	0.668931	0.174618
Q16881;A0A087WSW9;Q16881-6;Q16881-3;Q16881-4;Q16881-2;Q16881-5;A0A087WSY9;A0A182DWI3;E9PIR7;F8W809;Q16881-7;E2QRB9;E9PKD3;E9PIZ5;A0A0B4J225;E9PLT3;E9PKI4;E9PQI3	Q16881;A0A087WSW9;Q16881-6;Q16881-3;Q16881-4;Q16881-2;Q16881-5;A0A087WSY9;A0A182DWI3;E9PIR7;F8W809;Q16881-7;E2QRB9	10;10;10;10;10;10;10;10;10;10;10;9;9;4;3;3;2;2;1	10;10;10;10;10;10;10;10;10;10;10;9;9;4;3;3;2;2;1	9;9;9;9;9;9;9;9;9;9;9;8;8;3;2;2;1;1;1	Thioredoxin reductase 1, cytoplasmic	TXNRD1	45054000	6.16854e+07	5.4508e+07	61315000	68668000	8.2287e+07	0.734796	0.898314	0.662414	-0.444585	-0.154708	-0.594195	0	0	0	-0.397829	0.036794	1.43422
Q14498;Q14498-2;Q14498-3;G3XAC6;A0A0U1RQH7;H0Y4X3;Q5QP23;A0A0U1RQW2;Q5QP22;F8WF24;F2Z2Z5;Q86U06-3;Q86U06-4;Q86U06-5;Q86U06-2;Q86U06;A8MYG5;A0A087X122;F8WF73;G3V546;G3V5Z6;H0YJJ3;F2Z3E6;G3XAP0	Q14498;Q14498-2;Q14498-3;G3XAC6;A0A0U1RQH7;H0Y4X3	17;17;17;13;11;10;7;6;4;2;2;2;2;2;2;2;2;1;1;1;1;1;1;1	17;17;17;13;11;10;7;6;4;2;2;2;2;2;2;2;2;1;1;1;1;1;1;1	17;17;17;13;11;10;7;6;4;2;2;2;2;2;2;2;2;1;1;1;1;1;1;1	RNA-binding protein 39	RBM39	175970000	136625000	1.81448e+08	211750000	285092000	1.65146e+08	0.831027	0.479231	1.09872	-0.267032	-1.06121	0.135819	0	0	0	-0.397473	0.321533	0.492774
H7BXZ6;Q8IXI2-6;Q8IXI2-4;Q8IXI2;Q8IXI2-5;Q8IXI2-2;Q8IXI2-7;Q8IXI2-3	H7BXZ6;Q8IXI2-6;Q8IXI2-4;Q8IXI2;Q8IXI2-5;Q8IXI2-2;Q8IXI2-7;Q8IXI2-3	1;1;1;1;1;1;1;1	1;1;1;1;1;1;1;1	1;1;1;1;1;1;1;1	Mitochondrial Rho GTPase;Mitochondrial Rho GTPase 1	RHOT1	4141900	2.22594e+06	4.31023e+06	4631000	5630800	3.4813e+06	0.894386	0.395315	1.23811	-0.161031	-1.33893	0.308137	0	0	0	-0.397274	0.462915	0.334499
Q96GE9-2;Q96GE9	Q96GE9-2;Q96GE9	1;1	1;1	1;1	Transmembrane protein 261	TMEM261	4300000	6.30042e+06	5.56345e+06	6544500	3761640	1.39796e+07	0.65704	1.67491	0.39797	-0.605946	0.744085	-1.32927	0	0	0	-0.397043	0.5491	0.260348
B9A018;Q53GS9;A0A087X1B2;Q53GS9-3;Q53GS9-2;F8WC91;C9JIU2;A0A087WW31;C9J0X5	B9A018;Q53GS9;A0A087X1B2;Q53GS9-3;Q53GS9-2	16;16;14;12;11;5;4;1;1	16;16;14;12;11;5;4;1;1	16;16;14;12;11;5;4;1;1	U4/U6.U5 tri-snRNP-associated protein 2	USP39	64207000	5.89833e+07	5.78276e+07	8.18117e+07	102632000	5.91457e+07	0.784815	0.574707	0.977715	-0.349576	-0.799101	-0.0325142	0	0	0	-0.393731	0.151364	0.819976
Q99643-5;Q99643-3;Q99643	Q99643-5;Q99643-3;Q99643	3;3;3	3;3;3	3;3;3	Succinate dehydrogenase cytochrome b560 subunit, mitochondrial	SDHC	4218700	7.18104e+06	8.98494e+06	8223000	6358400		0.513037	1.12938		-0.962866	0.175529		0	0	0	-0.393668	0.4219	0.374791
Q7Z7H5-3;Q7Z7H5-2;Q7Z7H5	Q7Z7H5-3;Q7Z7H5-2;Q7Z7H5	2;2;2	2;2;2	2;2;2	Transmembrane emp24 domain-containing protein 4	TMED4	6978300	4.35427e+06	7.07931e+06	8176500	4402400	1.34811e+07	0.853458	0.989068	0.525129	-0.228608	-0.0158591	-0.929256	0	0	0	-0.391241	0.229197	0.63979
Q9BTY7	Q9BTY7	4	4	4	Protein HGH1 homolog	HGH1	9640300	1.47104e+07	1.50759e+07	1.69083e+07	15339600	1.85935e+07	0.570151	0.958983	0.810815	-0.810585	-0.0604228	-0.302556	0	0	0	-0.391188	0.151483	0.819635
Q9BW72	Q9BW72	1	1	1	HIG1 domain family member 2A, mitochondrial	HIGD2A	5068300	4.56406e+06	4.33839e+06	5.69767e+06	3800680	1.0418e+07	0.88954	1.20085	0.41643	-0.168869	0.264061	-1.26385	0	0	0	-0.389554	0.439855	0.356691
Q9UBB6-2;Q9UBB6;Q9UBB6-3;C9J5H8;H7C2R2	Q9UBB6-2;Q9UBB6;Q9UBB6-3	12;12;12;5;2	12;12;12;5;2	12;12;12;5;2	Neurochondrin	NCDN	46377000	4.18417e+07	5.24724e+07	6.88733e+07	68168000	4.86913e+07	0.673367	0.613802	1.07765	-0.570536	-0.704154	0.107895	0	0	0	-0.388932	0.196741	0.706105
O00186	O00186	4	4	4	Syntaxin-binding protein 3	STXBP3	5428400	1.01154e+07	1.25839e+07	1.28298e+07	13994000	8.63913e+06	0.423108	0.72284	1.45662	-1.2409	-0.468253	0.542622	0	0	0	-0.388845	0.493337	0.306856
P20073-2;P20073	P20073-2;P20073	10;10	10;10	10;10	Annexin A7	ANXA7	39411000	4.38302e+07	4.91161e+07	59465000	34918000	9.16739e+07	0.66276	1.25523	0.53577	-0.593442	0.327955	-0.900315	0	0	0	-0.388601	0.351775	0.453735
P82912;P82912-2;P82912-3	P82912;P82912-2;P82912-3	2;2;1	2;2;1	2;2;1	28S ribosomal protein S11, mitochondrial	MRPS11	7965300	4.81281e+06	4.66563e+06	7249000	4680800	1.18228e+07	1.09881	1.0282	0.394629	0.135947	0.0401251	-1.34143	0	0	0	-0.388453	0.461392	0.33593
Q13177;O75914-2;O75914;O75914-4;O75914-3;H7C1X3;B1AKS5	Q13177	14;5;5;5;5;4;2	14;5;5;5;5;4;2	10;2;2;2;2;2;1	Serine/threonine-protein kinase PAK 2;PAK-2p27;PAK-2p34	PAK2	71166000	6.1926e+07	5.97897e+07	69930000	109660000	7.6863e+07	1.01767	0.564709	0.777873	0.0252766	-0.824419	-0.362394	0	0	0	-0.387179	0.190047	0.721138
Q96S52-2;Q96S52	Q96S52-2;Q96S52	1;1	1;1	1;1	GPI transamidase component PIG-S	PIGS	4404200	5.15833e+06	3.44598e+06	4.16183e+06	9714400	4.31435e+06	1.05824	0.530999	0.798725	0.0816608	-0.91322	-0.324229	0	0	0	-0.385263	0.253105	0.5967
Q15428;K7EMT0	Q15428	6;2	6;2	6;2	Splicing factor 3A subunit 2	SF3A2	32860000	3.05167e+07	3.6254e+07	4.98867e+07	56820000	2.85087e+07	0.658693	0.537076	1.27168	-0.602322	-0.896801	0.346739	0	0	0	-0.384128	0.363796	0.439142
Q9Y399;Q5T8A0	Q9Y399;Q5T8A0	5;3	5;3	5;3	28S ribosomal protein S2, mitochondrial	MRPS2	19526000	3.03708e+07	1.57402e+07	30310000	15361600	4.45435e+07	0.64421	1.97706	0.353368	-0.634397	0.983358	-1.50076	0	0	0	-0.383932	0.625806	0.20356
Q14997;F8WBH5;Q14997-3;Q14997-2	Q14997;F8WBH5	5;4;1;1	5;4;1;1	5;4;1;1	Proteasome activator complex subunit 4	PSME4	10220000	1.06354e+07	7.2523e+06	1.97583e+07	31656000	2.79783e+06	0.51725	0.335968	2.59212	-0.951066	-1.5736	1.37413	0	0	0	-0.383512	0.690994	0.160526
P63104;E7EX29;B0AZS6;P63104-2;B7Z2E6;H0YB80;E7ESK7;E5RIR4;E9PD24;E7EVZ2;E5RGE1	P63104;E7EX29;B0AZS6;P63104-2;B7Z2E6;H0YB80	19;15;14;11;10;10;9;5;5;5;4	17;13;13;10;9;9;8;4;4;4;3	16;12;12;9;8;8;8;4;4;4;3	14-3-3 protein zeta/delta	YWHAZ	991260000		9.47333e+08	1.00053e+09	491840000	1.59657e+09	0.990732	0	0.593357	-0.0134338		-0.753027	0	0	0	-0.383231	0.258609	0.587357
A0A075B7D9;Q92804-2;Q92804;A0A075B7F4	A0A075B7D9;Q92804-2;Q92804	5;5;5;1	3;3;3;1	3;3;3;1	TATA-binding protein-associated factor 2N	TAF15	53968000	4.41896e+07	3.39989e+07	7.90733e+07	114768000	1.97841e+07	0.682506	0.385034	1.71849	-0.551087	-1.37694	0.781142	0	0	0	-0.382296	0.575959	0.239608
B2WTI3;B2WTI4;K7EJU9;Q6NYC1-2;Q6NYC1;Q6NYC1-3	B2WTI3;B2WTI4;K7EJU9;Q6NYC1-2;Q6NYC1;Q6NYC1-3	2;2;2;2;2;2	2;2;2;2;2;2	2;2;2;2;2;2	Bifunctional arginine demethylase and lysyl-hydroxylase JMJD6	JMJD6		6357500	1.87218e+06	1353150	3762600	5.36783e+06		1.68966	0.348779		0.75673	-1.51962	0	0	0	-0.381443	0.683476	0.165277
G3V1U5;F5H6U7;Q9Y3E0	G3V1U5;F5H6U7;Q9Y3E0	2;2;2	2;2;2	2;2;2	Vesicle transport protein GOT1B	GOLT1B	6376700	6.93656e+06	6.6292e+06	8959500	15056800	4.80217e+06	0.711725	0.460693	1.38046	-0.490608	-1.11812	0.465146	0	0	0	-0.381195	0.45415	0.3428
O43865-2;O43865;H0Y8B3;Q96HN2-4;Q96HN2-3;Q96HN2-2;Q96HN2	O43865-2;O43865;H0Y8B3;Q96HN2-4;Q96HN2-3;Q96HN2-2;Q96HN2	8;8;5;5;5;5;5	8;8;5;5;5;5;5	8;8;5;5;5;5;5	Putative adenosylhomocysteinase 2;Adenosylhomocysteinase;Putative adenosylhomocysteinase 3	AHCYL1;AHCYL2	31967000	21959375	3.00609e+07	2.86167e+07	33471600	4.85543e+07	1.11708	0.65606	0.619119	0.159728	-0.608101	-0.691711	0	0	0	-0.380028	0.233396	0.631907
B7Z5N5;Q15796-2;Q15796;H3BVD1;P84022-3;P84022-2;P84022;O15198-2;O15198;H0YMP2;H0YL71;H3BP09;K7EJX0	B7Z5N5;Q15796-2;Q15796;H3BVD1;P84022-3;P84022-2;P84022;O15198-2;O15198	3;3;3;2;2;2;2;2;2;1;1;1;1	2;2;2;1;1;1;1;1;1;1;1;1;1	2;2;2;1;1;1;1;1;1;1;1;1;1	Mothers against decapentaplegic homolog;Mothers against decapentaplegic homolog 2;Mothers against decapentaplegic homolog 3;Mothers against decapentaplegic homolog 9	SMAD2;SMAD3;SMAD9	2203700	5.65344e+06	2.78678e+06	3.39883e+06	2573680	8.73978e+06	0.64837	2.19664	0.318862	-0.625112	1.1353	-1.649	0	0	0	-0.379605	0.664885	0.177253
Q8WXA9-2;A0A087WY03;E5RFV3;Q8WXA9	Q8WXA9-2;A0A087WY03;E5RFV3;Q8WXA9	4;2;2;2	4;2;2;2	4;2;2;2	Splicing regulatory glutamine/lysine-rich protein 1	SREK1	11289000	8.2549e+06	1.06997e+07	2.28867e+07	29659200	3.23413e+06	0.493257	0.278325	3.30836	-1.01959	-1.84516	1.72611	0	0	0	-0.379544	0.742876	0.129084
Q16204	Q16204	5	5	5	Coiled-coil domain-containing protein 6	CCDC6	9598100	8.27604e+06		1.29837e+07	10344400		0.739244	0.80005		-0.435877	-0.321837		0	0	0	-0.378857	0.00297772	2.52612
P35914;P35914-3;P35914-2	P35914	3;1;1	3;1;1	3;1;1	Hydroxymethylglutaryl-CoA lyase, mitochondrial	HMGCL	3485900	2665000	3.74368e+06	3709500	2426640	8.49326e+06	0.939722	1.09823	0.440782	-0.0896936	0.135175	-1.18186	0	0	0	-0.378793	0.404429	0.393157
Q9H857-3;Q9H857-2;Q9H857-4;Q9H857;H7C519;H7C4G8;C9J036	Q9H857-3;Q9H857-2;Q9H857-4;Q9H857;H7C519	9;9;8;8;5;3;1	9;9;8;8;5;3;1	9;9;8;8;5;3;1	5-nucleotidase domain-containing protein 2	NT5DC2	17125000	2.72385e+07	1.83897e+07	2.82133e+07	16037600	4.16413e+07	0.606983	1.69842	0.441621	-0.720273	0.764191	-1.17912	0	0	0	-0.378401	0.553918	0.256555
E9PJK1;E9PRJ8;H0YDL9;H0YDJ9;E9PIF1;A6NMH8;P60033;E9PM31;H0YEE2	E9PJK1;E9PRJ8;H0YDL9;H0YDJ9;E9PIF1;A6NMH8;P60033	3;3;3;3;3;3;3;1;1	3;3;3;3;3;3;3;1;1	3;3;3;3;3;3;3;1;1	Tetraspanin;CD81 antigen	CD81	15614000	2.13333e+07	1.07322e+07	2.36833e+07	11141200	2.97565e+07	0.659282	1.91481	0.360667	-0.601032	0.937205	-1.47126	0	0	0	-0.378363	0.619522	0.207943
G3V2V8;J3KMY5;H0YIZ1;G3V3E8;E7EMS2;G3V3D1;P61916-2;P61916	G3V2V8;J3KMY5;H0YIZ1;G3V3E8;E7EMS2;G3V3D1;P61916-2;P61916	2;2;2;2;2;2;2;2	2;2;2;2;2;2;2;2	2;2;2;2;2;2;2;2	Epididymal secretory protein E1	NPC2	9620700	9.34958e+06	5.41908e+06	9.20317e+06	6578800	1.76243e+07	1.04537	1.42117	0.307477	0.0640115	0.507078	-1.70145	0	0	0	-0.376787	0.606251	0.217348
P16989-3;P16989;P16989-2;A0A0D9SEI8	P16989-3;P16989;P16989-2	11;11;10;3	6;6;5;1	6;6;5;1	Y-box-binding protein 3	YBX3	114060000	1.0372e+08	114600000	146725000	187608000	1.07235e+08	0.777373	0.552854	1.06868	-0.363322	-0.85503	0.0958341	0	0	0	-0.374173	0.244599	0.611546
K7EMY7;K7ER15;Q9H0R4;K7EJQ8;A0A1B0GXB1;K7EQD2;Q9H0R4-2	K7EMY7;K7ER15;Q9H0R4;K7EJQ8;A0A1B0GXB1;K7EQD2;Q9H0R4-2	2;2;2;1;1;1;1	2;2;2;1;1;1;1	2;2;2;1;1;1;1	Haloacid dehalogenase-like hydrolase domain-containing protein 2	HDHD2	3728900	3.73729e+06	3.73713e+06	5.17333e+06	2812120	7.78022e+06	0.720793	1.32899	0.480337	-0.472344	0.410335	-1.05788	0	0	0	-0.373297	0.431064	0.365458
P48643;B7ZAR1;E9PCA1;E7ENZ3;P48643-2;D6RIZ7;H0Y914	P48643;B7ZAR1;E9PCA1;E7ENZ3;P48643-2	37;34;34;33;30;3;1	37;34;34;33;30;3;1	37;34;34;33;30;3;1	T-complex protein 1 subunit epsilon	CCT5	1102500000		1.10267e+09	1221150000	777600000	1.66502e+09	0.902837	0	0.662254	-0.147462		-0.594544	0	0	0	-0.371003	0.112344	0.949451
Q9UHX1-6;A0A0J9YYL3;Q9UHX1-2;Q9UHX1-5;Q9UHX1-4;A0A0J9YVP6;Q9UHX1;Q9UHX1-3;A0A0J9YXX5;A0A0J9YXJ8;A0A0J9YVR6;E9PQ56;A0A0J9YWM1;H0YEM1;E9PN18;E9PMU7;H0YCP8;E9PL19	Q9UHX1-6;A0A0J9YYL3;Q9UHX1-2;Q9UHX1-5;Q9UHX1-4;A0A0J9YVP6;Q9UHX1;Q9UHX1-3;A0A0J9YXX5;A0A0J9YXJ8;A0A0J9YVR6;E9PQ56;A0A0J9YWM1;H0YEM1	17;16;16;16;16;16;15;15;15;15;10;10;9;9;6;5;4;2	17;16;16;16;16;16;15;15;15;15;10;10;9;9;6;5;4;2	17;16;16;16;16;16;15;15;15;15;10;10;9;9;6;5;4;2	Poly(U)-binding-splicing factor PUF60	PUF60	238190000	2.2224e+08	2.39368e+08	3.13283e+08	347684000	2.51348e+08	0.760302	0.6392	0.952337	-0.395355	-0.645661	-0.070456	0	0	0	-0.370491	0.0901093	1.04523
P29992;K7EL62;O95837;A0A087WVZ3	P29992;K7EL62;O95837	4;3;3;1	4;3;3;1	1;1;1;1	Guanine nucleotide-binding protein subunit alpha-11;Guanine nucleotide-binding protein subunit alpha-14	GNA11;GNA14	4996500	8.6174e+06	8.09184e+06	1.05288e+07	5076400	1.40702e+07	0.474554	1.69754	0.575104	-1.07536	0.763446	-0.798105	0	0	0	-0.370005	0.553199	0.257119
P62805	P62805	12	12	12	Histone H4	HIST1H4A	459370000	3.57552e+08	7.46253e+08	9.75817e+08	231344000	1.17089e+09	0.470754	1.54554	0.637337	-1.08695	0.628114	-0.649871	0	0	0	-0.36957	0.512327	0.290453
P46939;P46939-2;REV__Q14517;REV__A0A087WVP1;P46939-4	P46939;P46939-2	5;5;1;1;1	5;5;1;1;1	5;5;1;1;1	Utrophin	UTRN	7558100	6068125	7.37172e+06	13853500	21300000	2.46891e+06	0.545573	0.284888	2.98582	-0.874155	-1.81153	1.57813	0	0	0	-0.369187	0.733364	0.13468
Q8WVX9;E9PNW8	Q8WVX9;E9PNW8	7;6	7;6	7;6	Fatty acyl-CoA reductase 1	FAR1	12597000	1.72865e+07	1.67586e+07	22700000	11857200	2.91522e+07	0.554934	1.45789	0.574867	-0.849612	0.543879	-0.7987	0	0	0	-0.368144	0.46497	0.332575
P61978;P61978-2;S4R457;S4R359	P61978;P61978-2	28;28;5;5	28;28;5;5	2;2;0;0	Heterogeneous nuclear ribonucleoprotein K	HNRNPK		2.17344e+16	2.28046e+16	2.43617e+16		3.38739e+16		0.892155	0.67322		-0.164634	-0.57085	0	0	0	-0.367742	0.0934017	1.02965
A0A7I2YQN2;O60506-3;A0A7I2V4Z0;O60506-4;A0A7I2V346;B7Z645;A0A7I2YQV8;A0A7I2V5Q6;O60506-5;F6UXX1;A0A7I2V4J0;A0A7I2V2F0;H0YAA0	A0A7I2YQN2;O60506-3;A0A7I2V4Z0;O60506-4;A0A7I2V346;B7Z645;A0A7I2YQV8;A0A7I2V5Q6;O60506-5	29;29;28;27;26;24;22;21;21;9;6;1;1	1;1;0;1;1;1;1;0;1;0;0;0;1	1;1;0;1;1;1;1;0;1;0;0;0;1	Heterogeneous nuclear ribonucleoprotein Q	SYNCRIP	12244000	9.17896e+06	1.38448e+07	1.44798e+07	22700800	1.01557e+07	0.84559	0.404345	1.36326	-0.24197	-1.30634	0.447064	0	0	0	-0.367082	0.511491	0.291162
Q9UKZ1;H7C0C7	Q9UKZ1	4;1	4;1	4;1	CCR4-NOT transcription complex subunit 11	CNOT11	3693500	8665625	9.2908e+06	8369000	4612800	1.65191e+07	0.441331	1.8786	0.562427	-1.18007	0.909661	-0.830262	0	0	0	-0.366889	0.600554	0.221448
A0A0B4J1Z1;C9JAB2;Q16629-3;Q16629-2;Q16629-4;Q16629;F8WEA1	A0A0B4J1Z1;C9JAB2;Q16629-3;Q16629-2;Q16629-4;Q16629	6;6;6;6;6;6;1	6;6;6;6;6;6;1	5;5;5;5;5;5;1	Serine/arginine-rich splicing factor 7	SRSF7	33725000	8.75917e+07	9.10425e+07	1.14803e+08	40204000	1.24854e+08	0.293763	2.17868	0.72919	-1.76727	1.12345	-0.455634	0	0	0	-0.366484	0.683633	0.165177
Q5T160	Q5T160	2	2	2	Probable arginine--tRNA ligase, mitochondrial	RARS2	931100	5.76542e+06	3.29862e+06	4.26833e+06	4244800	2.0888e+06	0.218141	1.35823	1.57919	-2.19666	0.441728	0.659186	0	0	0	-0.36525	0.711	0.148131
A0A087WY71;E9PFW3;Q96CW1-2;Q96CW1;C9JJ47;C9JTK4;C9JGT8;C9JJD3;H7C4C3;C9JPV8	A0A087WY71;E9PFW3;Q96CW1-2;Q96CW1;C9JJ47	10;10;10;10;5;3;3;2;2;2	10;10;10;10;5;3;3;2;2;2	10;10;10;10;5;3;3;2;2;2	AP-2 complex subunit mu	AP2M1	38284000	4.83979e+07	3.82023e+07	5.16417e+07	52552000	5.57283e+07	0.741339	0.920953	0.68551	-0.431794	-0.118801	-0.54475	0	0	0	-0.365115	0.0456578	1.34048
Q9Y6G9;E9PHI6;C9JGM7;C9JLW1	Q9Y6G9;E9PHI6	17;14;3;2	17;14;3;2	17;14;3;2	Cytoplasmic dynein 1 light intermediate chain 1	DYNC1LI1	132570000	8.42229e+07	1.27287e+08	137830000	137780000	1.59857e+08	0.961837	0.611286	0.79626	-0.0561356	-0.710082	-0.328688	0	0	0	-0.364969	0.12662	0.897497
Q9NRF8	Q9NRF8	6	4	4	CTP synthase 2	CTPS2	9136000	8.44573e+06	1.02293e+07	14206500	11278400	1.05191e+07	0.643086	0.748841	0.972448	-0.636917	-0.417269	-0.0403066	0	0	0	-0.364831	0.104336	0.981568
A0A3B3IRP5;Q6P1J9;A0A1B0GUB2;A0A2R8YHB3;A0A2R8Y640;A0A3B3ISN2	A0A3B3IRP5;Q6P1J9;A0A1B0GUB2;A0A2R8YHB3	12;12;10;8;3;2	12;12;10;8;3;2	12;12;10;8;3;2	Parafibromin	CDC73	41458000	3.76198e+07	3.78816e+07	5.85167e+07	55624000	3.87217e+07	0.708482	0.676323	0.978303	-0.497197	-0.564216	-0.0316461	0	0	0	-0.364353	0.0952148	1.0213
A0A5F9ZHN7;Q9NTJ5;E9PGZ4;Q9NTJ5-2;C9JV50;F8WDN7;F8WCQ2	A0A5F9ZHN7;Q9NTJ5;E9PGZ4;Q9NTJ5-2	9;9;8;8;4;4;1	9;9;8;8;4;4;1	9;9;8;8;4;4;1	Phosphatidylinositide phosphatase SAC1	SACM1L	18346000	15225000	3.0369e+07	2.81317e+07	17644400	3.63696e+07	0.652148	0.86288	0.83501	-0.616729	-0.212768	-0.260134	0	0	0	-0.363211	0.0464509	1.33301
H0YBK3;Q9NV88-3;Q9NV88-2;Q9NV88	H0YBK3;Q9NV88-3;Q9NV88-2;Q9NV88	1;1;1;1	1;1;1;1	1;1;1;1	Integrator complex subunit 9	INTS9	1577600	2.20698e+06	1.65023e+06	2.07383e+06	4050400	1.45328e+06	0.760717	0.544879	1.13552	-0.394568	-0.875991	0.183352	0	0	0	-0.362403	0.302163	0.519759
Q9H2K8;H0YF68;Q7L7X3-3;Q7L7X3	Q9H2K8;H0YF68;Q7L7X3-3;Q7L7X3	2;1;1;1	2;1;1;1	2;1;1;1	Serine/threonine-protein kinase TAO3;Serine/threonine-protein kinase TAO1	TAOK3;TAOK1	25689000	1.19854e+07	2.73368e+06	7.61733e+06	24049200	9.75152e+06	3.37244	0.498371	0.280333	1.75379	-1.00471	-1.83478	0	0	0	-0.3619	0.755396	0.121825
P07738	P07738	1	1	1	Bisphosphoglycerate mutase	BPGM	3187500	2781250	4.04287e+06	3.92967e+06	2563880	7.54848e+06	0.811138	1.08478	0.535588	-0.301982	0.117405	-0.900805	0	0	0	-0.361794	0.287928	0.540716
Q7L5D6;Q7L5D6-2	Q7L5D6;Q7L5D6-2	3;2	3;2	3;2	Golgi to ER traffic protein 4 homolog	GET4	10192000	5803125	1.06752e+07	1.11333e+07	6250800	1.92254e+07	0.915449	0.928381	0.555263	-0.127448	-0.107211	-0.848757	0	0	0	-0.361139	0.212771	0.672088
P78310-7;P78310-2;P78310-6;P78310	P78310-7;P78310-2;P78310-6;P78310	2;2;2;2	2;2;2;2	2;2;2;2	Coxsackievirus and adenovirus receptor	CXADR	6230800	7.61542e+06	2.83345e+06	8.34767e+06	2146080	1.58202e+07	0.746412	3.54852	0.179103	-0.421956	1.82722	-2.48114	0	0	0	-0.358625	0.78747	0.103766
E7ETU9;O00469;O00469-2;O00469-3;C9JXZ0	E7ETU9;O00469;O00469-2;O00469-3	8;8;8;4;3	8;8;8;4;3	8;8;8;4;3	Procollagen-lysine,2-oxoglutarate 5-dioxygenase 2	PLOD2	15529000	6.12833e+06	1.31828e+07	1.82617e+07	34680000	4.15739e+06	0.850361	0.176711	3.17092	-0.233854	-2.50054	1.6649	0	0	0	-0.356496	0.781899	0.10685
Q9Y3I1-3;Q9Y3I1-2;Q9Y3I1	Q9Y3I1-3;Q9Y3I1-2;Q9Y3I1	2;2;2	2;2;2	2;2;2	F-box only protein 7	FBXO7	3502700	3.74115e+06	3.28563e+06	5452500	8547600	1.93476e+06	0.642403	0.437684	1.69821	-0.63845	-1.19204	0.764016	0	0	0	-0.355491	0.574404	0.240782
O95197-3;O95197-4;O95197-7;O95197-2;O95197;O95197-5;B7Z4M1;O95197-6;F5H891;F5GWG7;F5H617	O95197-3;O95197-4;O95197-7;O95197-2;O95197;O95197-5	5;4;4;4;4;3;2;2;1;1;1	5;4;4;4;4;3;2;2;1;1;1	5;4;4;4;4;3;2;2;1;1;1	Reticulon-3	RTN3	15984000	15418750	1.80448e+07	2.03267e+07	19379200	2.36109e+07	0.786356	0.795634	0.764259	-0.346745	-0.329823	-0.387866	0	0	0	-0.354811	3.28781e-05	4.48309
Q9NUD5	Q9NUD5	1	1	1	Zinc finger CCHC domain-containing protein 3	ZCCHC3		2.28802e+06	1.79494e+06	2.29167e+06		2.92826e+06		0.998409	0.612972		-0.00229702	-0.706106	0	0	0	-0.354202	0.269726	0.569077
P55081	P55081	1	1	1	Microfibrillar-associated protein 1	MFAP1	908290	1.03649e+06	1.60782e+06	1.99867e+06	1747960	900457	0.454448	0.592971	1.78556	-1.13781	-0.753967	0.836374	0	0	0	-0.351802	0.591711	0.227891
Q9NVI7-2;Q9NVI7;Q9NVI7-3;Q5SV16;H0Y2W2	Q9NVI7-2;Q9NVI7;Q9NVI7-3	25;23;20;11;5	25;23;20;11;5	9;9;7;4;0	ATPase family AAA domain-containing protein 3A	ATAD3A	104940000	1.34927e+08	1.35448e+08	1.65347e+08	275616000	8.72674e+07	0.634667	0.489547	1.55211	-0.655929	-1.03048	0.634227	0	0	0	-0.350727	0.524975	0.279861
Q9H4A4;A6NKB8;C9JMZ3;A0A087WU27;A0A087WUS4;H7C2T3	Q9H4A4;A6NKB8;C9JMZ3	30;27;15;10;8;3	30;27;15;10;8;3	30;27;15;10;8;3	Aminopeptidase B	RNPEP	248440000	2.38323e+08	2.35218e+08	3.39283e+08	528560000	1.60865e+08	0.732249	0.450891	1.46221	-0.449593	-1.14915	0.548148	0	0	0	-0.350198	0.516297	0.2871
P54136;P54136-2;E5RJM9;E5RH09	P54136;P54136-2	32;30;4;3	32;30;4;3	32;30;4;3	Arginine--tRNA ligase, cytoplasmic	RARS	434910000	3.40802e+08	3.93897e+08	490350000	810520000	3.03957e+08	0.886938	0.420473	1.2959	-0.173095	-1.24991	0.373952	0	0	0	-0.349686	0.504159	0.297433
P48449-2;P48449-3;P48449;C9J315;A0A0G2JQD0;A0A0G2JS81	P48449-2;P48449-3;P48449;C9J315;A0A0G2JQD0	3;3;3;2;2;1	3;3;3;2;2;1	3;3;3;2;2;1	Lanosterol synthase	LSS	11350000	7.80698e+06	1.15874e+07	15355000	26698000	5.16239e+06	0.739173	0.292418	2.24457	-0.436016	-1.7739	1.16644	0	0	0	-0.347824	0.703335	0.152838
Q8WUA2	Q8WUA2	8	8	8	Peptidyl-prolyl cis-trans isomerase-like 4	PPIL4	28903000	4.16042e+07	2.89678e+07	48140000	70524000	2.11154e+07	0.600395	0.589929	1.37188	-0.736017	-0.761386	0.456153	0	0	0	-0.347083	0.436287	0.360228
O14874-2;O14874-3;O14874	O14874-2;O14874-3;O14874	1;1;1	1;1;1	1;1;1	[3-methyl-2-oxobutanoate dehydrogenase [lipoamide]] kinase, mitochondrial	BCKDK	2962000	1.92344e+06	1.68437e+06	3069000	1680840	3.82761e+06	0.965135	1.14433	0.440057	-0.051197	0.194505	-1.18424	0	0	0	-0.346976	0.459696	0.337529
P62913;Q5VVC8;P62913-2	P62913;Q5VVC8;P62913-2	11;10;10	11;10;10	11;10;10	60S ribosomal protein L11	RPL11	268280000	2.65135e+08	1.65667e+08	3.38233e+08	172880000	4.14174e+08	0.79318	1.53364	0.399993	-0.334279	0.616958	-1.32195	0	0	0	-0.346425	0.569492	0.244512
O94966-7;O94966-6;O94966-5;O94966-4;O94966-3;O94966;E7ESU0;O94966-2;A0A0A0MR08;A0A590UK03	O94966-7;O94966-6;O94966-5;O94966-4;O94966-3;O94966;E7ESU0	12;12;12;11;11;11;10;5;4;1	12;12;12;11;11;11;10;5;4;1	12;12;12;11;11;11;10;5;4;1	Ubiquitin carboxyl-terminal hydrolase 19;Ubiquitin carboxyl-terminal hydrolase	USP19	20060000	17981250	1.86897e+07	28175000	62212000	7.90196e+06	0.711979	0.289032	2.36519	-0.490094	-1.7907	1.24196	0	0	0	-0.346278	0.713537	0.146584
A0A7P0TB24;A0A7P0T9J6;Q9NXE4-4;Q9NXE4-3;Q9NXE4-2;Q9NXE4;A0A7P0TAZ0;A0A7P0Z453;A0A7P0T8J0;Q9NXE4-6;H7C0W5;C9J647;H7C1Q6;Q9NXE4-9;Q9NXE4-8;Q9NXE4-7;Q9NXE4-10;F2Z2W5;H7C235;H7C2E2;H7C2J2;A0A7P0TB44;F2Z2I0;F8WF03	A0A7P0TB24;A0A7P0T9J6;Q9NXE4-4;Q9NXE4-3;Q9NXE4-2;Q9NXE4;A0A7P0TAZ0;A0A7P0Z453;A0A7P0T8J0;Q9NXE4-6	5;5;4;4;4;4;3;3;3;3;2;2;2;2;2;2;2;1;1;1;1;1;1;1	5;5;4;4;4;4;3;3;3;3;2;2;2;2;2;2;2;1;1;1;1;1;1;1	5;5;4;4;4;4;3;3;3;3;2;2;2;2;2;2;2;1;1;1;1;1;1;1	Sphingomyelin phosphodiesterase 4	SMPD4	16183000	14215625	1.25529e+07	1.98767e+07	24164000	12350000	0.814171	0.588298	1.01643	-0.296597	-0.765382	0.0235066	0	0	0	-0.346157	0.205291	0.687631
A0A286YF22;O43175;A0A2C9F2M7;A0A286YFA2;A0A286YFL2;A0A286YFM8;A0A286YFC8;A0A286YFB2;A0A286YER3;A0A286YF34;A0A286YF78;A0A286YFF3;A0A286YFK5;A0A286YFE1	A0A286YF22;O43175;A0A2C9F2M7;A0A286YFA2;A0A286YFL2;A0A286YFM8	24;24;21;20;17;13;11;11;10;8;6;5;5;2	24;24;21;20;17;13;11;11;10;8;6;5;5;2	24;24;21;20;17;13;11;11;10;8;6;5;5;2	D-3-phosphoglycerate dehydrogenase	PHGDH	903870000	1.14521e+09	1.13049e+09	1.22308e+09	933800000	2.10398e+09	0.739009	1.2264	0.537313	-0.436336	0.294425	-0.896166	0	0	0	-0.346026	0.374672	0.426349
K7EMM8;Q49A26-5;Q49A26-4;Q49A26-2;Q49A26-3;Q49A26	K7EMM8;Q49A26-5;Q49A26-4;Q49A26-2;Q49A26-3;Q49A26	2;2;2;2;2;2	2;2;2;2;2;2	2;2;2;2;2;2	Putative oxidoreductase GLYR1	GLYR1	8154900	7.15823e+06	7.47218e+06	7.79483e+06	9743200	1.17676e+07	1.04619	0.73469	0.634979	0.065149	-0.444793	-0.655219	0	0	0	-0.344954	0.182043	0.739827
Q9NR50-3;Q9NR50-2;Q9NR50;H0Y580;A0A0D9SEN0	Q9NR50-3;Q9NR50-2;Q9NR50;H0Y580	7;7;7;4;2	7;7;7;4;2	7;7;7;4;2	Translation initiation factor eIF-2B subunit gamma	EIF2B3	21653000	2.40135e+07	1.40816e+07	27645000	17923600	3.02087e+07	0.783252	1.33977	0.466144	-0.352452	0.421988	-1.10115	0	0	0	-0.343872	0.477895	0.320667
O96007	O96007	3	3	3	Molybdopterin synthase catalytic subunit	MOCS2	7874100	9.14365e+06	2.59805e+06	9.91433e+06	3250480	1.18546e+07	0.794214	2.81301	0.21916	-0.332401	1.49212	-2.18994	0	0	0	-0.343409	0.762821	0.117577
P63244;J3KPE3;D6RAC2;D6REE5;D6RHH4;D6R9L0;H0Y8W2;D6R9Z1;H0YAF8;H0YAM7;D6RFX4;D6RFZ9;D6RBD0;E9PD14;D6RAU2;H0Y8R5;D6R909;D6RF23;D6RGK8;D6RHJ5;H0Y9P0;D6RDI0	P63244;J3KPE3;D6RAC2;D6REE5;D6RHH4;D6R9L0;H0Y8W2;D6R9Z1;H0YAF8;H0YAM7;D6RFX4	23;19;18;16;16;15;15;15;14;13;13;10;10;10;10;9;6;6;5;4;3;2	23;19;18;16;16;15;15;15;14;13;13;10;10;10;10;9;6;6;5;4;3;2	23;19;18;16;16;15;15;15;14;13;13;10;10;10;10;9;6;6;5;4;3;2	Guanine nucleotide-binding protein subunit beta-2-like 1;Guanine nucleotide-binding protein subunit beta-2-like 1, N-terminally processed	GNB2L1	1442800000		1.3608e+09	1.49752e+09	789400000	2.10983e+09	0.963462	0	0.644984	-0.0537007		-0.632664	0	0	0	-0.343182	0.209944	0.677897
Q6IQ49-3;Q6IQ49-2;Q6IQ49	Q6IQ49-3;Q6IQ49-2;Q6IQ49	1;1;1	1;1;1	1;1;1	Protein SDE2 homolog	SDE2	2785400	4.08479e+06	4.0708e+06	4.10283e+06	3111000	7.39652e+06	0.678897	1.31302	0.550367	-0.558736	0.392884	-0.861533	0	0	0	-0.342462	0.416094	0.380809
Q13043;Q13043-2;A0A087WVN8;F5H5B4	Q13043;Q13043-2;A0A087WVN8;F5H5B4	4;3;2;2	4;3;2;2	3;2;1;2	Serine/threonine-protein kinase 4;Serine/threonine-protein kinase 4 37kDa subunit;Serine/threonine-protein kinase 4 18kDa subunit	STK4	20382000	1.27917e+07	1.11579e+07	1.77717e+07	23884400	1.39513e+07	1.14688	0.535566	0.799777	0.197717	-0.900864	-0.32233	0	0	0	-0.341826	0.341961	0.466024
Q9H814	Q9H814	2	2	2	Phosphorylated adapter RNA export protein	PHAX	5238900	4816875	9.03966e+06	6.96467e+06	4690400	1.42109e+07	0.752211	1.02696	0.636109	-0.41079	0.0383865	-0.652655	0	0	0	-0.341686	0.166742	0.777955
P06396-2;A0A0A0MS51;A0A0A0MT01;P06396-4;P06396-3;P06396;Q5T0I0;A0A0U1RQL8	P06396-2;A0A0A0MS51;A0A0A0MT01;P06396-4;P06396-3;P06396	5;4;4;4;4;4;2;1	5;4;4;4;4;4;2;1	2;1;1;1;1;1;1;0	Gelsolin	GSN	13418000	5.62396e+06	9.83115e+06	16960000	26040800	3.41717e+06	0.791156	0.215967	2.87698	-0.337967	-2.21112	1.52456	0	0	0	-0.341509	0.767324	0.115021
P12235;V9GYG0	P12235;V9GYG0	16;13	6;6	6;6	ADP/ATP translocase 1	SLC25A4	15785000	2.16542e+07	2.26747e+07	2.61333e+07	25110400	2.39304e+07	0.604018	0.862358	0.947526	-0.727337	-0.21364	-0.0777623	0	0	0	-0.33958	0.161166	0.792726
Q86TU7;Q6NXR6;Q86TU7-3;Q86TU7-2;C9K0W5	Q86TU7;Q6NXR6;Q86TU7-3;Q86TU7-2	4;2;2;2;1	4;2;2;2;1	4;2;2;2;1	Histone-lysine N-methyltransferase setd3	SETD3	7393600	1.08177e+07	3.15828e+06	15231500	21982800	1.52552e+06	0.485415	0.492099	2.07029	-1.04271	-1.02298	1.04983	0	0	0	-0.338618	0.651256	0.186249
D6RB01;Q9Y6X4	D6RB01;Q9Y6X4	3;3	3;3	3;3	Soluble lamin-associated protein of 75 kDa	FAM169A	6500500	3.33135e+06	5.13046e+06	7.38483e+06	15014000	2.02593e+06	0.88025	0.221883	2.53239	-0.184015	-2.17213	1.3405	0	0	0	-0.338547	0.755923	0.121522
Q8ND24;Q8ND24-2;E9PN76	Q8ND24;Q8ND24-2	3;2;1	3;2;1	3;2;1	RING finger protein 214	RNF214	3972700	2901250	2.52793e+06	2.31783e+06	15766400	1.61178e+06	1.71397	0.184015	1.56841	0.777343	-2.44211	0.6493	0	0	0	-0.338488	0.763848	0.116993
O95071-2;O95071;E7EMW7;E5RFK7;H0YBB4;H0YAV7;E7ET84	O95071-2;O95071;E7EMW7	10;10;9;1;1;1;1	10;10;9;1;1;1;1	10;10;9;1;1;1;1	E3 ubiquitin-protein ligase UBR5	UBR5	8040300	1.22052e+07	8.98264e+06	2.49867e+07	31725600	2.24674e+06	0.321784	0.384712	3.99808	-1.63584	-1.37815	1.99931	0	0	0	-0.338227	0.787081	0.103981
Q92522	Q92522	6	6	6	Histone H1x	H1FX	33227000	29734375	3.39839e+07	41125000	25712400	64100000	0.807951	1.15642	0.53017	-0.30766	0.209667	-0.915473	0	0	0	-0.337822	0.357494	0.446732
A0A0A0MSA7;A0A0U1RQK7;O43432-4;O43432;O43432-3;A0A7P0TBQ8	A0A0A0MSA7;A0A0U1RQK7;O43432-4;O43432;O43432-3	11;11;11;11;11;1	6;6;6;6;6;1	6;6;6;6;6;1	Eukaryotic translation initiation factor 4 gamma 3	EIF4G3	6452600	5.97896e+06	8.60816e+06	13805000	17589200	2.76022e+06	0.46741	0.339922	3.11865	-1.09724	-1.55672	1.64092	0	0	0	-0.33768	0.752145	0.123698
Q9HD45	Q9HD45	5	5	2	Transmembrane 9 superfamily member 3	TM9SF3	22628000	1.55542e+07	2.68253e+07	23235000	53444000	1.53204e+07	0.973876	0.291037	1.75095	-0.0381906	-1.78073	0.808136	0	0	0	-0.336927	0.681274	0.166678
A0A1W2PPX5;A0A1W2PQR6;A0A1W2PQB7;A0A1W2PS43;A0A1W2PRS1;Q14108;A0A1W2PRF6;Q14108-2;A0A1W2PPU6;D6RDG0;A0A1W2PS70;A0A1W2PNX7;A0A1W2PSE4	A0A1W2PPX5;A0A1W2PQR6;A0A1W2PQB7;A0A1W2PS43;A0A1W2PRS1;Q14108;A0A1W2PRF6;Q14108-2;A0A1W2PPU6	5;5;5;5;5;5;4;4;3;1;1;1;1	5;5;5;5;5;5;4;4;3;1;1;1;1	5;5;5;5;5;5;4;4;3;1;1;1;1	Lysosome membrane protein 2	SCARB2	9874300	3.45552e+06	8.58759e+06	1.71533e+07	19357200	1.77383e+06	0.575649	0.178513	4.84128	-0.796739	-2.4859	2.27539	0	0	0	-0.335749	0.821468	0.0854093
P42766;F2Z388	P42766;F2Z388	5;4	5;4	5;4	60S ribosomal protein L35	RPL35	114700000	1.26771e+08	1.68747e+08	209300000	94300000	2.49783e+08	0.548017	1.34434	0.675576	-0.867707	0.426893	-0.56581	0	0	0	-0.335541	0.439239	0.357299
G3V4W0;B4DY08;B2R5W2;G3V4C1;P07910-2;P07910-4;G3V5X6;G3V3K6;G3V251;P07910-3;B4DSU6;G3V2D6;G3V4M8;G3V5V7	G3V4W0;B4DY08;B2R5W2;G3V4C1;P07910-2;P07910-4;G3V5X6;G3V3K6;G3V251;P07910-3;B4DSU6;G3V2D6	12;12;12;12;12;11;7;7;7;7;6;6;5;5	12;12;12;12;12;11;7;7;7;7;6;6;5;5	1;1;1;1;1;1;1;1;1;0;0;1;0;0	Heterogeneous nuclear ribonucleoproteins C1/C2	HNRNPC	366130000	3.40167e+08	3.8531e+08	628100000	241988000	6.34109e+08	0.582917	1.40572	0.607641	-0.778638	0.491306	-0.718709	0	0	0	-0.335347	0.463053	0.334369
Q6DD87	Q6DD87	1	1	1	Zinc finger protein 787	ZNF787	488540	778010	697310	700983	407040	1.86437e+06	0.696935	1.91139	0.374019	-0.520903	0.934619	-1.41882	0	0	0	-0.335033	0.650704	0.186616
Q6P1M0;Q6P1M0-2	Q6P1M0	3;1	3;1	3;1	Long-chain fatty acid transport protein 4	SLC27A4	2566500	1.83854e+06	1.63414e+06	4825500	8074000	397022	0.531862	0.227711	4.11599	-0.910876	-2.13472	2.04124	0	0	0	-0.334786	0.800437	0.0966728
P50583	P50583	2	2	2	Bis(5-nucleosyl)-tetraphosphatase [asymmetrical]	NUDT2	5561600	6.64469e+06	2.26414e+06	6.60767e+06	3480440	7.28609e+06	0.841689	1.90915	0.310748	-0.248641	0.932932	-1.68618	0	0	0	-0.333964	0.681996	0.166218
Q6IN85-2;Q6IN85;G3V5Z3;H0YIY8;Q6IN85-5;Q6IN85-4;G3V4R3;G3V231;G3V5A2;H0YJN6	Q6IN85-2;Q6IN85;G3V5Z3;H0YIY8;Q6IN85-5;Q6IN85-4	7;7;6;5;5;4;2;2;2;1	7;7;6;5;5;4;2;2;2;1	5;5;4;3;3;3;0;0;1;1	Serine/threonine-protein phosphatase 4 regulatory subunit 3A	SMEK1	11938000	9.64729e+06	1.10791e+07	14362500	33360800	5.32283e+06	0.831192	0.28918	2.08143	-0.266746	-1.78996	1.05757	0	0	0	-0.333043	0.706319	0.150999
H0Y8C3;Q9NZJ7-2;Q9NZJ7	H0Y8C3;Q9NZJ7-2;Q9NZJ7	3;3;3	3;3;3	3;3;3	Mitochondrial carrier homolog 1	MTCH1	10235000	8928750	5.85609e+06	19320000	13060800	4.2187e+06	0.529762	0.68363	1.38813	-0.916584	-0.548713	0.473141	0	0	0	-0.330719	0.470846	0.327121
Q8NI60-3;Q8NI60;Q8NI60-4;Q8NI60-2	Q8NI60-3;Q8NI60;Q8NI60-4	7;7;5;2	7;7;5;2	7;7;5;2	Atypical kinase ADCK3, mitochondrial	ADCK3	19808000	2.3701e+07	2.12437e+07	25485000	17529200	4.42283e+07	0.777242	1.35209	0.480319	-0.363565	0.43519	-1.05793	0	0	0	-0.32877	0.488441	0.311188
P41214;P41214-2;Q5SY38	P41214;P41214-2;Q5SY38	6;6;3	6;6;3	6;6;3	Eukaryotic translation initiation factor 2D	EIF2D	8320800	9.19344e+06	6.23575e+06	1.18473e+07	28724400	2.76935e+06	0.702335	0.320057	2.2517	-0.509768	-1.6436	1.17102	0	0	0	-0.327451	0.709258	0.149196
P13797;A0A0A0MSQ0;P13797-3;P13797-2;H7C4N2;U3KQI3;P13796;Q5TBN3;F2Z2Z9	P13797;A0A0A0MSQ0;P13797-3;P13797-2	44;41;41;41;8;7;5;3;1	44;41;41;41;8;7;5;3;1	41;38;38;38;6;7;4;3;1	Plastin-3	PLS3	1265700000	1.22635e+09	1.36483e+09	1560250000	2140160000	1.25272e+09	0.811216	0.57302	1.08949	-0.301842	-0.803343	0.123658	0	0	0	-0.327176	0.289048	0.53903
J3KTA4;P17844;A0A0G2JLI4;P17844-2;A0A7I2V507;A0A7I2V2S0;A0A7I2V5F5;J3QSF1;J3KRZ1;J3QRQ7;J3KTQ4;J3QRN5;X6RLV5;J3QR02;J3QLG9;J3QR62	J3KTA4;P17844;A0A0G2JLI4;P17844-2;A0A7I2V507;A0A7I2V2S0;A0A7I2V5F5	34;34;30;30;26;26;22;12;12;10;4;2;2;2;1;1	25;25;21;21;18;18;14;8;5;7;4;2;2;2;1;1	25;25;21;21;18;18;14;8;5;7;4;2;2;2;1;1	Probable ATP-dependent RNA helicase DDX5	DDX5	585370000	4.95104e+08	5.73379e+08	7.05583e+08	1066680000	4.35891e+08	0.829626	0.464154	1.31542	-0.269468	-1.10732	0.395521	0	0	0	-0.32709	0.493722	0.306518
B0QY89;Q9Y262;Q9Y262-2;B0QY90;C9JHP4;C9K0Q7;H7C3A0;H0Y7E6	B0QY89;Q9Y262;Q9Y262-2;B0QY90	25;25;24;18;8;8;5;1	25;25;24;18;8;8;5;1	25;25;24;18;8;8;5;1	Eukaryotic translation initiation factor 3 subunit L	EIF3L	320610000	2.93802e+08	3.12092e+08	3.64867e+08	432400000	3.66783e+08	0.878705	0.679468	0.850891	-0.18655	-0.557522	-0.232954	0	0	0	-0.325675	0.0492702	1.30742
A0A087WUB9;Q8WYA6;Q8WYA6-4;Q8WYA6-3;Q8WYA6-2;A2A2P1	A0A087WUB9;Q8WYA6;Q8WYA6-4;Q8WYA6-3;Q8WYA6-2	7;7;6;5;5;1	7;7;6;5;5;1	7;7;6;5;5;1	Beta-catenin-like protein 1	CTNNBL1	24852000	1.75198e+07	2.05471e+07	1.82517e+07	40096000	2.4037e+07	1.36163	0.436946	0.854814	0.445334	-1.19447	-0.226318	0	0	0	-0.325152	0.532015	0.274076
I3L4J1;Q9UN37	I3L4J1;Q9UN37	5;5	3;3	3;3	Vacuolar protein sorting-associated protein 4A	VPS4A	9371800	1.03609e+07	1.4546e+07	1.39062e+07	8420400	2.37152e+07	0.673931	1.23046	0.61336	-0.569327	0.299194	-0.705193	0	0	0	-0.325109	0.359806	0.443931
O00165-5;O00165;O00165-2;O00165-4;O00165-3;E9PIQ7;Q5VYD6;O00165-6	O00165-5;O00165;O00165-2;O00165-4;O00165-3	5;5;5;3;3;2;2;2	5;5;5;3;3;2;2;2	5;5;5;3;3;2;2;2	HCLS1-associated protein X-1	HAX1	22756000	1.83698e+07	1.16805e+07	2.00767e+07	14510400	3.29152e+07	1.13346	1.26597	0.354865	0.180727	0.340248	-1.49466	0	0	0	-0.324561	0.609683	0.214896
Q9NQH7-2;Q9NQH7-4;Q9NQH7;Q9NQH7-3;Q9NQH7-5	Q9NQH7-2;Q9NQH7-4;Q9NQH7	3;3;3;1;1	3;3;3;1;1	3;3;3;1;1	Probable Xaa-Pro aminopeptidase 3	XPNPEP3	7530600	5.60792e+06	8.1823e+06	8809500	6172000	1.24726e+07	0.854827	0.908606	0.656021	-0.226295	-0.138273	-0.608185	0	0	0	-0.324251	0.087814	1.05644
B1APM4;P35610-3;P35610-2;P35610	B1APM4;P35610-3;P35610-2;P35610	1;1;1;1	1;1;1;1	1;1;1;1	Sterol O-acyltransferase 1	SOAT1	4882200	5.13469e+06	5.5169e+06	4.82567e+06	12832800	4.37761e+06	1.01172	0.400122	1.26025	0.0168031	-1.32149	0.333714	0	0	0	-0.323657	0.558119	0.253273
Q9NS86	Q9NS86	3	3	3	LanC-like protein 2	LANCL2	4357700	6.46417e+06	3.78621e+06	7.32683e+06	2216360	1.28543e+07	0.594759	2.91657	0.294547	-0.749623	1.54427	-1.76343	0	0	0	-0.322927	0.757919	0.120377
Q8WUA4;A0A087WZD8;Q8WUA4-2;C9JNH7;H7C318;H0Y4Q6	Q8WUA4;A0A087WZD8;Q8WUA4-2	8;7;7;1;1;1	8;7;7;1;1;1	8;7;7;1;1;1	General transcription factor 3C polypeptide 2	GTF3C2	23720000	1.39479e+07	1.33793e+07	3.51617e+07	53968000	4.56109e+06	0.674598	0.258448	2.93336	-0.567899	-1.95205	1.55255	0	0	0	-0.322467	0.767508	0.114917
Q9NSD9;Q9NSD9-2;REV__Q6ZSS7	Q9NSD9;Q9NSD9-2	20;15;1	20;15;1	19;14;0	Phenylalanine--tRNA ligase beta subunit	FARSB	235600000	2.28427e+08	2.38241e+08	292050000	435160000	197050000	0.806711	0.524927	1.20904	-0.309876	-0.929812	0.273862	0	0	0	-0.321942	0.406677	0.39075
Q9UNZ2;Q9UNZ2-5;Q9UNZ2-4;Q9UNZ2-6;F2Z2K0;R4GNE6	Q9UNZ2;Q9UNZ2-5;Q9UNZ2-4;Q9UNZ2-6;F2Z2K0	12;12;10;9;8;1	12;12;10;9;8;1	12;12;10;9;8;1	NSFL1 cofactor p47	NSFL1C	66534000	4.83427e+07	5.22954e+07	7.15033e+07	47648000	9.64065e+07	0.930502	1.01458	0.542447	-0.103919	0.0208826	-0.882447	0	0	0	-0.321828	0.318379	0.497056
Q14139-2;Q14139;B7Z7P0	Q14139-2;Q14139	7;7;2	7;7;2	7;7;2	Ubiquitin conjugation factor E4 A	UBE4A	11977000	1.15271e+07	1.16621e+07	18620000	28692000	5.88413e+06	0.643233	0.401753	1.98195	-0.636586	-1.31562	0.986923	0	0	0	-0.321762	0.662145	0.179047
P62979;P0CG48;F5GYU3;F5H747;F5H388;B4DV12;F5H265;Q5PY61;F5H2Z3;F5H6Q2;J3QKN0;Q96C32;J3QTR3;J3QS39;P62987;P0CG47;F5GXK7;M0R1V7;A0A2R8Y422;J3QSA3;F5GZ39;M0R1M6;M0R2S1	P62979;P0CG48;F5GYU3;F5H747;F5H388;B4DV12;F5H265;Q5PY61;F5H2Z3;F5H6Q2;J3QKN0;Q96C32;J3QTR3;J3QS39;P62987;P0CG47;F5GXK7;M0R1V7;A0A2R8Y422;J3QSA3;F5GZ39	14;11;11;11;11;11;11;11;11;11;11;11;11;11;11;11;11;9;9;8;8;6;6	14;11;11;11;11;11;11;11;11;11;11;11;11;11;11;11;11;9;9;8;8;6;6	14;11;11;11;11;11;11;11;11;11;11;11;11;11;11;11;11;9;9;8;8;6;6	Ubiquitin-40S ribosomal protein S27a;Ubiquitin;40S ribosomal protein S27a;Polyubiquitin-C;Ubiquitin;Ubiquitin-60S ribosomal protein L40;Ubiquitin;60S ribosomal protein L40;Polyubiquitin-B;Ubiquitin	RPS27A;UBC;UBB;UBA52		1484687500	1.49034e+09	2.04867e+09	2354040000	1.46587e+09	0	0.630698	1.0167		-0.66498	0.0238894	0	0	0	-0.320545	0.300379	0.52233
H0Y630;B4DR80;Q9Y6E0-2;Q9Y6E0;Q5JV98;Q5JV99	H0Y630;B4DR80;Q9Y6E0-2;Q9Y6E0;Q5JV98	5;5;5;5;3;2	1;1;1;1;1;1	1;1;1;1;1;1	Serine/threonine-protein kinase 24;Serine/threonine-protein kinase 24 36 kDa subunit;Serine/threonine-protein kinase 24 12 kDa subunit	STK24	1151400	2.56396e+06	1.58011e+06	2029500	1207200	3.69783e+06	0.567332	2.12389	0.427309	-0.817735	1.08671	-1.22665	0	0	0	-0.319225	0.677452	0.169121
J3QRD1;A0A5F9ZHI5;A0A5F9ZHN9;P51648;P51648-2;A0A5F9ZI12;A0A5F9ZGX4;A0A5F9ZHZ9;A0A5K1VW72;I3L1M4;J3QKK9;K7EN73;J3QS00;J3KTG1;I3L0X1;A0A5F9ZHP6	J3QRD1;A0A5F9ZHI5;A0A5F9ZHN9;P51648;P51648-2;A0A5F9ZI12;A0A5F9ZGX4;A0A5F9ZHZ9;A0A5K1VW72	7;7;7;7;7;6;6;4;4;3;1;1;1;1;1;1	7;7;7;7;7;6;6;4;4;3;1;1;1;1;1;1	7;7;7;7;7;6;6;4;4;3;1;1;1;1;1;1	Fatty aldehyde dehydrogenase	ALDH3A2	21833000	19034375	1.39862e+07	20395000	15313200	3.61065e+07	1.07051	1.243	0.38736	0.0982949	0.313831	-1.36825	0	0	0	-0.318709	0.578966	0.237347
O60506;O60506-2;A0A7I2V309;A0A7I2V2F2	O60506;O60506-2;A0A7I2V309;A0A7I2V2F2	29;27;24;22	29;27;24;22	1;1;1;1	Heterogeneous nuclear ribonucleoprotein Q	SYNCRIP	733690000	693156250	6.73908e+08	8.91917e+08	1469880000	5.06391e+08	0.822599	0.471573	1.3308	-0.281738	-1.08445	0.412299	0	0	0	-0.317962	0.502968	0.29846
A0A7I2V5Y7;A0A7I2V535;Q15233;A0A7I2V4J2;Q15233-2;A0A7I2V4K9;A0A7P0MRW0;A0A7I2V4N2;A0A7I2V464;C9IZL7;H7C367;C9JYS8;C9J4X2;A0A7I2YQK8	A0A7I2V5Y7;A0A7I2V535;Q15233;A0A7I2V4J2;Q15233-2;A0A7I2V4K9;A0A7P0MRW0;A0A7I2V4N2;A0A7I2V464	19;19;19;17;17;15;15;13;13;8;8;7;4;3	18;18;18;16;16;15;14;12;12;7;7;7;4;3	17;17;17;15;15;14;13;11;11;6;6;6;4;2	Non-POU domain-containing octamer-binding protein	NONO	503070000	4.50708e+08	4.40333e+08	599850000	474120000	6.79913e+08	0.83866	0.950621	0.647632	-0.253843	-0.0730581	-0.626754	0	0	0	-0.317885	0.122951	0.910268
A0A087WW18;D3DPQ2;H7C3R6;A0A087X0V4;A8K0B5;Q8IWT0-2;Q8IWT0	A0A087WW18;D3DPQ2;H7C3R6;A0A087X0V4;A8K0B5;Q8IWT0-2;Q8IWT0	1;1;1;1;1;1;1	1;1;1;1;1;1;1	1;1;1;1;1;1;1	Protein archease	ZBTB8OS	1373900	1503750	1.58046e+06	1.44867e+06		2.32326e+06	0.948389		0.680276	-0.0764487		-0.555807	0	0	0	-0.316128	0.174941	0.757107
A0A3B3IRL2;O75629	A0A3B3IRL2;O75629	1;1	1;1	1;1	Protein CREG1	CREG1	4133400	5.48896e+06	3.2008e+06	5.01167e+06	2128640	1.31283e+07	0.824756	2.57862	0.24381	-0.277961	1.3666	-2.03617	0	0	0	-0.315843	0.763947	0.116937
Q15018	Q15018	2	2	2	BRISC complex subunit Abro1	FAM175B	3231500	5.14552e+06	3.87494e+06	5.76433e+06	2004000	1.07459e+07	0.560603	2.56763	0.360598	-0.83495	1.36043	-1.47154	0	0	0	-0.31535	0.73178	0.13562
F5GWE5;Q00169;I3L4H1;I3L471;I3L4C0;I3L4U7;I3L459;I3L3W1;I3L2X8	F5GWE5;Q00169;I3L4H1;I3L471;I3L4C0;I3L4U7;I3L459	4;4;3;2;2;2;2;1;1	2;2;1;1;0;1;0;0;0	2;2;1;1;0;1;0;0;0	Phosphatidylinositol transfer protein alpha isoform	PITPNA	3243400	1.09646e+07	9.94713e+06	9413000		5.29435e+06	0.344566		1.87882	-1.53715		0.909827	0	0	0	-0.31366	0.75358	0.122871
P0DP25;P0DP24;P0DP23;F8WBR5;M0QZ52;G3V479;E7EMB3;G3V361;A0A590UJI2;Q96HY3	P0DP25;P0DP24;P0DP23;F8WBR5;M0QZ52;G3V479;E7EMB3	4;4;4;3;3;3;2;1;1;1	4;4;4;3;3;3;2;1;1;1	4;4;4;3;3;3;2;1;1;1		CALM2;CALM3;CALM1	66200000	6.47167e+07	9.40954e+07	7.67817e+07	70696000	1.42265e+08	0.862185	0.915422	0.661408	-0.213931	-0.127491	-0.596387	0	0	0	-0.312603	0.0958306	1.0185
Q13596-2;Q13596;Q13596-3;H0YK42;H0YK43	Q13596-2;Q13596;Q13596-3;H0YK42	11;11;10;9;1	9;9;9;7;1	9;9;9;7;1	Sorting nexin-1	SNX1	34208000	2.70115e+07	2.75161e+07	4.13567e+07	70296000	1.67443e+07	0.827146	0.384253	1.64331	-0.273786	-1.37987	0.716601	0	0	0	-0.312352	0.633161	0.198486
Q9UK59;Q9UK59-2;F8WAY1	Q9UK59;Q9UK59-2	4;2;1	4;2;1	4;2;1	Lariat debranching enzyme	DBR1	7985200	14693750	9.77678e+06	2.23817e+07	34103600	2.87543e+06	0.356774	0.430856	3.40011	-1.48692	-1.21472	1.76558	0	0	0	-0.31202	0.779469	0.108201
Q9BVI4;F5H303	Q9BVI4	13;3	13;3	13;3	Nucleolar complex protein 4 homolog	NOC4L	26951000	39859375	5.35701e+07	6.94283e+07	19858800	7.98239e+07	0.388184	2.00714	0.671104	-1.36519	1.00514	-0.575393	0	0	0	-0.311813	0.677697	0.168965
Q6PI48;A0A3B3IT01;A0A3B3ISK7;A0A3B3IS01;A0A3B3ITS3;A0A3B3IS54;A0A3B3ITK9;A0A3B3IT89	Q6PI48;A0A3B3IT01;A0A3B3ISK7;A0A3B3IS01;A0A3B3ITS3;A0A3B3IS54	15;13;13;12;11;10;7;1	15;13;13;12;11;10;7;1	15;13;13;12;11;10;7;1	Aspartate--tRNA ligase, mitochondrial	DARS2	63193000	44081250	6.10195e+07	7.48933e+07	132412000	3.27457e+07	0.843773	0.33291	1.86344	-0.245073	-1.5868	0.897968	0	0	0	-0.3113	0.686983	0.163054
P51452-2;P51452;K7ES89;K7ELG5	P51452-2;P51452;K7ES89	5;5;4;2	5;5;4;2	5;5;4;2	Dual specificity protein phosphatase 3	DUSP3	9883200	1.62896e+07	2.3469e+07	2.46683e+07	14978000	1.95313e+07	0.400643	1.08757	1.20161	-1.31961	0.121105	0.264966	0	0	0	-0.31118	0.571774	0.242775
A0A3B3IRI2;P17812;B4E1E0;A0A3B3IRQ8;A0A3B3ITF6;P17812-2;A0A3B3ITB8;A0A3B3ITH9;A0A3B3ISY3	A0A3B3IRI2;P17812;B4E1E0;A0A3B3IRQ8;A0A3B3ITF6;P17812-2;A0A3B3ITB8	26;26;20;19;19;16;15;5;4	26;26;20;19;19;16;15;5;4	24;24;19;17;17;15;13;4;3	CTP synthase 1;CTP synthase	CTPS1	358200000	3.68667e+08	3.96356e+08	4.60967e+08	774640000	2.7987e+08	0.777063	0.47592	1.41622	-0.363897	-1.07121	0.502043	0	0	0	-0.311021	0.531732	0.274307
P34897-3;P34897;P34897-2;H0YIZ0;G3V5L0;G3V2Y4;G3V4W5;G3V540;G3V241;G3V3Y8;G3V4T0;G3V4X0;G3V2W0;G3V2E4;G3V2D2	P34897-3;P34897;P34897-2;H0YIZ0	18;18;17;10;8;8;7;6;5;5;5;5;5;5;1	18;18;17;10;8;8;7;6;5;5;5;5;5;5;1	17;17;16;10;7;7;6;5;5;5;5;5;5;5;0	Serine hydroxymethyltransferase, mitochondrial;Serine hydroxymethyltransferase	SHMT2	395650000	4.65615e+08	4.73885e+08	5.25583e+08	376532000	8.41065e+08	0.752783	1.23659	0.563434	-0.409695	0.306364	-0.827681	0	0	0	-0.310337	0.401698	0.396101
Q9BPX5	Q9BPX5	4	4	4	Actin-related protein 2/3 complex subunit 5-like protein	ARPC5L	12650000	2.38073e+07	1.9177e+07	24660000	8331200	5.3587e+07	0.512976	2.85761	0.357867	-0.963035	1.51481	-1.4825	0	0	0	-0.310244	0.754117	0.122561
P12955-2;P12955;K7ES25;A0A494C165;P12955-3;A0A494C194	P12955-2;P12955;K7ES25;A0A494C165;P12955-3;A0A494C194	10;10;9;9;8;5	10;10;9;9;8;5	10;10;9;9;8;5	Xaa-Pro dipeptidase	PEPD	38851000	6.48708e+07	4.55759e+07	6.72933e+07	35224000	9.20587e+07	0.577338	1.84167	0.495074	-0.792512	0.881011	-1.01428	0	0	0	-0.308595	0.633169	0.19848
Q7Z4H8;Q7Z4H8-3;Q7Z4H8-2	Q7Z4H8;Q7Z4H8-3;Q7Z4H8-2	5;4;4	5;4;4	5;4;4	KDEL motif-containing protein 2	KDELC2	5366900	6.50417e+06	5.06954e+06	9.37733e+06	13082800	2740000	0.572327	0.497154	1.8502	-0.805089	-1.00824	0.887679	0	0	0	-0.308548	0.634723	0.197416
D6RFW2;Q16880	D6RFW2;Q16880	1;1	1;1	1;1	2-hydroxyacylsphingosine 1-beta-galactosyltransferase	UGT8	994000	990208	860264	1414600	522000	2.17543e+06	0.702672	1.89695	0.395445	-0.509076	0.923682	-1.33845	0	0	0	-0.307949	0.665407	0.176913
P52294;C9JYI4;C9JWD9;C9J4U1;C9J352;F2Z3G4	P52294;C9JYI4	15;9;5;5;4;4	10;6;4;4;3;3	10;6;4;4;3;3	Importin subunit alpha-5;Importin subunit alpha-5, N-terminally processed	KPNA1	47957000	40309375	3.65011e+07	6.25067e+07	29002000	7.37043e+07	0.76723	1.38988	0.495237	-0.382269	0.474963	-1.01381	0	0	0	-0.307038	0.515956	0.287387
Q01581;D6RIW1;P54868-3;P54868-2;P54868	Q01581	14;3;1;1;1	14;3;1;1;1	14;3;1;1;1	Hydroxymethylglutaryl-CoA synthase, cytoplasmic	HMGCS1	46900000	8.00271e+07	7.99276e+07	8.04567e+07	52208000	1.35228e+08	0.582922	1.53285	0.591057	-0.778624	0.616217	-0.758631	0	0	0	-0.307013	0.542413	0.26567
Q96IZ6	Q96IZ6	4	4	1	Methyltransferase-like protein 2A	METTL2A	11385000	8.41365e+06	7870000	15028500	8655200	1.09611e+07	0.757561	0.972091	0.717994	-0.400567	-0.0408361	-0.477955	0	0	0	-0.306453	0.0852075	1.06952
O76031;H0YM48	O76031	7;1	7;1	7;1	ATP-dependent Clp protease ATP-binding subunit clpX-like, mitochondrial	CLPX	17936000	19143750	2.17103e+07	26240000	40880000	1.31348e+07	0.683537	0.468291	1.65289	-0.54891	-1.09452	0.72499	0	0	0	-0.306147	0.600466	0.221512
O95453;A0A494C0P9;A0A494C1N1;A0A494C0Q2;A0A494C1K5;A0A494BZW7;A0A494C0W0;O95453-2;A0A494C156;A0A494C1G3;A0A494BZU6;O95453-3;A0A494C0K5;A0A494C0Q6;O95453-4;A0A494C002;H3BRK1	O95453;A0A494C0P9;A0A494C1N1;A0A494C0Q2;A0A494C1K5;A0A494BZW7;A0A494C0W0;O95453-2;A0A494C156;A0A494C1G3;A0A494BZU6;O95453-3;A0A494C0K5;A0A494C0Q6;O95453-4	5;5;5;5;5;5;5;5;4;4;4;4;4;3;3;2;2	5;5;5;5;5;5;5;5;4;4;4;4;4;3;3;2;2	5;5;5;5;5;5;5;5;4;4;4;4;4;3;3;2;2	Poly(A)-specific ribonuclease PARN	PARN	5698900	5.44479e+06	7.28391e+06	9.57733e+06	16160800	2.75913e+06	0.59504	0.336913	2.63993	-0.748941	-1.56955	1.4005	0	0	0	-0.305997	0.747085	0.12663
Q9H2P9;Q9H2P9-5;Q9H2P9-6;Q9H2P9-4;Q9H2P9-3;Q9H2P9-2	Q9H2P9;Q9H2P9-5;Q9H2P9-6;Q9H2P9-4;Q9H2P9-3;Q9H2P9-2	6;6;5;5;4;4	6;6;5;5;4;4	6;6;5;5;4;4	Diphthine synthase	DPH5	24483000	15912500	1.99713e+07	2.16717e+07	17453200	3.88283e+07	1.12972	0.911724	0.514349	0.17597	-0.133331	-0.959181	0	0	0	-0.305514	0.41819	0.378626
J3KN66;Q5JTV8-3;A0A0A0MSK5;Q5JTV8;Q5JTV8-2;H0YDU3;H0YD16;H0Y4R4	J3KN66;Q5JTV8-3;A0A0A0MSK5;Q5JTV8;Q5JTV8-2	6;6;5;5;3;2;2;2	6;6;5;5;3;2;2;2	6;6;5;5;3;2;2;2	Torsin-1A-interacting protein 1	TOR1AIP1	32338000	2.88521e+07	3.58356e+07	3.98517e+07	30332000	5.21609e+07	0.811459	0.951209	0.687021	-0.30141	-0.0721651	-0.541573	0	0	0	-0.305049	0.0875504	1.05774
Q5VW36;S4R400;S4R3N8	Q5VW36;S4R400	6;5;1	6;5;1	6;5;1	Focadhesin	FOCAD	4934100	7.35292e+06	1.00818e+07	1.55178e+07	23146400	1.91774e+06	0.317963	0.31767	5.25715	-1.65307	-1.6544	2.39428	0	0	0	-0.304396	0.832578	0.0795748
A0A7P0TAN5;A0A7P0TA78;A0A7P0TAC5;P42858;A0A7P0Z417	A0A7P0TAN5;A0A7P0TA78;A0A7P0TAC5;P42858;A0A7P0Z417	5;5;5;5;4	5;5;5;5;4	5;5;5;5;4	Huntingtin	HTT	14728000	7500625	3.04517e+07	1.47972e+07	26847600	1.5938e+07	0.995326	0.279378	1.91063	-0.00675943	-1.83971	0.934049	0	0	0	-0.30414	0.727763	0.13801
P25788-2;P25788;G3V3W4;G3V5N4	P25788-2;P25788	9;9;2;2	9;9;2;2	5;5;2;2	Proteasome subunit alpha type-3	PSMA3	49984000	1.3476e+08	1.50023e+08	1.22928e+08	78076000	1.97559e+08	0.406611	1.72602	0.759384	-1.29828	0.787446	-0.397098	0	0	0	-0.302644	0.642615	0.192049
Q96I25;Q5W011;Q5W010;H0Y6J6;Q5W012	Q96I25	4;1;1;1;1	4;1;1;1;1	4;1;1;1;1	Splicing factor 45	RBM17	8049300	9.71979e+06	9.62989e+06	7.25483e+06	8033200	2.42217e+07	1.10951	1.20995	0.397572	0.149921	0.274951	-1.33071	0	0	0	-0.301947	0.58961	0.229435
A0A0C4DFL7;Q16850;Q16850-2;H7C0D0;A0A3B3ITR4;C9IYR8	A0A0C4DFL7;Q16850;Q16850-2	15;14;11;3;2;1	15;14;11;3;2;1	15;14;11;3;2;1	Lanosterol 14-alpha demethylase	CYP51A1	55023000	8.10833e+07	6.6177e+07	9.40883e+07	47844000	1.22659e+08	0.584802	1.69474	0.539522	-0.773981	0.761067	-0.890247	0	0	0	-0.301054	0.601784	0.220559
Q9Y4C2-2;Q9Y4C2	Q9Y4C2-2;Q9Y4C2	15;15	15;15	15;15	TRPM8 channel-associated factor 1	TCAF1	74887000	67387500	7.72575e+07	9.33233e+07	142080000	5.49674e+07	0.802447	0.474293	1.40551	-0.317523	-1.07615	0.491098	0	0	0	-0.300858	0.542502	0.265598
F5H2U8;F5H2A4;F5H6H0;P52926-3;P52926-6;P52926-4;P52926-5;P52926-2;P52926	F5H2U8;F5H2A4;F5H6H0;P52926-3;P52926-6;P52926-4;P52926-5;P52926-2;P52926	1;1;1;1;1;1;1;1;1	1;1;1;1;1;1;1;1;1	1;1;1;1;1;1;1;1;1	High mobility group protein HMGI-C	HMGA2	1274400	683448	861034	997117		1.66996e+06	1.27809		0.515603	0.353984		-0.955668	0	0	0	-0.300842	0.581258	0.235631
E9PN17;A0A3B3ITX4;O75964;A0A3B3IRW3	E9PN17;A0A3B3ITX4;O75964	4;4;4;1	4;4;4;1	4;4;4;1	ATP synthase subunit g, mitochondrial	ATP5L	39779000	4.89635e+07	2.75437e+07	57400000	24566000	7.10478e+07	0.693014	1.99314	0.387678	-0.529044	0.995045	-1.36707	0	0	0	-0.300356	0.686395	0.163426
B4DR61;P61619;P61619-3;H7C1Q9;C9JXC6;H7C069;A6NK38;F2Z2C7;A6NIF9;C9JJV4;F8W776;Q8TC24;Q9H9S3-2;Q9H9S3-3;Q9H9S3	B4DR61;P61619;P61619-3	8;8;5;2;2;2;2;2;2;2;2;2;2;2;2	8;8;5;2;2;2;2;2;2;2;2;2;2;2;2	8;8;5;2;2;2;2;2;2;2;2;2;2;2;2	Protein transport protein Sec61 subunit alpha isoform 1	SEC61A1	53602000	59493750	4.73954e+07	7.96033e+07	68728000	5.15739e+07	0.673364	0.865641	0.91898	-0.570542	-0.20816	-0.121894	0	0	0	-0.300199	0.0943098	1.02544
Q71U36;Q71U36-2;P0DPH8;P0DPH7;P0DPH7-2;Q6PEY2;F8VQQ4	Q71U36;Q71U36-2;P0DPH8;P0DPH7;P0DPH7-2;Q6PEY2	33;31;23;23;18;17;13	1;1;1;1;1;1;1	1;1;1;1;1;1;1	Tubulin alpha-1A chain;Tubulin alpha-3E chain	TUBA1A;TUBA3E	8499000	11203125	9.79126e+06	1.19132e+07	7428400	1.96635e+07	0.713412	1.50815	0.497942	-0.487192	0.592778	-1.00595	0	0	0	-0.300122	0.558555	0.252934
Q01831-2;Q01831	Q01831-2;Q01831	4;4	4;4	4;4	DNA repair protein complementing XP-C cells	XPC	5393400	4.88198e+06	3.74839e+06	8.83017e+06	11697600	1.78293e+06	0.610793	0.417349	2.10237	-0.711246	-1.26067	1.07202	0	0	0	-0.299968	0.692006	0.15989
Q6ZMG9;Q6ZMG9-2	Q6ZMG9;Q6ZMG9-2	1;1	1;1	1;1	Ceramide synthase 6	CERS6	1703800	2254375	2.10977e+06	3.94717e+06	1751640	2.17978e+06	0.431651	1.28701	0.967881	-1.21206	0.364021	-0.0470985	0	0	0	-0.29838	0.561617	0.25056
A0A5F9ZHU7;P49643;A0A096LP51;A0A5F9ZHR0;P49643-2	A0A5F9ZHU7;P49643	7;7;2;2;2	7;7;2;2;2	7;7;2;2;2	DNA primase large subunit	PRIM2	14252000	2.17677e+07	1.85494e+07	2.61067e+07	11606800	3.52587e+07	0.545914	1.87543	0.526095	-0.873254	0.907219	-0.926605	0	0	0	-0.297546	0.647341	0.188867
P11279;P11279-2	P11279;P11279-2	4;3	4;3	4;3	Lysosome-associated membrane glycoprotein 1	LAMP1	17867000	2.00552e+07	1.99667e+07	2.21267e+07	33497600	1.78733e+07	0.807487	0.598706	1.11713	-0.308489	-0.740081	0.159791	0	0	0	-0.29626	0.317858	0.497767
Q9UJA5;Q9UJA5-4;Q9UJA5-3;Q9UJA5-2	Q9UJA5;Q9UJA5-4;Q9UJA5-3;Q9UJA5-2	7;5;5;5	7;5;5;5	7;5;5;5	tRNA (adenine(58)-N(1))-methyltransferase non-catalytic subunit TRM6	TRMT6	21837000	1.62458e+07	2.10747e+07	2.11033e+07	24537200	2.66978e+07	1.03477	0.66209	0.789379	0.0493038	-0.594901	-0.341209	0	0	0	-0.295602	0.189764	0.721786
Q15006;H0YAS9;E5RGJ2	Q15006	7;2;1	7;2;1	7;2;1	ER membrane protein complex subunit 2	EMC2	43211000	3.87302e+07	4.04483e+07	47930000	47004000	5.5537e+07	0.901544	0.823977	0.728313	-0.14953	-0.279324	-0.45737	0	0	0	-0.295408	0.0296355	1.52819
P53675;P53675-2;A0A087WX41	P53675;P53675-2;A0A087WX41	23;23;21	2;2;2	2;2;2	Clathrin heavy chain 2	CLTCL1	8314000	4858125	6.40241e+06	8.71933e+06	17817600	3.07478e+06	0.953513	0.272659	2.08223	-0.0686751	-1.87483	1.05813	0	0	0	-0.295125	0.747127	0.126605
O95551;O95551-2;O95551-3;X6R5A3	O95551;O95551-2;O95551-3	5;5;3;2	5;5;3;2	5;5;3;2	Tyrosyl-DNA phosphodiesterase 2	TDP2	4648800	4.4974e+06	6.26632e+06	6749000	3368240	1.06354e+07	0.688813	1.33524	0.589193	-0.537815	0.417095	-0.763188	0	0	0	-0.294636	0.461099	0.336206
O14744;O14744-2;O14744-5;O14744-3;O14744-4;H0YJX6;G3V580;G3V2X6;G3V2L6;G3V5L5;H7BZ44;C9JSX3;H0YJD3;H0YJ77;G3V5T6;G3V2F5;G3V507	O14744;O14744-2;O14744-5;O14744-3;O14744-4	20;18;18;16;12;9;7;6;6;5;5;4;4;4;3;2;2	20;18;18;16;12;9;7;6;6;5;5;4;4;4;3;2;2	20;18;18;16;12;9;7;6;6;5;5;4;4;4;3;2;2	Protein arginine N-methyltransferase 5;Protein arginine N-methyltransferase 5, N-terminally processed	PRMT5	194230000	1.7826e+08	1.93816e+08	2.52417e+08	414600000	1.18267e+08	0.769482	0.429958	1.6388	-0.378041	-1.21773	0.712636	0	0	0	-0.29438	0.626201	0.203287
P23381;P23381-2;H0YJP3;G3V3Y5;G3V3H8;G3V277;G3V3S7;G3V456;G3V5U1;G3V227;G3V3P2;G3V423;G3V3X0;G3V5W1;G3V4N8;G3V4C7;G3V2C0;G3V339;G3V313;G3V4S4;G3V2Y7;G3V3R3;G3V2F2;P78534;G3V4N0;G3V4Q0;G3V4A3;G3V5H5	P23381;P23381-2	17;15;7;6;6;6;3;3;3;3;3;3;3;3;2;2;2;2;2;2;2;2;2;1;1;1;1;1	17;15;7;6;6;6;3;3;3;3;3;3;3;3;2;2;2;2;2;2;2;2;2;1;1;1;1;1	17;15;7;6;6;6;3;3;3;3;3;3;3;3;2;2;2;2;2;2;2;2;2;1;1;1;1;1	Tryptophan--tRNA ligase, cytoplasmic;T1-TrpRS;T2-TrpRS	WARS	168780000	1.91292e+08	2.3523e+08	221550000	158988000	3.97652e+08	0.761814	1.20318	0.591547	-0.392488	0.266856	-0.757436	0	0	0	-0.294356	0.381669	0.418313
Q9UBV8	Q9UBV8	3	3	3	Peflin	PEF1	5573800	1.09792e+07	8.9854e+06	1.09388e+07	6015600	1.5397e+07	0.509542	1.82512	0.583583	-0.972726	0.867988	-0.77699	0	0	0	-0.293909	0.641053	0.193106
A0A087X0K1;Q9Y376	A0A087X0K1;Q9Y376	3;3	3;3	3;3	Calcium-binding protein 39	CAB39	11553000	9.02792e+06	7.73575e+06	1.30793e+07	5381600	2.11085e+07	0.883302	1.67755	0.366476	-0.179021	0.746358	-1.44821	0	0	0	-0.293625	0.668356	0.174992
Q9Y2R4;A0A087X121;A0A087X1P7;A0A087WTD6;A0A087X069	Q9Y2R4	11;2;1;1;1	11;2;1;1;1	11;2;1;1;1	Probable ATP-dependent RNA helicase DDX52	DDX52	42173000	3.4426e+07	4.09598e+07	57050000	71972000	2.66391e+07	0.739229	0.478325	1.53758	-0.435907	-1.06394	0.620661	0	0	0	-0.293061	0.58312	0.234242
P32322;E2QRB3;P32322-2;P32322-3;J3KQ22;J3QL24;J3QKT4;J3KTA8;J3QKT3;J3QRZ0;J3QR88;J3QLK9;J3QL32;J3QL23	P32322;E2QRB3;P32322-2;P32322-3;J3KQ22	8;7;7;7;4;3;3;2;2;2;2;2;2;1	7;6;6;6;4;3;2;2;2;2;2;2;2;1	7;6;6;6;4;3;2;2;2;2;2;2;2;1	Pyrroline-5-carboxylate reductase 1, mitochondrial;Pyrroline-5-carboxylate reductase	PYCR1	51810000	50050000	5.20092e+07	5.98333e+07	41584000	9.96348e+07	0.865905	1.20359	0.521998	-0.207719	0.267342	-0.937883	0	0	0	-0.292753	0.450573	0.346235
Q8IWZ3;Q8IWZ3-4;Q8IWZ3-6;E9PDP5;H3BLS9;H7C2F5;Q8IWZ3-5;Q8IWZ3-3;Q8IWZ3-2;D6RHC4;A0A0A0MQZ8;H0Y7Y3;H0Y785;H0Y472;H0Y4P6	Q8IWZ3;Q8IWZ3-4;Q8IWZ3-6;E9PDP5;H3BLS9;H7C2F5	11;11;11;10;7;6;4;4;4;3;1;1;1;1;1	5;5;5;4;2;1;3;3;3;2;1;1;1;1;1	5;5;5;4;2;1;3;3;3;2;1;1;1;1;1	Ankyrin repeat and KH domain-containing protein 1	ANKHD1	10714000	9.80083e+06	1.14902e+07	1.16548e+07	36428000	5.22152e+06	0.919275	0.269047	2.20055	-0.121431	-1.89407	1.13787	0	0	0	-0.292546	0.756096	0.121423
P31948;P31948-2;P31948-3;F5H783;F5GXD8;H0YGI8	P31948;P31948-2;P31948-3	36;35;31;16;10;8	36;35;31;16;10;8	36;35;31;16;10;8	Stress-induced-phosphoprotein 1	STIP1	793630000	6.93417e+08	8.37184e+08	9.70017e+08	1261240000	6.90783e+08	0.818161	0.54979	1.21194	-0.289543	-0.863048	0.277313	0	0	0	-0.29176	0.425537	0.371063
Q16512;Q16512-2;Q16512-3;K7EL10;K7EN76;K7EKY9;K7EM57	Q16512;Q16512-2;Q16512-3	6;6;4;2;1;1;1	6;6;4;2;1;1;1	6;6;4;2;1;1;1	Serine/threonine-protein kinase N1	PKN1	11878000	4.33448e+06	9.54161e+06	1.40713e+07	21993200	2.90522e+06	0.844128	0.197083	3.2843	-0.244467	-2.34313	1.71559	0	0	0	-0.290669	0.816319	0.0881403
P11182;A0A7P0T9W1;Q5VVL7;A0A7P0Z494	P11182;A0A7P0T9W1;Q5VVL7;A0A7P0Z494	4;3;3;3	4;3;3;3	4;3;3;3	Lipoamide acyltransferase component of branched-chain alpha-keto acid dehydrogenase complex, mitochondrial	DBT	5483900	6.20781e+06	4.05897e+06	5649000	4398800	1.01709e+07	0.970774	1.41125	0.399078	-0.0427932	0.496975	-1.32526	0	0	0	-0.290359	0.619555	0.20792
G3V267;G3V5T0;A0A0C4DFM0;G3V4T6;A0A0A0MR33;O43708-2;O43708;H0YJN8;G3V3B9;O43708-3	G3V267;G3V5T0;A0A0C4DFM0;G3V4T6;A0A0A0MR33;O43708-2;O43708	3;3;3;3;2;2;2;1;1;1	3;3;3;3;2;2;2;1;1;1	3;3;3;3;2;2;2;1;1;1	Maleylacetoacetate isomerase	GSTZ1	4623400	9.38646e+06	4.75069e+06	8914000	6458800	6.54674e+06	0.518667	1.45328	0.725657	-0.947119	0.539315	-0.46264	0	0	0	-0.290148	0.543629	0.264697
A0A7P0TBK4;A0A7P0T9T2;A0A7P0T899;A0A087X2J6;H7C3C7;A0A7P0T8U4;A0A087X0B7;A0A7P0Z4P6;Q5SQN1-2;Q5SQN1	A0A7P0TBK4;A0A7P0T9T2;A0A7P0T899;A0A087X2J6;H7C3C7;A0A7P0T8U4;A0A087X0B7;A0A7P0Z4P6;Q5SQN1-2;Q5SQN1	2;2;2;2;2;2;2;2;2;2	2;2;2;2;2;2;2;2;2;2	2;2;2;2;2;2;2;2;2;2	Synaptosomal-associated protein 47	SNAP47	1650300	2846875	1.16195e+06	2.97233e+06	1036720	3.23609e+06	0.55522	2.74604	0.359061	-0.848868	1.45735	-1.4777	0	0	0	-0.289737	0.76165	0.118244
Q8IUF8-4;Q8IUF8;Q8IUF8-2;H0Y9L8;D6RCB6;Q8IUF8-3	Q8IUF8-4;Q8IUF8;Q8IUF8-2	6;6;4;2;2;2	6;6;4;2;2;2	6;6;4;2;2;2	Bifunctional lysine-specific demethylase and histidyl-hydroxylase MINA	MINA	10950000	8.58427e+06	1.80437e+07	1.47617e+07	8059600	2.60348e+07	0.741786	1.0651	0.69306	-0.430925	0.0909874	-0.528947	0	0	0	-0.289628	0.206691	0.684679
Q9GZT8-2;Q9GZT8;E7EXA3;Q6X734;Q9GZT8-3	Q9GZT8-2;Q9GZT8;E7EXA3;Q6X734;Q9GZT8-3	3;3;2;2;2	3;3;2;2;2	3;3;2;2;2	NIF3-like protein 1	NIF3L1	4424000	4.46146e+06	7.95207e+06	6.25717e+06	3092360	1.48135e+07	0.707029	1.44274	0.536813	-0.500158	0.528807	-0.897508	0	0	0	-0.28962	0.532979	0.27329
P08621;P08621-2;P08621-3;M0QYR1;P08621-4	P08621;P08621-2;P08621-3	9;8;6;3;2	9;8;6;3;2	9;8;6;3;2	U1 small nuclear ribonucleoprotein 70 kDa	SNRNP70	178410000	160875000	1.6631e+08	231150000	151108000	2.48761e+08	0.771836	1.06464	0.668555	-0.373633	0.0903601	-0.580882	0	0	0	-0.288051	0.22025	0.657084
Q9BSL1	Q9BSL1	2	2	2	Ubiquitin-associated domain-containing protein 1	UBAC1	1028600	1.45104e+06	1.39839e+06	2128000	552000	3.23326e+06	0.483365	2.6287	0.432502	-1.04882	1.39435	-1.20922	0	0	0	-0.287897	0.749732	0.125094
Q96D71-3;Q96D71;E9PMG1;H0YDT0;Q96D71-2;Q96D71-4;H0YE73;F2Z3L2	Q96D71-3;Q96D71;E9PMG1;H0YDT0;Q96D71-2;Q96D71-4	4;4;3;3;3;3;1;1	4;4;3;3;3;3;1;1	4;4;3;3;3;3;1;1	RalBP1-associated Eps domain-containing protein 1	REPS1	9104600	8.15427e+06	7.34276e+06	1.36132e+07	24198800	3.00783e+06	0.668808	0.33697	2.44122	-0.580335	-1.56931	1.2876	0	0	0	-0.287347	0.748833	0.125615
P67809;H0Y449;Q9Y2T7;C9J5V9	P67809;H0Y449	13;10;4;3	13;10;4;3	8;8;0;2	Nuclease-sensitive element-binding protein 1	YBX1	395380000	5.50083e+08	5.58356e+08	5.78767e+08	398428000	9.5587e+08	0.683142	1.38063	0.584134	-0.549742	0.465331	-0.775628	0	0	0	-0.286679	0.4943	0.306009
Q9NW64;Q9NW64-2;E5RJW4;E5RHA8	Q9NW64;Q9NW64-2;E5RJW4	6;5;3;2	6;5;3;2	6;5;3;2	Pre-mRNA-splicing factor RBM22	RBM22	5131900	9792500	5.07069e+06	12433500	1880200	1.97739e+07	0.412748	5.20822	0.256433	-1.27667	2.38079	-1.96334	0	0	0	-0.286407	0.842159	0.074606
H0Y8P4;Q8TED0-2;Q8TED0-3;Q8TED0	H0Y8P4;Q8TED0-2;Q8TED0-3;Q8TED0	1;1;1;1	1;1;1;1	1;1;1;1	U3 small nucleolar RNA-associated protein 15 homolog	UTP15	1612400	3.82896e+06	3.01172e+06	4917000	1588920	4.30739e+06	0.327924	2.40979	0.699199	-1.60857	1.26891	-0.516225	0	0	0	-0.285296	0.750829	0.124459
Q9Y613	Q9Y613	5	5	5	FH1/FH2 domain-containing protein 1	FHOD1	8837300	4605000	6.92736e+06	1.25107e+07	21240000	1.91402e+06	0.706381	0.216808	3.61927	-0.501481	-2.20551	1.8557	0	0	0	-0.283765	0.821399	0.0854457
Q99549	Q99549	1	1	1	M-phase phosphoprotein 8	MPHOSPH8	1145500	1.64906e+06	1.25023e+06	2.46067e+06	1137480		0.465524	1.44975		-1.10307	0.535805		0	0	0	-0.283633	0.673998	0.171342
Q13492;Q13492-5;Q13492-2;Q13492-3;Q13492-4;E9PI56;E9PLJ8;E9PKP6;E9PK13;H0YCY1;E9PDG8;E5RGY9;E5RIJ5;E9PJT1;E5RFC6;E5RK51;E5RHK9;E5RFU0;O60641-3;O60641-4;O60641	Q13492;Q13492-5;Q13492-2;Q13492-3;Q13492-4	8;8;8;8;7;3;3;3;2;1;1;1;1;1;1;1;1;1;1;1;1	8;8;8;8;7;3;3;3;2;1;1;1;1;1;1;1;1;1;1;1;1	8;8;8;8;7;3;3;3;2;1;1;1;1;1;1;1;1;1;1;1;1	Phosphatidylinositol-binding clathrin assembly protein	PICALM	23514000	2.43885e+07	2.86103e+07	32785000	52028000	1.73441e+07	0.717218	0.468758	1.64957	-0.479516	-1.09308	0.722089	0	0	0	-0.283504	0.623015	0.205501
P61225	P61225	3	1	1	Ras-related protein Rap-2b	RAP2B	1710300	1.84146e+06	2.2477e+06	1948500		2.92261e+06	0.877752		0.769074	-0.188115		-0.378806	0	0	0	-0.28346	0.0282174	1.54948
Q7Z3B4;Q7Z3B4-3;Q7Z3B4-2	Q7Z3B4;Q7Z3B4-3;Q7Z3B4-2	7;7;6	7;7;6	7;7;6	Nucleoporin p54	NUP54	35065000	24515625	3.25862e+07	38645000	31760800	4.1137e+07	0.907362	0.771883	0.792139	-0.14025	-0.373546	-0.336174	0	0	0	-0.283323	0.0173023	1.7619
P55084-2;P55084;F5GZQ3;B5MD38;C9JEY0;C9JE81;C9K0M0	P55084-2;P55084;F5GZQ3;B5MD38	19;19;15;13;7;7;4	19;19;15;13;7;7;4	19;19;15;13;7;7;4	Trifunctional enzyme subunit beta, mitochondrial;3-ketoacyl-CoA thiolase	HADHB	123500000	133062500	1.23621e+08	1.49032e+08	102640000	2.39087e+08	0.828683	1.2964	0.517053	-0.271108	0.374511	-0.951615	0	0	0	-0.282737	0.501207	0.299983
Q9BYC8	Q9BYC8	1	1	1	39S ribosomal protein L32, mitochondrial	MRPL32	1951800	4323125	3.43851e+06	5.07467e+06	2126720	4.83696e+06	0.384616	2.03277	0.710882	-1.37851	1.02344	-0.492318	0	0	0	-0.28246	0.707709	0.150145
Q9H9L3	Q9H9L3	2	2	2	Interferon-stimulated 20 kDa exonuclease-like 2	ISG20L2	1116400	1.03879e+06	545977	1370350	637480	1.30396e+06	0.814682	1.62953	0.418708	-0.29569	0.704454	-1.25598	0	0	0	-0.282407	0.643988	0.191122
O15371-3;O15371;O15371-2;B0QYA5;B0QYA4;B0QYA6;B0QYA8;A0A0D9SGB5	O15371-3;O15371;O15371-2;B0QYA5	24;24;23;12;5;5;4;1	24;24;23;12;5;5;4;1	24;24;23;12;5;5;4;1	Eukaryotic translation initiation factor 3 subunit D	EIF3D	236880000	2.42948e+08	2.23954e+08	2.66033e+08	300116000	2.90174e+08	0.890415	0.809513	0.771792	-0.167451	-0.304873	-0.373715	0	0	0	-0.282013	0.00965185	2.01539
B9TX62;F5GY88;A0A0B4J1W0;O75448-2;O75448	B9TX62;F5GY88;A0A0B4J1W0;O75448-2;O75448	1;1;1;1;1	1;1;1;1;1	1;1;1;1;1	Mediator of RNA polymerase II transcription subunit 24	MED24	954550	1.04089e+06	878736	1.94683e+06	2410880	334261	0.490309	0.431745	2.62889	-1.02824	-1.21175	1.39445	0	0	0	-0.281844	0.754037	0.122607
P55010;H0YLZ1;H0YN40;H0YMJ8;H0YM54;H0YK29;H0YK11	P55010;H0YLZ1;H0YN40	12;6;6;3;3;2;2	12;6;6;3;3;2;2	12;6;6;3;3;2;2	Eukaryotic translation initiation factor 5	EIF5	110500000	1.04149e+08	1.12063e+08	126665000	96784000	1.88615e+08	0.87238	1.0761	0.594137	-0.196972	0.105808	-0.751133	0	0	0	-0.280766	0.325785	0.487069
P55795	P55795	13	7	7	Heterogeneous nuclear ribonucleoprotein H2	HNRNPH2	32756000	4.41115e+07	4.52517e+07	4.97933e+07	34764800	6.77065e+07	0.657839	1.26885	0.668351	-0.604193	0.343526	-0.581322	0	0	0	-0.280663	0.419437	0.377333
E9PKS9;E9PQE8;E9PN70;Q9Y296-2;Q9Y296;G3V1A0;G5EA23;J3KP27	E9PKS9;E9PQE8;E9PN70;Q9Y296-2;Q9Y296;G3V1A0;G5EA23;J3KP27	3;3;3;3;3;2;2;2	3;3;3;3;3;2;2;2	3;3;3;3;3;2;2;2	Trafficking protein particle complex subunit 4	TRAPPC4	2239700	5.06156e+06	5.2523e+06	4.40917e+06	2998360	8.07239e+06	0.507964	1.68811	0.65065	-0.977201	0.755409	-0.620047	0	0	0	-0.280613	0.62335	0.205268
O60502;O60502-4;O60502-2;O60502-3;H7C3X0	O60502;O60502-4;O60502-2;O60502-3	9;8;7;6;4	9;8;7;6;4	9;8;7;6;4	Protein O-GlcNAcase	MGEA5	21141000	2.31365e+07	1.98966e+07	33980000	58176000	8.81543e+06	0.62216	0.397698	2.25701	-0.684642	-1.33026	1.17441	0	0	0	-0.280161	0.727966	0.137889
B8ZZQ6;P06454-2;P06454;B8ZZA1;B8ZZW7;H7C2N1	B8ZZQ6;P06454-2;P06454;B8ZZA1;B8ZZW7;H7C2N1	2;2;2;1;1;1	2;2;2;1;1;1	2;2;2;1;1;1	Prothymosin alpha;Prothymosin alpha, N-terminally processed;Thymosin alpha-1	PTMA	38394000	25309375	3.95782e+07	4.12883e+07	35833200	4.64413e+07	0.929899	0.706311	0.852219	-0.104853	-0.501625	-0.230704	0	0	0	-0.279061	0.0756705	1.12107
O43242;O43242-2;H0YGV8	O43242;O43242-2	25;17;2	25;17;2	25;17;2	26S proteasome non-ATPase regulatory subunit 3	PSMD3	259350000	247562500	2.44011e+08	295600000	253340000	3.72065e+08	0.877368	0.977195	0.65583	-0.188746	-0.0332821	-0.608606	0	0	0	-0.276878	0.182392	0.738995
Q8N122-3;Q8N122	Q8N122-3;Q8N122	1;1	1;1	1;1	Regulatory-associated protein of mTOR	RPTOR	3554300	2.50229e+06	2.45966e+06	4277000	7941600	1.14515e+06	0.831026	0.315087	2.14788	-0.267034	-1.66618	1.10292	0	0	0	-0.276766	0.746619	0.126901
F8W930;Q9Y6M1-1;Q9Y6M1;Q9Y6M1-5;Q9Y6M1-6;Q9Y6M1-3;Q9Y6M1-4	F8W930;Q9Y6M1-1;Q9Y6M1;Q9Y6M1-5;Q9Y6M1-6;Q9Y6M1-3;Q9Y6M1-4	6;6;6;5;5;5;5	5;5;5;4;4;4;4	5;5;5;4;4;4;4	Insulin-like growth factor 2 mRNA-binding protein 2	IGF2BP2	12584000	14071875	1.35218e+07	1.35612e+07	22975600	1.36504e+07	0.927944	0.61247	0.990579	-0.107891	-0.707288	-0.0136555	0	0	0	-0.276278	0.272322	0.564917
Q8IWA4	Q8IWA4	1	1	1	Mitofusin-1	MFN1	1338700	1.25323e+06	1.04383e+06	1.85933e+06	4457600	374391	0.719989	0.281144	2.78807	-0.473953	-1.83062	1.47926	0	0	0	-0.275102	0.788812	0.103026
A0A0C4DGZ6;H0YAV1;Q7LG56-2;Q7LG56;Q7LG56-6	A0A0C4DGZ6;H0YAV1;Q7LG56-2;Q7LG56;Q7LG56-6	2;2;2;2;2	1;1;1;1;1	1;1;1;1;1	Ribonucleoside-diphosphate reductase subunit M2 B	RRM2B	3797300	2.54833e+06	2.51138e+06		1542120	6.07609e+06		1.65249	0.413322		0.724639	-1.27466	0	0	0	-0.275012	0.736568	0.132787
Q96F86;H3BSQ0;H3BPN4;H3BPW9;H3BQ37;H3BQA1;H3BTF8;H3BNJ7;H3BTD6;H3BMB8;H3BTH0;H3BQP5;H3BU87	Q96F86;H3BSQ0	10;5;4;3;2;1;1;1;1;1;1;1;1	10;5;4;3;2;1;1;1;1;1;1;1;1	10;5;4;3;2;1;1;1;1;1;1;1;1	Enhancer of mRNA-decapping protein 3	EDC3	37256000	2.27677e+07	3.95989e+07	35755000	27884000	5.96261e+07	1.04198	0.816515	0.66412	0.0593278	-0.292448	-0.590485	0	0	0	-0.274535	0.21759	0.66236
A0A499FJN5;P22830;P22830-2;K7ELX4;K7EJX5	A0A499FJN5;P22830;P22830-2;K7ELX4	3;3;3;2;1	3;3;3;2;1	3;3;3;2;1	Ferrochelatase, mitochondrial	FECH	6958400	6.90271e+06	7.33885e+06	8246000	4972000	1.52161e+07	0.843852	1.38832	0.482309	-0.244939	0.473336	-1.05197	0	0	0	-0.274525	0.566976	0.246436
A0A7P0TA85;P35613-2;P35613;A0A7P0TB04;P35613-4;A0A087WUV8;P35613-3;I3L192;A0A7P0T8A7;R4GMX5;R4GN83;A0A2R8YDZ0	A0A7P0TA85;P35613-2;P35613;A0A7P0TB04;P35613-4;A0A087WUV8;P35613-3;I3L192;A0A7P0T8A7	10;10;10;8;8;7;7;6;5;3;2;1	10;10;10;8;8;7;7;6;5;3;2;1	10;10;10;8;8;7;7;6;5;3;2;1	Basigin	BSG	137820000	155750000	1.88356e+08	1.67433e+08	202548000	2.10835e+08	0.823134	0.768954	0.893384	-0.280802	-0.379032	-0.162648	0	0	0	-0.274161	0.0118483	1.92634
H3BMM5;A0A2R8YF87;Q96AX1;F5H2X5;A0A2R8Y5U3	H3BMM5;A0A2R8YF87;Q96AX1;F5H2X5;A0A2R8Y5U3	2;2;2;1;1	2;2;2;1;1	2;2;2;1;1	Vacuolar protein sorting-associated protein 33A	VPS33A	5186000	2.14115e+06	4.84069e+06	2318500	4768800	8.59652e+06	2.23679	0.44899	0.563099	1.16143	-1.15524	-0.82854	0	0	0	-0.274118	0.724191	0.140147
O43159;E9PPP6;E9PPY3	O43159;E9PPP6;E9PPY3	2;1;1	2;1;1	2;1;1	Ribosomal RNA-processing protein 8	RRP8	2104400	2.3299e+06	1.91851e+06	2245500	1177040	6.28065e+06	0.937163	1.97945	0.305463	-0.0936278	0.985102	-1.71093	0	0	0	-0.273152	0.744924	0.127888
Q9Y4B6;Q9Y4B6-2;Q9Y4B6-3	Q9Y4B6;Q9Y4B6-2;Q9Y4B6-3	9;9;8	9;9;8	9;9;8	Protein VPRBP	VPRBP	15364000	1.21635e+07	7.98793e+06	1.22307e+07	34104000	6315000	1.25619	0.35666	1.26491	0.329051	-1.48738	0.339039	0	0	0	-0.273096	0.676152	0.169956
Q9BRR6-2;Q9BRR6;Q9BRR6-3;Q9BRR6-4;H3BRS6;Q9BRR6-5;H3BTH4;H3BN66;H3BU35;Q9BRR6-6	Q9BRR6-2;Q9BRR6;Q9BRR6-3;Q9BRR6-4	6;6;4;3;2;2;1;1;1;1	6;6;4;3;2;2;1;1;1;1	6;6;4;3;2;2;1;1;1;1	ADP-dependent glucokinase	ADPGK	9566300	1.35396e+07	7.70724e+06	1.37193e+07	7348000	1.74691e+07	0.697286	1.84262	0.441192	-0.520177	0.88176	-1.18052	0	0	0	-0.27298	0.676709	0.169598
Q9HCD5;Q5JY17	Q9HCD5	8;1	8;1	8;1	Nuclear receptor coactivator 5	NCOA5	28918000	31346875	2.74276e+07	3.50683e+07	50588000	2.46891e+07	0.824619	0.61965	1.11092	-0.278201	-0.690474	0.151752	0	0	0	-0.272308	0.325445	0.487522
P40429;A0A7I2V5L3;A0A7I2V2L9;M0QYS1;Q8J015;Q6NVV1;M0QZU1;A0A096LPE0	P40429;A0A7I2V5L3;A0A7I2V2L9;M0QYS1;Q8J015	11;9;9;9;6;4;3;3	11;9;9;9;6;4;3;3	11;9;9;9;6;4;3;3	60S ribosomal protein L13a	RPL13A;RPL13a	232560000	3.45177e+08	2.13805e+08	4.25167e+08	199144000	3.5663e+08	0.546985	1.7333	0.599513	-0.870426	0.793525	-0.738137	0	0	0	-0.271679	0.637678	0.195399
P49916-3;P49916;P49916-4;P49916-2;K7ERZ5;K7EQB6;K7ENR9	P49916-3;P49916;P49916-4;P49916-2;K7ERZ5	8;8;6;6;4;2;1	8;8;6;6;4;2;1	8;8;6;6;4;2;1	DNA ligase 3	LIG3	13604000	1.28083e+07	2.0677e+07	2.78567e+07	47072000	4.82935e+06	0.488357	0.272101	4.28153	-1.03399	-1.87779	2.09813	0	0	0	-0.271217	0.833554	0.0790665
P05387;P05386-2	P05387	7;1	7;1	3;0	60S acidic ribosomal protein P2	RPLP2	106990000	8.95698e+07	9.19138e+07	1.37207e+08	91052000	1.23846e+08	0.779773	0.983721	0.742164	-0.358875	-0.0236785	-0.43019	0	0	0	-0.270914	0.0966969	1.01459
E7EVQ6;Q14534	E7EVQ6;Q14534	2;2	2;2	2;2	Squalene monooxygenase	SQLE	4847600	4.84083e+06	5.94092e+06	6.13783e+06	4522400	8.82152e+06	0.78979	1.07041	0.673457	-0.340459	0.0981668	-0.570341	0	0	0	-0.270878	0.239311	0.621037
Q99523;Q99523-2	Q99523;Q99523-2	2;1	2;1	2;1	Sortilin	SORT1	1742000	3.14781e+06	3.65655e+06	4.50517e+06	9017200	865217	0.386667	0.34909	4.22617	-1.37084	-1.51833	2.07935	0	0	0	-0.269939	0.829626	0.0811175
G8JLL2;A0A0G2JK02;A0A0G2JIU6;A0A0G2JHB6;A0A0G2JKR3;A0A140T9Y1;A0A0G2JLL3;A0A0G2JLA3;A0A0G2JH76;A0A024RCQ8;A0A140T8X7;Q9UMR5-2;Q9UMR5;Q9UMR5-3;A0A0G2JLK3;A0A0G2JLK6	G8JLL2;A0A0G2JK02;A0A0G2JIU6;A0A0G2JHB6;A0A0G2JKR3;A0A140T9Y1;A0A0G2JLL3;A0A0G2JLA3;A0A0G2JH76;A0A024RCQ8;A0A140T8X7;Q9UMR5-2;Q9UMR5;Q9UMR5-3;A0A0G2JLK3;A0A0G2JLK6	2;2;2;2;2;2;2;2;2;2;2;2;2;2;1;1	2;2;2;2;2;2;2;2;2;2;2;2;2;2;1;1	2;2;2;2;2;2;2;2;2;2;2;2;2;2;1;1	Lysosomal thioesterase PPT2	PPT2;hCG_1999928	5906600	9.64865e+06	7.3969e+06	7925500	5826800	15995000	0.745265	1.65591	0.462451	-0.424174	0.727623	-1.11263	0	0	0	-0.269727	0.641749	0.192635
A0A7I2V668;A0A7I2V440;E9PHZ5;P07858;R4GMQ5;E9PSG5;A0A7I2V4Z9;A0A7I2YQK9;A0A7P0NGZ6;A0A7I2V367;E9PQM1;E9PR21	A0A7I2V668;A0A7I2V440;E9PHZ5;P07858;R4GMQ5;E9PSG5;A0A7I2V4Z9;A0A7I2YQK9;A0A7P0NGZ6	3;3;3;3;2;2;2;2;2;1;1;1	3;3;3;3;2;2;2;2;2;1;1;1	3;3;3;3;2;2;2;2;2;1;1;1	Cathepsin B;Cathepsin B light chain;Cathepsin B heavy chain	CTSB	3900200	3.02719e+06	3.2646e+06	4.31117e+06		4.29239e+06	0.904674		0.760555	-0.14453		-0.394876	0	0	0	-0.269703	0.0629742	1.20084
Q96EY1;Q96EY1-2;Q96EY1-3	Q96EY1;Q96EY1-2;Q96EY1-3	4;4;3	4;4;3	4;4;3	DnaJ homolog subfamily A member 3, mitochondrial	DNAJA3	17063000	19528125	1.79828e+07	25595000	13427600	3.05261e+07	0.666654	1.45433	0.589095	-0.584991	0.540352	-0.763428	0	0	0	-0.269356	0.545324	0.263345
A0A0C4DH75;D3DX49;A0A0D9SFF8;A0A0A0MRU0;D3DX48;B4DZ84;Q14168-4;E5RI47;A0A087WVY2;Q14168-6;Q14168-5;Q14168-2;Q14168-3;Q14168;E5RIU3;E5RJK0;E5RI32;E5RK44;E5RK50	A0A0C4DH75;D3DX49;A0A0D9SFF8;A0A0A0MRU0;D3DX48;B4DZ84;Q14168-4;E5RI47;A0A087WVY2;Q14168-6;Q14168-5;Q14168-2;Q14168-3;Q14168	3;3;3;3;3;3;2;2;2;2;2;2;2;2;1;1;1;1;1	3;3;3;3;3;3;2;2;2;2;2;2;2;2;1;1;1;1;1	3;3;3;3;3;3;2;2;2;2;2;2;2;2;1;1;1;1;1	MAGUK p55 subfamily member 2	MPP2	2136400	9.29021e+06	4.83885e+06	4.94967e+06	3207080	1.05909e+07	0.431625	2.89678	0.456889	-1.21215	1.53445	-1.13008	0	0	0	-0.269261	0.780214	0.107786
Q9HAU5	Q9HAU5	4	4	4	Regulator of nonsense transcripts 2	UPF2	6214300	3.51719e+06	6.38402e+06	9666000	17769600	1.42113e+06	0.642903	0.197933	4.49221	-0.637327	-2.33692	2.16743	0	0	0	-0.268939	0.847738	0.0717382
Q9BVK6	Q9BVK6	4	4	4	Transmembrane emp24 domain-containing protein 9	TMED9	25575000	17806250	2.31161e+07	2.76133e+07	15045600	4.43043e+07	0.926183	1.18349	0.521757	-0.110631	0.243042	-0.938551	0	0	0	-0.268713	0.485605	0.313717
Q8IVD9	Q8IVD9	7	7	7	NudC domain-containing protein 3	NUDCD3	14335000	1.90135e+07	1.6377e+07	1.85617e+07	12137600	3.46283e+07	0.772291	1.5665	0.472938	-0.372784	0.647544	-1.08028	0	0	0	-0.268506	0.620749	0.207084
Q96GA3;A0A075B6Q4	Q96GA3	10;3	10;3	10;3	Protein LTV1 homolog	LTV1	29368000	28918750	2.1592e+07	3.82367e+07	59848000	1.40048e+07	0.768059	0.483203	1.54176	-0.380712	-1.0493	0.624574	0	0	0	-0.268478	0.610393	0.21439
K7EL50;P27797;A0A7P0T861;K7EJB9	K7EL50;P27797;A0A7P0T861;K7EJB9	17;17;15;11	17;17;15;11	17;17;15;11	Calreticulin	CALR	399290000	4.00948e+08	4.95575e+08	5.19683e+08	329924000	8.07891e+08	0.768333	1.21527	0.613418	-0.380196	0.281281	-0.705059	0	0	0	-0.267991	0.408035	0.389302
O94782	O94782	1	1	1	Ubiquitin carboxyl-terminal hydrolase 1	USP1	3281500	2.36156e+06		1.80317e+06	6230000	515348	1.81985	0.379063		0.863823	-1.39949		0	0	0	-0.267834	0.771657	0.112575
A0A6Q8PFY7;Q92734-2;Q92734;A0A6Q8PFC4;A0A6Q8PH89;A0A6Q8PH27;A0A6Q8PG00;A0A6Q8PG04;A0A6Q8PGS4;A0A6Q8PF40;Q92734-4;Q92734-3;C9JJP5;C9JUE0;C9JTY3;A0A6Q8PF51	A0A6Q8PFY7;Q92734-2;Q92734;A0A6Q8PFC4;A0A6Q8PH89;A0A6Q8PH27;A0A6Q8PG00;A0A6Q8PG04;A0A6Q8PGS4;A0A6Q8PF40;Q92734-4;Q92734-3;C9JJP5;C9JUE0;C9JTY3;A0A6Q8PF51	11;11;11;10;10;10;10;10;10;10;10;10;9;8;6;6	11;11;11;10;10;10;10;10;10;10;10;10;9;8;6;6	11;11;11;10;10;10;10;10;10;10;10;10;9;8;6;6	Protein TFG	TFG	102940000	8.11271e+07	9.85678e+07	1.22843e+08	185964000	6.27804e+07	0.837978	0.436252	1.57004	-0.255016	-1.19677	0.650802	0	0	0	-0.266994	0.642963	0.191814
Q5TCT4;A2A2V2;P42696-2;P42696;H7C5M1	Q5TCT4;A2A2V2;P42696-2;P42696;H7C5M1	3;3;3;3;2	3;3;3;3;2	3;3;3;3;2	RNA-binding protein 34	RBM34	3561300	3.79177e+06	6.04885e+06	7518500	2075160	9.11826e+06	0.473672	1.82722	0.663378	-1.07804	0.869649	-0.592098	0	0	0	-0.26683	0.672124	0.17255
Q6GMV3	Q6GMV3	2	2	2	Putative peptidyl-tRNA hydrolase PTRHD1	PTRHD1	2543600	6.98844e+06	8.74218e+06	6.01667e+06	4649200	9.66326e+06	0.422759	1.50315	0.904683	-1.24209	0.587987	-0.144516	0	0	0	-0.266207	0.642952	0.191821
M0QYT9;Q14653;Q14653-3;Q14653-2;M0R0R8;M0R0X9;M0QXC8;M0QX56;M0R3C2;M0R205;M0QZB8;M0QZB7;Q14653-4	M0QYT9;Q14653;Q14653-3;Q14653-2	3;3;2;2;1;1;1;1;1;1;1;1;1	3;3;2;2;1;1;1;1;1;1;1;1;1	3;3;2;2;1;1;1;1;1;1;1;1;1	Interferon regulatory factor 3	IRF3	3665600	8264375	8.2246e+06	8.52433e+06	6168000	8.23935e+06	0.430016	1.33988	0.99821	-1.21754	0.422103	-0.00258504	0	0	0	-0.266007	0.61696	0.209743
Q9BWT7	Q9BWT7	1	1	1	Caspase recruitment domain-containing protein 10	CARD10	1568400	804312	1.24563e+06	1.75317e+06	3673360	424217	0.89461	0.218958	2.93631	-0.16067	-2.19127	1.554	0	0	0	-0.26598	0.817992	0.0872511
Q9Y2X3;H7BZ72	Q9Y2X3	15;5	15;5	15;5	Nucleolar protein 58	NOP58	57180000	4.86177e+07	6.37437e+07	8.78017e+07	39175600	8.95565e+07	0.65124	1.24102	0.71177	-0.618738	0.311527	-0.490516	0	0	0	-0.265909	0.41265	0.384419
Q4J6C6-4;Q4J6C6;Q4J6C6-2;Q4J6C6-3;C9JMT4	Q4J6C6-4;Q4J6C6;Q4J6C6-2;Q4J6C6-3	9;9;8;8;1	9;9;8;8;1	9;9;8;8;1	Prolyl endopeptidase-like	PREPL	28587000	30143750	2.67517e+07	3.56967e+07	36124400	3.10109e+07	0.800831	0.834443	0.862656	-0.32043	-0.261115	-0.213142	0	0	0	-0.264896	0.00103325	2.98579
X6RLT1;H0UI80;Q8IXH7-4;Q8IXH7	X6RLT1;H0UI80;Q8IXH7-4;Q8IXH7	5;5;5;5	5;5;5;5	5;5;5;5	Negative elongation factor C/D	NELFCD;TH1L	8063700	1.09917e+07	1.27586e+07	1.10653e+07	8117600	2.18174e+07	0.728735	1.35405	0.584791	-0.456533	0.437285	-0.774006	0	0	0	-0.264418	0.506293	0.295598
Q9BY44;Q9BY44-3;F8WAE5;Q9BY44-4;C9IZE1;Q9BY44-2;H7C5R5;H7C5Q3;F8WF18;F8WAT3	Q9BY44;Q9BY44-3;F8WAE5;Q9BY44-4	21;20;19;18;10;10;8;7;1;1	21;20;19;18;10;10;8;7;1;1	21;20;19;18;10;10;8;7;1;1	Eukaryotic translation initiation factor 2A;Eukaryotic translation initiation factor 2A, N-terminally processed	EIF2A	110120000	114781250	1.17023e+08	1.25372e+08	159856000	127750000	0.878348	0.718029	0.916031	-0.187135	-0.477886	-0.126531	0	0	0	-0.263851	0.0717335	1.14428
P22570-3;P22570-7;A0A0A0MT64;J3QQX3;A0A0A0MTR6;A0A0C4DGN7;A0A0A0MSZ4;A0A0C4DFN8;P22570-5;P22570-2;P22570;P22570-6;P22570-4;A0A0A0MTN9;J3QKZ8;J3QQW7;J3KS64	P22570-3;P22570-7;A0A0A0MT64;J3QQX3;A0A0A0MTR6;A0A0C4DGN7;A0A0A0MSZ4;A0A0C4DFN8;P22570-5;P22570-2;P22570;P22570-6;P22570-4;A0A0A0MTN9	3;3;3;3;3;3;3;3;3;3;3;3;2;2;1;1;1	3;3;3;3;3;3;3;3;3;3;3;3;2;2;1;1;1	3;3;3;3;3;3;3;3;3;3;3;3;2;2;1;1;1	NADPH:adrenodoxin oxidoreductase, mitochondrial	FDXR	8862300	8.69302e+06	8.60874e+06	7939000	8265200	17490000	1.1163	1.05176	0.492209	0.158724	0.0728079	-1.02266	0	0	0	-0.263708	0.526189	0.278859
J3QS48;I3L295;J3KT75;J3QW43;J3QRD5;O75352-2;O75352;J3KSI4;I3L1D2;I3L4E0;J3KTK8;J3QQZ4;I3L405;I3L261	J3QS48;I3L295;J3KT75;J3QW43;J3QRD5;O75352-2;O75352;J3KSI4;I3L1D2;I3L4E0;J3KTK8;J3QQZ4	3;3;3;3;3;3;3;2;2;2;2;2;1;1	3;3;3;3;3;3;3;2;2;2;2;2;1;1	3;3;3;3;3;3;3;2;2;2;2;2;1;1	Mannose-P-dolichol utilization defect 1 protein	MPDU1	18451000	1.55583e+07	1.77379e+07	2.21633e+07	27458400	14470000	0.832501	0.566615	1.22584	-0.264476	-0.81956	0.293773	0	0	0	-0.263421	0.458457	0.338702
Q13561;Q13561-3;Q13561-2;A0A7I2V4Y9;A0A7I2V4H4;A8K8J9;F8W1I6;F8VW18;A0A7I2V390;H0YI98;F8VRV7;H0YHL1;F8W0U6;A0A7I2V5R4;A0A7I2V2Z2	Q13561;Q13561-3;Q13561-2;A0A7I2V4Y9;A0A7I2V4H4;A8K8J9;F8W1I6;F8VW18;A0A7I2V390;H0YI98	9;9;9;8;8;7;7;6;6;5;4;3;1;1;1	9;9;9;8;8;7;7;6;6;5;4;3;1;1;1	9;9;9;8;8;7;7;6;6;5;4;3;1;1;1	Dynactin subunit 2	DCTN2	40666000	58434375	6.13448e+07	6.67733e+07	39348400	9.56761e+07	0.609016	1.48505	0.641172	-0.715449	0.570512	-0.641217	0	0	0	-0.262051	0.563677	0.24897
E7EWP0;H0Y886;O43674-2;O43674	E7EWP0;H0Y886;O43674-2;O43674	1;1;1;1	1;1;1;1	1;1;1;1	NADH dehydrogenase [ubiquinone] 1 beta subcomplex subunit 5, mitochondrial	NDUFB5	4811400	2.58865e+06	5.76908e+06	8.27833e+06	2684160	5.56522e+06	0.581204	0.964416	1.03663	-0.782884	-0.0522731	0.0519033	0	0	0	-0.261084	0.37643	0.424316
Q7Z4Q2;Q7Z4Q2-2;Q7Z4Q2-3	Q7Z4Q2;Q7Z4Q2-2	9;8;4	9;8;4	9;8;4	HEAT repeat-containing protein 3	HEATR3	21955000	20034375	2.47966e+07	2.84183e+07	50264000	1.31202e+07	0.772565	0.398583	1.88995	-0.372272	-1.32705	0.918348	0	0	0	-0.260324	0.70951	0.149041
J3KRC4;Q8TCD5;J3KSY6;Q8TCD5-2	J3KRC4;Q8TCD5;J3KSY6;Q8TCD5-2	2;2;1;1	2;2;1;1	2;2;1;1	5(3)-deoxyribonucleotidase, cytosolic type	NT5C	547250	5.25781e+06	5.75667e+06	3.68383e+06	2143200	3.59739e+06	0.148554	2.45325	1.60023	-2.75094	1.2947	0.678283	0	0	0	-0.259319	0.846806	0.0722162
Q6L8Q7;Q6L8Q7-2;F6T1Q0	Q6L8Q7;Q6L8Q7-2;F6T1Q0	16;16;15	16;16;15	16;16;15	2,5-phosphodiesterase 12	PDE12	104860000	9.58552e+07	9.8508e+07	106570000	135452000	1.17435e+08	0.983954	0.707669	0.838832	-0.0233369	-0.498853	-0.253546	0	0	0	-0.258579	0.132757	0.876943
A0A6Q8PH91;Q9BQ69	A0A6Q8PH91;Q9BQ69	4;4	4;4	4;4	O-acetyl-ADP-ribose deacetylase MACROD1	MACROD1	6905200	8233125	8.57828e+06	9.12833e+06	6191600	1.47726e+07	0.756458	1.32972	0.580688	-0.402668	0.411128	-0.784165	0	0	0	-0.258568	0.503903	0.297653
P49841-2;P49841;A0A7I2YQK0;A0A3B3ITW1;A0A7I2V3J4;A0A7I2V4F3;A0A7I2V3T3;A0A7I2V441;A0A7I2V2V4;A0A7I2V3D8;A0A7I2V5G5;A0A7I2V5K9;A0A7I2V2U4;A0A7I2V3N7;A0A7I2V4X2;A0A7I2V4X3;A0A7I2V3G9;A0A7I2V2Y0;A0A7I2YQU1;A0A7I2V2K7;A0A7I2YQB0;A0A7I2V2I5;A0A7I2V606;A0A7I2V3Z5	P49841-2;P49841;A0A7I2YQK0;A0A3B3ITW1;A0A7I2V3J4;A0A7I2V4F3	4;4;4;4;2;2;1;1;1;1;1;1;1;1;1;1;1;1;1;1;1;1;1;1	4;4;4;4;2;2;1;1;1;1;1;1;1;1;1;1;1;1;1;1;1;1;1;1	4;4;4;4;2;2;1;1;1;1;1;1;1;1;1;1;1;1;1;1;1;1;1;1	Glycogen synthase kinase-3 beta	GSK3B	11683000	1.41958e+07	1.06655e+07	1.53038e+07	8461200	2.33413e+07	0.763404	1.67776	0.456937	-0.389482	0.746533	-1.12993	0	0	0	-0.257627	0.661448	0.179504
Q92879-4;Q92879-5;G5EA30;Q92879-2;Q92879;Q92879-6;Q92879-3;O95319-5;V9GYD9;A0A1B0GUN8;E9PC62;A0A1B0GU44;A0A0J9YX66;Q5VZZ6;A0A0J9YXJ0;E9PSH0;E9PKU1;F5H0D8;F5H4Y5;E9PQK4;O95319-2;O95319;O95319-4;O95319-3;E9PKA1	Q92879-4;Q92879-5;G5EA30;Q92879-2;Q92879;Q92879-6;Q92879-3	6;6;6;6;6;6;6;2;2;2;2;2;2;2;2;2;2;2;2;2;2;2;2;2;1	6;6;6;6;6;6;6;2;2;2;2;2;2;2;2;2;2;2;2;2;2;2;2;2;1	6;6;6;6;6;6;6;2;2;2;2;2;2;2;2;2;2;2;2;2;2;2;2;2;1	CUGBP Elav-like family member 1	CELF1	22849000	3.39073e+07	2.4508e+07	2.94683e+07	20873200	5.27413e+07	0.775375	1.62444	0.464684	-0.367034	0.699944	-1.10568	0	0	0	-0.257589	0.648831	0.187869
Q9Y265;Q9Y265-2;E7ETR0;H7C4G5;J3QLR1;H7C4I3	Q9Y265;Q9Y265-2;E7ETR0	24;19;16;11;5;5	24;19;16;11;5;5	24;19;16;11;5;5	RuvB-like 1	RUVBL1	344350000	4.57052e+08	4.70793e+08	527600000	297592000	8.05261e+08	0.652672	1.53583	0.584647	-0.615569	0.619023	-0.774363	0	0	0	-0.25697	0.59087	0.228508
Q9UBC5;G3V342	Q9UBC5;G3V342	4;3	4;3	2;2	Unconventional myosin-Ia	MYO1A	7493500	8.47073e+06	8.49586e+06	9240000	11341200	8.76239e+06	0.810985	0.746899	0.969583	-0.302253	-0.421015	-0.0445643	0	0	0	-0.255944	0.0826211	1.08291
Q8WVY7	Q8WVY7	8	8	8	Ubiquitin-like domain-containing CTD phosphatase 1	UBLCP1	21160000	18865625	1.32897e+07	2.30867e+07	14311600	2.73022e+07	0.916546	1.31821	0.486762	-0.12572	0.398575	-1.03871	0	0	0	-0.255286	0.576068	0.239526
Q9NQZ2	Q9NQZ2	3	3	3	Something about silencing protein 10	UTP3	8464300	9.72521e+06	1.11776e+07	16040500	16650800	5.85674e+06	0.527683	0.584069	1.9085	-0.922256	-0.77579	0.932439	0	0	0	-0.255203	0.690234	0.161004
P61326;P61326-2;F5H6P7;F5H3U9	P61326;P61326-2	9;7;4;1	1;1;0;0	1;1;0;0	Protein mago nashi homolog	MAGOH	3404200	2960625	3.39701e+06	4.34983e+06	2309360	5.79087e+06	0.782605	1.28201	0.586615	-0.353644	0.358409	-0.769514	0	0	0	-0.254917	0.482101	0.316862
Q14155-1;B1ALK7;Q14155-5;A0A2R8YG42	Q14155-1;B1ALK7;Q14155-5;A0A2R8YG42	1;1;1;1	1;1;1;1	1;1;1;1		ARHGEF7	2447900	2.60854e+06	1.82736e+06	4.58683e+06	5949600	723391	0.53368	0.43844	2.5261	-0.905954	-1.18955	1.33691	0	0	0	-0.252864	0.767494	0.114925
P04844;P04844-2;Q5JYR7;Q5JYR4;F2Z3K5;Q5JYR3;H0Y5M1	P04844;P04844-2	26;24;10;6;4;3;2	26;24;10;6;4;3;2	26;24;10;6;4;3;2	Dolichyl-diphosphooligosaccharide--protein glycosyltransferase subunit 2	RPN2	351860000	3.33042e+08	3.57644e+08	4.00083e+08	347412000	5.09783e+08	0.879467	0.958636	0.701561	-0.185299	-0.0609449	-0.511359	0	0	0	-0.252534	0.133221	0.875426
O75822-3;O75822;O75822-2;H0YGJ7;H0YLP3	O75822-3;O75822;O75822-2;H0YGJ7;H0YLP3	8;8;5;4;4	8;8;5;4;4	8;8;5;4;4	Eukaryotic translation initiation factor 3 subunit J	EIF3J	36517000	2.9499e+07	3.34586e+07	42840000	25831600	5.50065e+07	0.852404	1.14197	0.608266	-0.23039	0.191527	-0.717225	0	0	0	-0.252029	0.391462	0.40731
Q9UHR4	Q9UHR4	2	2	2	Brain-specific angiogenesis inhibitor 1-associated protein 2-like protein 1	BAIAP2L1	4734600	4.86094e+06	5.27598e+06	6425500	6415200	4.97065e+06	0.736845	0.757722	1.06143	-0.440566	-0.40026	0.0860031	0	0	0	-0.251608	0.211222	0.67526
O60831;A6NP52;A6NM71	O60831;A6NP52;A6NM71	2;1;1	2;1;1	2;1;1	PRA1 family protein 2	PRAF2	7556200	8.36094e+06	7.43609e+06	9.83933e+06	5814800	1.38554e+07	0.767959	1.43787	0.536691	-0.3809	0.523935	-0.897835	0	0	0	-0.2516	0.577492	0.238454
P49419-2;P49419;A0A1B0GW77;A0A1B0GW82;A0A1B0GUA1;A0A1B0GTG2;A0A1B0GV49;A0A1B0GTJ4;P49419-4;A0A1B0GTY9;A0A1B0GUY0;A0A0J9YWF7;H0YHM6;F8WDY6;F8VVF2;A0A1B0GW65;A0A1B0GVU0;F8WD33;A0A0J9YWM6	P49419-2;P49419;A0A1B0GW77;A0A1B0GW82;A0A1B0GUA1;A0A1B0GTG2;A0A1B0GV49;A0A1B0GTJ4;P49419-4;A0A1B0GTY9;A0A1B0GUY0	13;12;12;12;12;11;10;10;9;9;7;6;4;3;2;1;1;1;1	13;12;12;12;12;11;10;10;9;9;7;6;4;3;2;1;1;1;1	13;12;12;12;12;11;10;10;9;9;7;6;4;3;2;1;1;1;1	Alpha-aminoadipic semialdehyde dehydrogenase	ALDH7A1	66530000	92878125	8.12034e+07	1.03927e+08	57820000	1.40509e+08	0.640163	1.60633	0.577925	-0.643489	0.68377	-0.791047	0	0	0	-0.250255	0.62186	0.206307
Q96I24;Q96I24-2;A0A494C1K6	Q96I24	19;8;2	18;7;2	18;7;2	Far upstream element-binding protein 3	FUBP3	141210000	1.36542e+08	1.42609e+08	187250000	208716000	1.18304e+08	0.754126	0.654198	1.20544	-0.407123	-0.6122	0.269564	0	0	0	-0.24992	0.401293	0.396539
H3BSL0;H3BR73;I3L1I3;Q8WV22	H3BSL0;H3BR73;I3L1I3;Q8WV22	1;1;1;1	1;1;1;1	1;1;1;1	Non-structural maintenance of chromosomes element 1 homolog	NSMCE1	2468900		2.76368e+06		1618480	5.95913e+06	1.52544		0.463772	0.609229		-1.10851	0	0	0	-0.249642	0.722601	0.141102
Q12797-10;Q12797;E5RHJ2;E5RHK2;G3XAN5;E5RG29;E5RG56;Q12797-7;Q12797-4;Q12797-3;Q12797-9;Q12797-6;Q12797-11;Q12797-5;Q12797-8;Q12797-2	Q12797-10;Q12797	6;6;1;1;1;1;1;1;1;1;1;1;1;1;1;1	6;6;1;1;1;1;1;1;1;1;1;1;1;1;1;1	6;6;1;1;1;1;1;1;1;1;1;1;1;1;1;1	Aspartyl/asparaginyl beta-hydroxylase	ASPH	7190400	1.38604e+07	1.09571e+07	17615000	17994400	5.78543e+06	0.408198	0.770263	1.89392	-1.29266	-0.376577	0.921372	0	0	0	-0.249289	0.717698	0.144058
P22307;P22307-4;P22307-7;P22307-8;P22307-6;P22307-2;H0YF61;E9PLD1;H0YD06;H0YCB0;P22307-5;P22307-3	P22307;P22307-4;P22307-7;P22307-8;P22307-6;P22307-2	7;6;6;6;5;5;3;2;1;1;1;1	7;6;6;6;5;5;3;2;1;1;1;1	7;6;6;6;5;5;3;2;1;1;1;1	Non-specific lipid-transfer protein	SCP2	16718000	2.7074e+07	1.95609e+07	2.70883e+07	15961200	3.42783e+07	0.617166	1.69624	0.570651	-0.696269	0.762337	-0.80932	0	0	0	-0.247751	0.650097	0.187022
Q5TFE4;Q5TFE4-2;Q5QPD0;H0YDA5	Q5TFE4;Q5TFE4-2;Q5QPD0	12;9;6;1	12;9;6;1	12;9;6;1	5-nucleotidase domain-containing protein 1	NT5DC1	43057000	6.35458e+07	5.39598e+07	6.56317e+07	37872400	9.92717e+07	0.65604	1.67789	0.543556	-0.608144	0.746651	-0.879499	0	0	0	-0.246997	0.64909	0.187695
O96013;O96013-2;O96013-3;O96013-4;M0R3G6;M0R2X4;M0R0L9	O96013;O96013-2;O96013-3;O96013-4	6;5;5;5;1;1;1	6;5;5;5;1;1;1	6;5;5;5;1;1;1	Serine/threonine-protein kinase PAK 4	PAK4	12571000	16837500	1.54276e+07	18325000	34801200	8555000	0.686003	0.48382	1.80334	-0.543714	-1.04746	0.850673	0	0	0	-0.246833	0.686137	0.163589
K7ELC2;P62841;K7EM56;A0A0B4J2B4;K7EJ78;S4R417;K7EQJ5;S4R456	K7ELC2;P62841;K7EM56;A0A0B4J2B4;K7EJ78;S4R417;K7EQJ5;S4R456	5;5;4;4;4;4;4;3	5;5;4;4;4;4;4;3	5;5;4;4;4;4;4;3	40S ribosomal protein S15	RPS15	99982000	1.07708e+08	8.0731e+07	117015000	62056000	1.99783e+08	0.854437	1.73566	0.404094	-0.226953	0.795487	-1.30724	0	0	0	-0.246234	0.705792	0.151323
H0YH69;A0A5K1VW28;Q9HBU6	H0YH69;A0A5K1VW28;Q9HBU6	1;1;1	1;1;1	1;1;1	Ethanolamine kinase 1	ETNK1	2321300	1.36792e+06	2.28563e+06	1.95517e+06		3.81761e+06	1.18726		0.598708	0.247641		-0.740076	0	0	0	-0.246217	0.551438	0.258503
Q96CS3;D6RBG6	Q96CS3	14;1	14;1	14;1	FAS-associated factor 2	FAF2	72283000	98787500	7.22322e+07	99595000	57068000	151200000	0.725769	1.73105	0.477726	-0.462417	0.791646	-1.06574	0	0	0	-0.245505	0.676825	0.169524
Q8WWH5	Q8WWH5	7	7	7	Probable tRNA pseudouridine synthase 1	TRUB1	13142000	1.53042e+07	1.25839e+07	14129500	10920800	2.73239e+07	0.930111	1.40138	0.460546	-0.104526	0.486846	-1.11858	0	0	0	-0.245421	0.628263	0.201858
A0A3B3ITW3;P28288;P28288-2;P28288-3	A0A3B3ITW3;P28288;P28288-2	15;15;14;5	15;15;14;5	15;15;14;5	ATP-binding cassette sub-family D member 3	ABCD3	71518000	5.69865e+07	7.10322e+07	7.47067e+07	78972000	8.1637e+07	0.957318	0.721603	0.870098	-0.0629306	-0.470722	-0.20075	0	0	0	-0.244801	0.110433	0.956901
O43776;K7EQ35;K7EIU7;O43776-2;K7EMQ6;K7EPK2;K7EJ19	O43776	20;5;4;4;3;3;2	20;5;4;4;3;3;2	20;5;4;4;3;3;2	Asparagine--tRNA ligase, cytoplasmic	NARS	135770000	154062500	1.54046e+08	168900000	148432000	2.13624e+08	0.803848	1.03793	0.721108	-0.315005	0.0537136	-0.471712	0	0	0	-0.244334	0.191757	0.717248
A0A0A0MRM9;Q14978;Q14978-2;Q14978-3;S4R402;S4R341;S4R349	A0A0A0MRM9;Q14978;Q14978-2;Q14978-3	7;7;7;6;3;3;3	7;7;7;6;3;3;3	7;7;7;6;3;3;3	Nucleolar and coiled-body phosphoprotein 1	NOLC1	80516000	4.86542e+07	5.50425e+07	1.16208e+08	128548000	2.39609e+07	0.692859	0.37849	2.29718	-0.529366	-1.40167	1.19987	0	0	0	-0.243724	0.765818	0.115874
Q9HC07;V9GY93;Q9HC07-2;D6RBL0;D6RD79	Q9HC07;V9GY93;Q9HC07-2	4;2;2;1;1	4;2;2;1;1	4;2;2;1;1	Transmembrane protein 165	TMEM165	17790000	2.35198e+07	2.1323e+07	2.48533e+07	48032000	1.24013e+07	0.715799	0.489669	1.71941	-0.482373	-1.03012	0.781918	0	0	0	-0.243525	0.673456	0.171691
P22059;H0YCV6	P22059	11;3	11;3	11;3	Oxysterol-binding protein 1	OSBP	49449000	40287500	4.16793e+07	7.11733e+07	143472000	1.34893e+07	0.694769	0.280804	3.08979	-0.525395	-1.83237	1.62751	0	0	0	-0.243417	0.821172	0.085566
G3V576;G3V2Q1;P07910;G3V555;G3V575	G3V576;G3V2Q1;P07910;G3V555;G3V575	12;12;12;9;9	1;1;1;1;1	1;1;1;1;1	Heterogeneous nuclear ribonucleoproteins C1/C2	HNRNPC	8509600	9.23708e+06	1.05641e+07	1.60633e+07	5758800	1.48539e+07	0.529753	1.60399	0.711202	-0.916608	0.681669	-0.491668	0	0	0	-0.242202	0.638984	0.19451
P55809	P55809	5	5	5	Succinyl-CoA:3-ketoacid coenzyme A transferase 1, mitochondrial	OXCT1	21337000	17959375	2.27057e+07	26785000	14387200	3.73522e+07	0.796603	1.24829	0.607883	-0.328068	0.319951	-0.718135	0	0	0	-0.242084	0.468709	0.329097
O60678;O60678-2	O60678;O60678-2	8;5	8;5	8;5	Protein arginine N-methyltransferase 3	PRMT3	19815000	20003125	2.69724e+07	2.13817e+07	37807600	2.18565e+07	0.926729	0.529077	1.23407	-0.109781	-0.918451	0.303421	0	0	0	-0.241604	0.53765	0.2695
P20248	P20248	1	1	1	Cyclin-A2	CCNA2	4113300	2.30135e+06	4.83621e+06	3.84933e+06		7.22261e+06	1.06857		0.669593	0.0956877		-0.578644	0	0	0	-0.241478	0.407495	0.389877
D6RC04;Q9Y6G5	D6RC04;Q9Y6G5	1;1	1;1	1;1	COMM domain-containing protein 10	COMMD10	1007800	888240	1.11778e+06	1269450	690920	1.88476e+06	0.793887	1.28559	0.593063	-0.332994	0.36243	-0.753743	0	0	0	-0.241436	0.499369	0.301579
E9PR30;P62861	E9PR30;P62861	2;2	2;2	2;2	40S ribosomal protein S30	FAU	27371000	2.73052e+07	2.59379e+07	3.11233e+07	21242000	4.8387e+07	0.879437	1.28543	0.536052	-0.185348	0.362257	-0.899555	0	0	0	-0.240882	0.545675	0.263066
Q6P158;Q6P158-2;H7BZ23	Q6P158	8;2;1	7;2;1	5;2;0	Putative ATP-dependent RNA helicase DHX57	DHX57	9545800	1.05865e+07	7.68494e+06	1.69367e+07	34644000	2.17957e+06	0.563617	0.305578	3.52591	-0.827212	-1.71039	1.81799	0	0	0	-0.239868	0.832076	0.079837
P09960;P09960-4;P09960-2;P09960-3;B4DEH5	P09960;P09960-4;P09960-2;P09960-3	34;31;27;24;3	34;31;27;24;3	34;31;27;24;3	Leukotriene A-4 hydrolase	LTA4H	413630000	4.3401e+08	4.42195e+08	4.81683e+08	514440000	5.2513e+08	0.858718	0.843656	0.842068	-0.219744	-0.245273	-0.247992	0	0	0	-0.23767	1.22045e-05	4.91348
O14880;Q5VV89;Q5VV87	O14880;Q5VV89;Q5VV87	5;5;3	5;5;3	5;5;3	Microsomal glutathione S-transferase 3	MGST3	18106000	3.54521e+07	1.48287e+07	5.37217e+07	9027200	3.20848e+07	0.337033	3.92725	0.462173	-1.56904	1.97352	-1.11349	0	0	0	-0.236337	0.842184	0.0745931
Q9Y5J1;J3QLD6;J3QRG0;J3QR85;J3KSR7	Q9Y5J1	5;1;1;1;1	5;1;1;1;1	5;1;1;1;1	U3 small nucleolar RNA-associated protein 18 homolog	UTP18	17613000	14443750	1.53529e+07	2.34117e+07	17935200	1.52013e+07	0.752317	0.80533	1.00997	-0.410587	-0.312348	0.0143136	0	0	0	-0.236207	0.139731	0.854708
A6NG10;K7EMC9;Q969T9;K7EIJ0;K7ENL2;Q969T9-2;K7EIN1;K7ESN4;K7EIK1	A6NG10;K7EMC9;Q969T9;K7EIJ0;K7ENL2;Q969T9-2;K7EIN1;K7ESN4;K7EIK1	4;4;4;3;3;3;2;2;2	4;4;4;3;3;3;2;2;2	4;4;4;3;3;3;2;2;2	WW domain-binding protein 2	WBP2	8463500	9.00865e+06	8.38115e+06	1.07062e+07	6263600	1.55546e+07	0.790526	1.43825	0.538822	-0.339116	0.524318	-0.892118	0	0	0	-0.235639	0.5981	0.223227
Q8N3U4;Q8N3U4-2;B1AMT4;B1AMT1;B1AMT2;B1AMT3;B1AMT0;Q68DW7;D6W5U7;Q9UJ98-2;Q9UJ98-3;Q9UJ98	Q8N3U4;Q8N3U4-2	11;11;4;2;2;2;1;1;1;1;1;1	11;11;4;2;2;2;1;1;1;1;1;1	10;10;3;2;2;2;1;0;1;1;1;1	Cohesin subunit SA-2	STAG2	30262000	25600000	1.9431e+07	4.70867e+07	54832000	9.49543e+06	0.642687	0.466881	2.04636	-0.637811	-1.09887	1.03306	0	0	0	-0.234543	0.735556	0.133384
C9J7M1;O95749;A0A2R8YE82;C9J6G3;O95749-2;A0A2R8Y4N4	C9J7M1;O95749;A0A2R8YE82;C9J6G3;O95749-2	3;3;2;2;2;1	3;3;2;2;2;1	3;3;2;2;2;1	Geranylgeranyl pyrophosphate synthase	GGPS1	1612800	7.50021e+06	6.79126e+06	7.96533e+06	1730080	9.6813e+06	0.202477	4.33518	0.701482	-2.30417	2.11609	-0.511521	0	0	0	-0.233199	0.864671	0.0631493
A0A7I2V539;P30419;P30419-2;A0A7I2V3X4;A0A7I2V3U5;A0A7I2V4Y5;K7EN82;B7Z8J4;Q5VUC6;O60551	A0A7I2V539;P30419;P30419-2;A0A7I2V3X4;A0A7I2V3U5;A0A7I2V4Y5	11;11;10;9;7;6;3;3;1;1	11;11;10;9;7;6;3;3;1;1	11;11;10;9;7;6;3;3;1;1	Glycylpeptide N-tetradecanoyltransferase 1	NMT1	39758000	4.22135e+07	5.56632e+07	5.55867e+07	42004000	6.49413e+07	0.715243	1.00499	0.857131	-0.483494	0.00717915	-0.222412	0	0	0	-0.232909	0.175689	0.755255
O76021;J3QSV6;I3L3U9;I3L3C4;O76021-2;I3L234;I3L1A3;J3KPU7;I3L2F2;I3L4T8;I3L1Y4	O76021;J3QSV6;I3L3U9;I3L3C4	17;16;11;9;6;4;2;1;1;1;1	17;16;11;9;6;4;2;1;1;1;1	17;16;11;9;6;4;2;1;1;1;1	Ribosomal L1 domain-containing protein 1	RSL1D1	131790000	1.16323e+08	1.32609e+08	2.19283e+08	213400000	70500000	0.601003	0.545093	1.88098	-0.734555	-0.875425	0.911486	0	0	0	-0.232831	0.705584	0.151452
O43678	O43678	1	1	1	NADH dehydrogenase [ubiquinone] 1 alpha subcomplex subunit 2	NDUFA2	2011800	2.45167e+06	2.00598e+06	1.73117e+06		3.21543e+06	1.16211		0.623859	0.216742		-0.680709	0	0	0	-0.231983	0.53781	0.269371
Q7L3T8	Q7L3T8	1	1	1	Probable proline--tRNA ligase, mitochondrial	PARS2	2148800	1841875	1.80851e+06		1436160	3.19913e+06		1.2825	0.565312		0.358959	-0.822882	0	0	0	-0.231961	0.634893	0.1973
F5GXF5;E7ETD6;E9PE19;A0A2R8Y7Q1;Q12830-4;Q12830-2;Q12830;J3QQK4;A0A0A0MR81	F5GXF5;E7ETD6;E9PE19;A0A2R8Y7Q1;Q12830-4;Q12830-2;Q12830	7;7;7;7;7;7;7;2;2	7;7;7;7;7;7;7;2;2	7;7;7;7;7;7;7;2;2	Nucleosome-remodeling factor subunit BPTF	BPTF	22114000	2.42615e+07	1.78046e+07	2.78817e+07	35368800	1.5683e+07	0.793138	0.685957	1.13528	-0.334357	-0.543811	0.183044	0	0	0	-0.231708	0.343825	0.463663
Q9BTV4	Q9BTV4	9	9	9	Transmembrane protein 43	TMEM43	49610000	5.18135e+07	3.44437e+07	4.91467e+07	33953600	8.58391e+07	1.00943	1.52601	0.401258	0.0135374	0.609765	-1.3174	0	0	0	-0.231365	0.705415	0.151555
Q9NRG7	Q9NRG7	1	1	1	Epimerase family protein SDR39U1	SDR39U1	2790200	2.68427e+06	3.11264e+06	2.70483e+06		4.42239e+06	1.03156		0.703837	0.0448288		-0.506686	0	0	0	-0.230929	0.343006	0.464699
P61221;D6R9I9;D6RGF4;H0Y990	P61221;D6R9I9	25;17;11;7	25;17;11;7	25;17;11;7	ATP-binding cassette sub-family E member 1	ABCE1	251470000	2.50583e+08	2.70644e+08	2.84867e+08	238096000	4.06043e+08	0.882764	1.05245	0.666539	-0.179901	0.0737471	-0.58524	0	0	0	-0.230464	0.29603	0.528664
A0A0A6YYI3;A0A0B4J1V8;Q9NQ55-2;Q9NQ55;Q9NQ55-3;A8MV53;C9JHF7;H7C446;C9J3W3	A0A0A6YYI3;A0A0B4J1V8;Q9NQ55-2;Q9NQ55;Q9NQ55-3;A8MV53	3;3;3;3;3;2;1;1;1	3;3;3;3;3;2;1;1;1	3;3;3;3;3;2;1;1;1	Suppressor of SWI4 1 homolog	PPAN-P2RY11;PPAN	21503000	18156250	2.04908e+07	2.84167e+07	25326400	17940000	0.756704	0.71689	1.14219	-0.402199	-0.480176	0.191797	0	0	0	-0.230193	0.339006	0.469792
Q5TBH0;Q5TBG1;Q5TBG7;Q5TBH2;Q5TBH1;Q8TDX7;Q9HC98;Q9HC98-3;Q9HC98-4;Q9HC98-2	Q5TBH0;Q5TBG1;Q5TBG7;Q5TBH2;Q5TBH1;Q8TDX7;Q9HC98;Q9HC98-3;Q9HC98-4;Q9HC98-2	1;1;1;1;1;1;1;1;1;1	1;1;1;1;1;1;1;1;1;1	1;1;1;1;1;1;1;1;1;1	Serine/threonine-protein kinase Nek7;Serine/threonine-protein kinase Nek6	NEK6;NEK7	4671400	3.79885e+06	4.20621e+06	5.45183e+06	2996040	7.37261e+06	0.856849	1.26796	0.570518	-0.222886	0.342507	-0.809655	0	0	0	-0.230011	0.527283	0.277956
P05388;F8VWS0;P05388-2;F8VU65;F8VW21;G3V210;F8VQY6;F8VPE8;F8VRK7;F8VZS0;F8VS58;Q8NHW5;F8VWV4;F8W1K8;F8VYN4	P05388;F8VWS0;P05388-2;F8VU65;F8VW21;G3V210;F8VQY6;F8VPE8;F8VRK7;F8VZS0;F8VS58;Q8NHW5	18;17;17;14;13;12;11;11;11;11;9;9;8;5;1	18;17;17;14;13;12;11;11;11;11;9;9;8;5;1	18;17;17;14;13;12;11;11;11;11;9;9;8;5;1	60S acidic ribosomal protein P0;60S acidic ribosomal protein P0-like	RPLP0;RPLP0P6	677980000	7.62802e+08	6.06057e+08	8.79517e+08	472720000	1.21524e+09	0.770855	1.61364	0.498715	-0.375468	0.690323	-1.00371	0	0	0	-0.22962	0.666506	0.176196
Q07065	Q07065	23	23	23	Cytoskeleton-associated protein 4	CKAP4	190010000	183062500	1.91276e+08	235600000	396248000	1.14678e+08	0.806494	0.46199	1.66793	-0.310264	-1.11407	0.738063	0	0	0	-0.228756	0.691619	0.160133
Q9NY27-2;Q9NY27;Q9NY27-3;C9IZ04;F8WCA1;H7C559;C9IZF4	Q9NY27-2;Q9NY27;Q9NY27-3;C9IZ04	5;5;4;3;2;2;1	5;5;4;3;2;2;1	5;5;4;3;2;2;1	Serine/threonine-protein phosphatase 4 regulatory subunit 2	PPP4R2	7497600	6783125	9.51575e+06	8603500	11624000	7.7813e+06	0.871459	0.583545	1.2229	-0.198495	-0.777085	0.290305	0	0	0	-0.228425	0.500131	0.300916
Q9BQ04;E9PLB0;E9PM61;U3KQD5	Q9BQ04;E9PLB0;E9PM61;U3KQD5	12;10;10;10	2;1;1;1	2;1;1;1	RNA-binding protein 4B	RBM4B	5386000	2.22417e+06	6.67011e+06	5.96233e+06	3109000	6.93043e+06	0.903338	0.715396	0.962438	-0.146663	-0.483186	-0.0552342	0	0	0	-0.228361	0.154107	0.812178
O75381-2;O75381	O75381-2;O75381	2;2	2;2	2;2	Peroxisomal membrane protein PEX14	PEX14	3212600	3.51219e+06	2.26908e+06	4.00283e+06	1640840	6.26283e+06	0.802582	2.14048	0.362309	-0.31728	1.09794	-1.46471	0	0	0	-0.228017	0.77369	0.111433
P31939;P31939-2;H7C1S2;C9JLK0;F8WEF0	P31939;P31939-2	45;41;18;8;7	45;41;18;8;7	45;41;18;8;7	Bifunctional purine biosynthesis protein PURH;Phosphoribosylaminoimidazolecarboxamide formyltransferase;IMP cyclohydrolase	ATIC	761410000	7.45427e+08	7.42977e+08	8.25383e+08	885680000	9.25652e+08	0.922493	0.841644	0.802652	-0.116391	-0.248718	-0.317153	0	0	0	-0.227421	0.0181553	1.741
Q7Z2Z2-2;Q7Z2Z2	Q7Z2Z2-2;Q7Z2Z2	5;5	5;5	5;5	Elongation factor Tu GTP-binding domain-containing protein 1	EFTUD1	8639800	3.50906e+06	4.91655e+06	6.75433e+06	16036400	2.20739e+06	1.27915	0.218819	2.22731	0.355185	-2.19219	1.1553	0	0	0	-0.227235	0.832898	0.079408
Q8TAT6;Q8TAT6-2;I3L4U9;I3L283;A0A0D9SFI9;I3L3I1	Q8TAT6;Q8TAT6-2	11;11;2;1;1;1	11;11;2;1;1;1	11;11;2;1;1;1	Nuclear protein localization protein 4 homolog	NPLOC4	30064000	31831250	3.64494e+07	5.06883e+07	83808000	1.31693e+07	0.593115	0.379812	2.76775	-0.753617	-1.39664	1.46871	0	0	0	-0.227183	0.806459	0.0934175
M0R2Z9;Q8IX01-4;Q8IX01-3;Q8IX01;M0R3F6	M0R2Z9;Q8IX01-4;Q8IX01-3;Q8IX01;M0R3F6	10;10;10;10;9	10;10;10;10;9	10;10;10;10;9	SURP and G-patch domain-containing protein 2	SUGP2	38772000	4.79865e+07	4.99977e+07	5.48783e+07	58220000	4.65978e+07	0.706508	0.824226	1.07296	-0.501222	-0.278888	0.101599	0	0	0	-0.22617	0.268145	0.57163
P11413;P11413-2;P11413-3;E7EUI8;E9PD92;E7EM57	P11413;P11413-2;P11413-3;E7EUI8;E9PD92;E7EM57	17;17;16;12;11;11	17;17;16;12;11;11	17;17;16;12;11;11	Glucose-6-phosphate 1-dehydrogenase	G6PD	84535000	106000000	1.06478e+08	121300000	81232000	1.54885e+08	0.696908	1.3049	0.687467	-0.520959	0.383944	-0.540638	0	0	0	-0.225884	0.500007	0.301024
H0YNG3;P67812-4;P67812;P67812-3;H0YNX5;H0YNA5;P67812-2;H0YKT4	H0YNG3;P67812-4;P67812;P67812-3;H0YNX5;H0YNA5;P67812-2	4;4;4;4;3;3;3;1	4;4;4;4;3;3;3;1	4;4;4;4;3;3;3;1	Signal peptidase complex catalytic subunit SEC11;Signal peptidase complex catalytic subunit SEC11A;Signal peptidase I	SEC11A	19600000	1.99427e+07	2.26609e+07	31390000	13515600	3.33848e+07	0.624403	1.47553	0.67878	-0.679451	0.561236	-0.558984	0	0	0	-0.225733	0.598272	0.223101
P12236	P12236	17	9	5	ADP/ATP translocase 3;ADP/ATP translocase 3, N-terminally processed	SLC25A6	182750000	2.01896e+08	1.97529e+08	213850000	218948000	2.4887e+08	0.854571	0.922118	0.793704	-0.226728	-0.116977	-0.333327	0	0	0	-0.225677	0.0224902	1.64801
Q9UKM9;Q5QPM1;Q5QPL9;Q9UKM9-2;Q5QPM2;Q5QPM0	Q9UKM9;Q5QPM1;Q5QPL9;Q9UKM9-2	5;4;4;4;2;2	5;4;4;4;2;2	5;4;4;4;2;2	RNA-binding protein Raly	RALY	21634000	26640625	2.8431e+07	4.45417e+07	15360000	3.81217e+07	0.485703	1.73442	0.745796	-1.04186	0.79445	-0.423147	0	0	0	-0.223518	0.699858	0.15499
A0A6I8PRU6;A0A6I8PLE4;Q8N6L1	A0A6I8PRU6;A0A6I8PLE4;Q8N6L1	1;1;1	1;1;1	1;1;1	Keratinocyte-associated protein 2	KRTCAP2	1815700	2.1524e+06	701161	2744500	617520	2.57348e+06	0.661578	3.48555	0.272457	-0.596017	1.80139	-1.8759	0	0	0	-0.223511	0.845839	0.0727123
Q14696	Q14696	4	4	4	LDLR chaperone MESD	MESDC2	16705000	2.17104e+07	2.55517e+07	30890000	12469600	3.82609e+07	0.54079	1.74107	0.667829	-0.88686	0.799972	-0.582449	0	0	0	-0.223112	0.689443	0.161502
G3V150;O94766-2;O94766;E9PNA1	G3V150;O94766-2;O94766;E9PNA1	3;3;3;2	3;3;3;2	3;3;3;2	Galactosylgalactosylxylosylprotein 3-beta-glucuronosyltransferase 3	B3GAT3	5392000	5.87604e+06	6.28287e+06	7.28217e+06	3565640	1.21815e+07	0.740439	1.64796	0.515771	-0.433547	0.720684	-0.955198	0	0	0	-0.222687	0.676189	0.169932
P36406-3;P36406-2;P36406	P36406-3;P36406-2;P36406	1;1;1	1;1;1	1;1;1	E3 ubiquitin-protein ligase TRIM23	TRIM23	2987700	3812500	2.57828e+06	4.23517e+06	2354280	4.67065e+06	0.70545	1.61939	0.552016	-0.503383	0.695451	-0.857217	0	0	0	-0.221716	0.661578	0.179419
P16402	P16402	14	3	3	Histone H1.3	HIST1H1D	30420000	2.6176e+07	2.51483e+07	3.77617e+07	18308400	4.57978e+07	0.805579	1.42973	0.549115	-0.311902	0.515741	-0.86482	0	0	0	-0.220327	0.612067	0.213201
B7Z7F3;Q9H6Z4-2;Q9H6Z4-3;Q9H6Z4;K7EN31;K7EIJ4;K7ENJ2;K7EID7;K7ENB9;K7EPW1	B7Z7F3;Q9H6Z4-2;Q9H6Z4-3;Q9H6Z4	7;7;6;6;3;2;1;1;1;1	7;7;6;6;3;2;1;1;1;1	7;7;6;6;3;2;1;1;1;1	Ran-binding protein 3	RANBP3	51569000	3.21552e+07	40400000	57860000	77380000	2.35804e+07	0.891272	0.415549	1.71328	-0.166062	-1.26691	0.776765	0	0	0	-0.218735	0.729868	0.136756
Q9UJV9	Q9UJV9	3	3	3	Probable ATP-dependent RNA helicase DDX41	DDX41	13860000	12203125	1.2631e+07	1.98483e+07	31794800	5.31609e+06	0.698295	0.383809	2.376	-0.518091	-1.38154	1.24854	0	0	0	-0.217032	0.793077	0.100684
B1AHD1;A0A3B3IUA2;P55769;A0A3B3IRU2	B1AHD1;A0A3B3IUA2;P55769;A0A3B3IRU2	4;4;4;2	4;4;4;2	4;4;4;2	NHP2-like protein 1;NHP2-like protein 1, N-terminally processed	NHP2L1	10541000	1.67167e+07	1.26966e+07	1.97867e+07	7997600	2.21935e+07	0.532732	2.09021	0.572085	-0.908517	1.06365	-0.805699	0	0	0	-0.216856	0.75212	0.123713
J3KSB1;J3KSI7;J3QL84;J3KS44;J3QLV3;J3KRY6;Q9HC21-2;Q9HC21	J3KSB1;J3KSI7;J3QL84;J3KS44;J3QLV3;J3KRY6;Q9HC21-2;Q9HC21	1;1;1;1;1;1;1;1	1;1;1;1;1;1;1;1	1;1;1;1;1;1;1;1	Mitochondrial thiamine pyrophosphate carrier	SLC25A19	1572300	1.25573e+06	2.00575e+06	2138500	1019640	2850000	0.735235	1.23154	0.703771	-0.443723	0.300465	-0.506822	0	0	0	-0.216693	0.450215	0.34658
P05141;Q9H0C2	P05141	19;2	19;2	10;0	ADP/ATP translocase 2;ADP/ATP translocase 2, N-terminally processed	SLC25A5	1370100000	1.3851e+09	1.42805e+09	1.56453e+09	1502320000	1.80433e+09	0.875724	0.921977	0.791457	-0.191451	-0.117198	-0.337418	0	0	0	-0.215356	0.0291259	1.53572
Q9UHB9-4;Q9UHB9;Q9UHB9-2;Q9UHB9-3	Q9UHB9-4;Q9UHB9;Q9UHB9-2;Q9UHB9-3	19;19;17;11	19;19;17;11	19;19;17;11	Signal recognition particle subunit SRP68	SRP68	140080000	134250000	1.36759e+08	1.93583e+08	265396000	7.82043e+07	0.723616	0.505848	1.74873	-0.466704	-0.983225	0.806311	0	0	0	-0.214539	0.707252	0.150426
A0A0A0MRE1;B4DJ07;A0A0A0MSB8;Q9UPT5-2;Q9UPT5-5;Q9UPT5-1;Q9UPT5-6;Q9UPT5;Q9UPT5-4;C9JKC2;C9JME6;B5MCY9;K7ERQ5	A0A0A0MRE1;B4DJ07;A0A0A0MSB8;Q9UPT5-2;Q9UPT5-5;Q9UPT5-1;Q9UPT5-6;Q9UPT5;Q9UPT5-4	6;6;6;6;6;6;6;6;3;2;1;1;1	6;6;6;6;6;6;6;6;3;2;1;1;1	6;6;6;6;6;6;6;6;3;2;1;1;1	Exocyst complex component 7	EXOC7	10010000	2.02865e+07	1.41471e+07	22630000	19137600	1.03211e+07	0.442333	1.06003	1.3707	-1.17679	0.0841071	0.454914	0	0	0	-0.212591	0.689024	0.161765
Q96IZ0;H0YI16;A0A0B4J260;F8W1M8	Q96IZ0;H0YI16	4;2;1;1	4;2;1;1	4;2;1;1	PRKC apoptosis WT1 regulator protein	PAWR	8674000	12062500	1.0569e+07	1.31387e+07	7056800	1.85515e+07	0.660189	1.70934	0.569709	-0.59905	0.773443	-0.811703	0	0	0	-0.212437	0.69092	0.160572
P36871;A0A3B3ITK7;P36871-2;P36871-3	P36871;A0A3B3ITK7;P36871-2;P36871-3	24;23;22;15	24;23;22;15	24;23;22;15	Phosphoglucomutase-1	PGM1	204440000	2.24396e+08	2.16724e+08	2.26317e+08	193892000	3.52304e+08	0.903336	1.15732	0.615162	-0.146665	0.210793	-0.700962	0	0	0	-0.212278	0.468355	0.329425
Q00325-2;F8VVM2;Q00325;F8VWQ0;F8VZL5;F8VWR4	Q00325-2;F8VVM2;Q00325	10;9;9;4;3;3	10;9;9;4;3;3	10;9;9;4;3;3	Phosphate carrier protein, mitochondrial	SLC25A3	274620000	3.06729e+08	2.51448e+08	332550000	307392000	3.2213e+08	0.825801	0.997844	0.780579	-0.276135	-0.00311426	-0.357383	0	0	0	-0.212211	0.118726	0.925456
P42167;G5E972;P42167-2;P42167-3;H0YJH7	P42167;G5E972;P42167-2;P42167-3	15;12;10;9;5	6;3;1;0;2	6;3;1;0;2	Lamina-associated polypeptide 2, isoforms beta/gamma;Thymopoietin;Thymopentin	TMPO	67797000	86531250	7.19241e+07	7.99717e+07	57000000	1.43891e+08	0.847763	1.51809	0.49985	-0.238268	0.602259	-1.00043	0	0	0	-0.212147	0.670493	0.173606
A0A2R8YD50;P51659;P51659-3;P51659-2;E7ET17;A0A2R8Y7L2;E7ER27;E7EPL9;A0A2R8YDT8;A0A2R8YF45;A0A2R8Y7W2;A0A2R8YEG2	A0A2R8YD50;P51659;P51659-3;P51659-2;E7ET17;A0A2R8Y7L2;E7ER27;E7EPL9	28;28;25;25;20;19;17;16;9;8;3;2	28;28;25;25;20;19;17;16;9;8;3;2	28;28;25;25;20;19;17;16;9;8;3;2	Peroxisomal multifunctional enzyme type 2;(3R)-hydroxyacyl-CoA dehydrogenase;Enoyl-CoA hydratase 2	HSD17B4	325670000	3.20927e+08	3.17138e+08	389400000	589120000	2.24283e+08	0.836338	0.544757	1.41401	-0.257842	-0.876316	0.499793	0	0	0	-0.211455	0.623284	0.205314
P04637;P04637-4;A0A0U1RQC9;P04637-7;P04637-6;P04637-5;J3KP33;P04637-2;P04637-3;A0A087X1Q1;E7EQX7;P04637-8;E7ESS1;E7EMR6;P04637-9;A0A087WXZ1;A0A087WT22;E9PCY9;S4R334;E9PFT5	P04637;P04637-4;A0A0U1RQC9;P04637-7;P04637-6;P04637-5;J3KP33;P04637-2;P04637-3;A0A087X1Q1	7;7;7;5;5;5;5;5;5;4;3;3;3;3;3;2;2;1;1;1	7;7;7;5;5;5;5;5;5;4;3;3;3;3;3;2;2;1;1;1	7;7;7;5;5;5;5;5;5;4;3;3;3;3;3;2;2;1;1;1	Cellular tumor antigen p53	TP53	40406000	43946875	4.22149e+07	5.30267e+07	32953200	6.65717e+07	0.761994	1.33361	0.634127	-0.392149	0.415342	-0.657156	0	0	0	-0.211321	0.548114	0.261129
Q86UA1;H0YJY9	Q86UA1;H0YJY9	2;1	2;1	2;1	Pre-mRNA-processing factor 39	PRPF39	4857400	4116250	2.47092e+06	3.16633e+06	8447200		1.53408	0.487292		0.617371	-1.03714		0	0	0	-0.209886	0.756003	0.121476
Q96S59;Q96S59-2;Q96S59-3	Q96S59;Q96S59-2;Q96S59-3	5;4;4	5;4;4	5;4;4	Ran-binding protein 9	RANBP9	10955000	8.74333e+06	6.05046e+06	1.58887e+07	16545200	3.40957e+06	0.689485	0.528451	1.77455	-0.536409	-0.920157	0.827457	0	0	0	-0.209703	0.71269	0.1471
Q92667;Q92667-2;I3L0W0;I3NI36;I3L0K6;I3L2A2;I3L2N7	Q92667;Q92667-2;I3L0W0	10;7;5;2;1;1;1	10;7;5;2;1;1;1	10;7;5;2;1;1;1	A-kinase anchor protein 1, mitochondrial	AKAP1	29043000	3.5151e+07	3.1969e+07	45055000	71308000	1.56435e+07	0.644612	0.492947	2.0436	-0.633497	-1.0205	1.03111	0	0	0	-0.207627	0.758029	0.120314
P51580	P51580	2	2	2	Thiopurine S-methyltransferase	TPMT		1.22781e+06	3.32057e+06	3.02583e+06	1942360	2.79761e+06		0.632124	1.18693		-0.66172	0.247239	0	0	0	-0.207241	0.583925	0.233643
P43490;A0A7P0T9I9;A0A7P0T8L3;A0A7P0TAS5;A0A7P0T895;A0A7P0T973;A0A7P0T931;A0A7P0T8D2;A0A0C4DFS8;A0A7P0T862;A0A7P0TBB7;A0A7P0T941;A0A7P0TA73;A0A7P0Z466;B7Z8W6;A0A7P0Z4N0;A0A7P0T9F0;A0A7P0TB17;A0A7P0T8Z3;A0A7P0T8R4;A0A7P0TAI8;C9JG65;A0A7P0Z437;C9JF35	P43490;A0A7P0T9I9;A0A7P0T8L3;A0A7P0TAS5;A0A7P0T895;A0A7P0T973;A0A7P0T931;A0A7P0T8D2;A0A0C4DFS8;A0A7P0T862;A0A7P0TBB7;A0A7P0T941;A0A7P0TA73;A0A7P0Z466	13;13;12;12;11;11;11;10;10;9;8;8;8;8;5;5;5;5;5;5;5;2;2;2	13;13;12;12;11;11;11;10;10;9;8;8;8;8;5;5;5;5;5;5;5;2;2;2	13;13;12;12;11;11;11;10;10;9;8;8;8;8;5;5;5;5;5;5;5;2;2;2	Nicotinamide phosphoribosyltransferase	NAMPT	58458000	8.1701e+07	7.93253e+07	86960000	53804000	1.24487e+08	0.67224	1.51849	0.637218	-0.572951	0.602641	-0.650142	0	0	0	-0.206817	0.636757	0.196026
Q9BTE3;Q9BTE3-2;Q9BTE3-3	Q9BTE3;Q9BTE3-2;Q9BTE3-3	18;18;13	18;18;13	18;18;13	Mini-chromosome maintenance complex-binding protein	MCMBP	65934000	67365625	6.89069e+07	73290000	108168000	5.91717e+07	0.899632	0.622787	1.16452	-0.152594	-0.683189	0.21974	0	0	0	-0.205348	0.476961	0.321517
O60684;Q5TFJ7;O15131;S4R3E5	O60684;Q5TFJ7	17;11;7;5	17;11;7;5	12;7;4;4	Importin subunit alpha-7	KPNA6	85251000	1.10354e+08	8.2146e+07	1.03022e+08	68900000	1.66867e+08	0.827506	1.60166	0.492283	-0.273159	0.679565	-1.02244	0	0	0	-0.205345	0.698121	0.156069
P49257	P49257	6	6	6	Protein ERGIC-53	LMAN1	41878000	5.60604e+07	4.70161e+07	55355000	33053200	9.24217e+07	0.756535	1.69607	0.508712	-0.402521	0.762193	-0.975078	0	0	0	-0.205135	0.708686	0.149546
E9PNJ4;H0YDB2;G0XQ39;Q13586;Q13586-2;E9PIQ8	E9PNJ4;H0YDB2;G0XQ39;Q13586;Q13586-2	3;3;3;3;2;1	3;3;3;3;2;1	3;3;3;3;2;1	Stromal interaction molecule 1	STIM1	3264600	3.51042e+06	2.58218e+06	4601000	8031600	1.2267e+06	0.709541	0.437076	2.10499	-0.495041	-1.19405	1.07381	0	0	0	-0.205091	0.774968	0.110716
Q14146;Q5VYD0	Q14146	10;1	10;1	10;1	Unhealthy ribosome biogenesis protein 2 homolog	URB2	28705000	17446875	2.68747e+07	31610000	32085600	2.03202e+07	0.908099	0.54376	1.32256	-0.139079	-0.878957	0.403333	0	0	0	-0.204901	0.610734	0.214148
Q5JSZ5-5;Q5JSZ5	Q5JSZ5-5;Q5JSZ5	5;5	5;5	5;5	Protein PRRC2B	PRRC2B	8856900	1.16385e+07	6.86379e+06	1.24352e+07	19011600	4.57891e+06	0.712246	0.612181	1.499	-0.489552	-0.70797	0.584001	0	0	0	-0.204507	0.635489	0.196892
F8W914;Q9NQC3-2;Q9NQC3-5;Q9NQC3;H7C106;Q9NQC3-3;Q9NQC3-4;Q9NQC3-6;A0A0U1RQR6	F8W914;Q9NQC3-2;Q9NQC3-5;Q9NQC3;H7C106;Q9NQC3-3;Q9NQC3-4;Q9NQC3-6	6;6;5;5;3;3;3;3;2	6;6;5;5;3;3;3;3;2	6;6;5;5;3;3;3;3;2	Reticulon;Reticulon-4	RTN4	33505000	4.9076e+07	5.48287e+07	5.57217e+07	42520000	5.80935e+07	0.601292	1.15419	0.943802	-0.733862	0.206877	-0.083444	0	0	0	-0.203476	0.50496	0.296743
O75446	O75446	1	1	1	Histone deacetylase complex subunit SAP30	SAP30	2739400	2.26115e+06	2.59747e+06	3.40217e+06	2073480	3.48022e+06	0.805193	1.09051	0.746353	-0.312594	0.125	-0.42207	0	0	0	-0.203221	0.290845	0.536339
Q06210-2;Q06210;A0A6I8PTT9;A0A6I8PRN4;E5RJP4;A0A6I8PRT6	Q06210-2;Q06210;A0A6I8PTT9;A0A6I8PRN4	19;19;18;17;2;1	19;19;18;17;2;1	16;16;15;14;0;1	Glutamine--fructose-6-phosphate aminotransferase [isomerizing] 1	GFPT1	86978000	8.3026e+07	9.21862e+07	110455000	202236000	4.54174e+07	0.787452	0.41054	2.02976	-0.344736	-1.2844	1.02131	0	0	0	-0.202611	0.777219	0.109457
P54727;P54727-2;Q5W0S5;H0Y579;Q5W0S4	P54727;P54727-2	10;7;3;2;1	10;7;3;2;1	10;7;3;2;1	UV excision repair protein RAD23 homolog B	RAD23B	47571000	67696875	5.98943e+07	8.07667e+07	131848000	2.75674e+07	0.588993	0.513446	2.17265	-0.763678	-0.961715	1.11945	0	0	0	-0.201979	0.77589	0.1102
A0A590UJW0;P20585;A0A590UJN8;A0A590UKC9	A0A590UJW0;P20585;A0A590UJN8;A0A590UKC9	8;8;7;5	8;8;7;5	8;8;7;5	DNA mismatch repair protein Msh3	MSH3	10934000	1.30917e+07	1.40632e+07	2.16183e+07	21461200	6.59717e+06	0.505774	0.610016	2.1317	-0.983434	-0.713082	1.09201	0	0	0	-0.201503	0.772524	0.112088
Q9GZZ9;E7EQ61;Q9GZZ9-2;E7EWE1;C9JRV9;C9J5W5;C9J0F6	Q9GZZ9;E7EQ61;Q9GZZ9-2;E7EWE1;C9JRV9	6;5;5;4;3;2;1	6;5;5;4;3;2;1	6;5;5;4;3;2;1	Ubiquitin-like modifier-activating enzyme 5	UBA5	17886000	2.58146e+07	2.03908e+07	2.79217e+07	12685600	4.0387e+07	0.640578	2.03495	0.504886	-0.642554	1.02499	-0.985971	0	0	0	-0.201177	0.762221	0.117919
O94874;O94874-2;O94874-3	O94874;O94874-2;O94874-3	7;7;4	7;7;4	7;7;4	E3 UFM1-protein ligase 1	UFL1	15720000	15596875	2.15885e+07	3.23467e+07	46192000	5.38174e+06	0.485985	0.337653	4.01144	-1.04102	-1.56639	2.00412	0	0	0	-0.201094	0.865404	0.0627811
Q8WVI0	Q8WVI0	1	1	1	Small integral membrane protein 4	SMIM4	1245900		2.56816e+06	2070500		2.04211e+06	0.601739		1.2576	-0.732791		0.330676	0	0	0	-0.201057	0.646888	0.189171
Q93034;H0YCA0	Q93034	6;1	6;1	6;1	Cullin-5	CUL5	10573000	8.90646e+06	1.45644e+07	16086500	29358000	4.41109e+06	0.657259	0.303374	3.30176	-0.605466	-1.72083	1.72324	0	0	0	-0.20102	0.852604	0.0692527
P22694-2;P22694-9;P22694-6;P22694-7;P22694-5;P22694;P22694-3;P22694-4;A0A0A0MS54;A0A087WVC4;B1APF8;B1APG3;P22694-8;B1APG2;B1APF9;B1APG0;B1APG1;B1APF7	P22694-2;P22694-9;P22694-6;P22694-7;P22694-5;P22694;P22694-3;P22694-4;A0A0A0MS54;A0A087WVC4	6;6;6;6;6;6;6;6;6;6;2;2;2;2;2;1;1;1	1;1;1;1;1;1;1;1;1;1;1;1;1;1;1;1;1;1	1;1;1;1;1;1;1;1;1;1;1;1;1;1;1;1;1;1	cAMP-dependent protein kinase catalytic subunit beta	PRKACB	2044200	2021875	1.91494e+06	2.49433e+06	1458560	3.30304e+06	0.819538	1.38621	0.579751	-0.287118	0.471149	-0.786495	0	0	0	-0.200821	0.612034	0.213224
Q9NP61-2;Q9NP61;B0QYV8;H0Y6A0;B0QYV9	Q9NP61-2;Q9NP61;B0QYV8;H0Y6A0	4;4;3;2;1	4;4;3;2;1	4;4;3;2;1	ADP-ribosylation factor GTPase-activating protein 3	ARFGAP3	4293800	4.10406e+06	4.9723e+06	5001500	8282400	3.21152e+06	0.858502	0.495516	1.54827	-0.220106	-1.013	0.630656	0	0	0	-0.200815	0.693949	0.158672
Q99986;A0A7P0TBB8;A0A7P0T824;A0A7P0TA16;A0A7P0TAA6;H0YJF7;A0A7P0TBE4;A0A7P0TAS8;A0A7P0Z3Z7;A0A7P0Z462;A0A7P0T838;A0A7P0TB15;A0A7P0T9T1;H0YJJ9;A0A7P0T952;A0A7P0TA65;A0A7P0T9I1;A0A7P0Z445;A0A7P0T977;A0A7P0T8N0;A0A7P0T9E5;H0YJ50;A0A7P0T925;A0A7P0TB08;A0A7P0T814;A0A7P0T9C6;A0A7P0TBI6;A0A7P0Z4A4;A0A7P0T8M0;A0A7P0T9B1;A0A7P0T832;A0A7P0Z4C8;A0A7P0T8Z5	Q99986;A0A7P0TBB8;A0A7P0T824;A0A7P0TA16;A0A7P0TAA6;H0YJF7;A0A7P0TBE4;A0A7P0TAS8;A0A7P0Z3Z7;A0A7P0Z462;A0A7P0T838;A0A7P0TB15;A0A7P0T9T1;H0YJJ9;A0A7P0T952;A0A7P0TA65;A0A7P0T9I1;A0A7P0Z445;A0A7P0T977;A0A7P0T8N0;A0A7P0T9E5;H0YJ50;A0A7P0T925;A0A7P0TB08;A0A7P0T814;A0A7P0T9C6;A0A7P0TBI6;A0A7P0Z4A4	8;8;8;8;8;8;8;8;8;8;8;8;8;8;8;8;8;8;8;8;7;7;7;5;5;5;5;5;1;1;1;1;1	8;8;8;8;8;8;8;8;8;8;8;8;8;8;8;8;8;8;8;8;7;7;7;5;5;5;5;5;1;1;1;1;1	8;8;8;8;8;8;8;8;8;8;8;8;8;8;8;8;8;8;8;8;7;7;7;5;5;5;5;5;1;1;1;1;1	Serine/threonine-protein kinase VRK1	VRK1	42460000	4.37615e+07	3.6446e+07	4.75667e+07	27578000	7.82891e+07	0.892642	1.58682	0.46553	-0.163847	0.666143	-1.10305	0	0	0	-0.200252	0.715152	0.145602
Q9HB40;I3L4Z9;Q9HB40-2	Q9HB40;I3L4Z9	4;2;1	4;2;1	4;2;1	Retinoid-inducible serine carboxypeptidase	SCPEP1	10173000	11615625	1.18379e+07	1.12838e+07	10728400	1.75215e+07	0.901555	1.0827	0.675622	-0.149512	0.114632	-0.565711	0	0	0	-0.200197	0.369221	0.432714
A0A7I2V2U6;P13995;A0A7I2V482;P13995-2;A0A7I2YQD4;B9A062;B8ZZU9	A0A7I2V2U6;P13995;A0A7I2V482;P13995-2;A0A7I2YQD4;B9A062	9;9;6;6;5;5;4	9;9;6;6;5;5;4	9;9;6;6;5;5;4	Bifunctional methylenetetrahydrofolate dehydrogenase/cyclohydrolase, mitochondrial;NAD-dependent methylenetetrahydrofolate dehydrogenase;Methenyltetrahydrofolate cyclohydrolase	MTHFD2	96719000	1.04292e+08	1.02372e+08	1.11483e+08	71236000	1.9697e+08	0.867565	1.46403	0.519737	-0.204957	0.549945	-0.944146	0	0	0	-0.199719	0.667402	0.175612
Q9UL15-2;Q9UL15	Q9UL15-2;Q9UL15	3;2	3;2	3;2	BAG family molecular chaperone regulator 5	BAG5	1631300	1.5849e+06	2.59667e+06	1.60477e+06	1548720	4.08652e+06	1.01653	1.02336	0.635422	0.0236586	0.0333117	-0.654213	0	0	0	-0.199081	0.431084	0.365438
C9J8Q5;P51649;P51649-2;A0A5F9ZI23;A0A5F9ZH98	C9J8Q5;P51649;P51649-2;A0A5F9ZI23	6;6;6;4;1	6;6;6;4;1	6;6;6;4;1	Succinate-semialdehyde dehydrogenase, mitochondrial	ALDH5A1	10804000	1.84104e+07	2.18862e+07	2.02617e+07	10456400	3.10696e+07	0.533224	1.76068	0.704426	-0.907187	0.816136	-0.50548	0	0	0	-0.198844	0.721907	0.141519
Q5VWZ2-2;Q5VWZ2	Q5VWZ2-2;Q5VWZ2	3;3	3;3	3;3	Lysophospholipase-like protein 1	LYPLAL1	11070000	7.37292e+06	1.36575e+07	1.32237e+07	7597200	1.67659e+07	0.837135	0.970478	0.8146	-0.256467	-0.0432324	-0.295837	0	0	0	-0.198512	0.0646736	1.18927
K7EMB8;A2RRE0;Q9Y4E6-2;Q9Y4E6	K7EMB8;A2RRE0;Q9Y4E6-2;Q9Y4E6	1;1;1;1	1;1;1;1	1;1;1;1	WD repeat-containing protein 7	WDR7	914310	528240	803402		2361240	236652		0.223713	3.39487		-2.16028	1.76335	0	0	0	-0.198463	0.900635	0.0454514
Q9NRR5;Q9NRR5-2	Q9NRR5	4;1	4;1	2;1	Ubiquilin-4	UBQLN4	16786000	18731250	2.67897e+07	3.15833e+07	58996000	6.82717e+06	0.531483	0.3175	3.92397	-0.911905	-1.65517	1.97232	0	0	0	-0.198253	0.866488	0.0622376
P62266;D6RD47	P62266;D6RD47	5;4	5;4	5;4	40S ribosomal protein S23	RPS23	188720000	190687500	1.68793e+08	244400000	132716000	2.82565e+08	0.772177	1.43681	0.59736	-0.372997	0.522868	-0.743328	0	0	0	-0.197819	0.626511	0.203071
Q9BU76-3;Q9BU76-4;Q9BU76;Q9BU76-2	Q9BU76-3;Q9BU76-4;Q9BU76;Q9BU76-2	2;2;2;1	2;2;2;1	2;2;2;1	Multiple myeloma tumor-associated protein 2	MMTAG2	5602600	6.28021e+06	5.99333e+06	6.83483e+06	4224800	1.10157e+07	0.819713	1.48651	0.544074	-0.28681	0.571929	-0.878124	0	0	0	-0.197668	0.66312	0.178408
Q99733;Q99733-2;C9JZI7;C9J6D1;E9PNW0;E9PJJ2;E9PS34;E9PNJ7;A8MXH2;E9PKT8;E9PP22;H0YCI4;E9PKI2;C9J1B1	Q99733;Q99733-2;C9JZI7;C9J6D1;E9PNW0;E9PJJ2;E9PS34;E9PNJ7;A8MXH2;E9PKT8	14;14;11;9;8;8;8;8;8;7;6;6;4;3	14;14;11;9;8;8;8;8;8;7;6;6;4;3	12;12;9;7;6;6;6;6;6;5;6;6;4;3	Nucleosome assembly protein 1-like 4	NAP1L4	128810000	1.59302e+08	1.51713e+08	174700000	98316000	2.72522e+08	0.737321	1.62031	0.556699	-0.439635	0.696267	-0.84503	0	0	0	-0.196133	0.69258	0.15953
C9J2Y4;E7EQY1;Q96C01	C9J2Y4;E7EQY1;Q96C01	1;1;1	1;1;1	1;1;1	Protein FAM136A	FAM136A	15092000	1.56885e+07	1.23437e+07	12864000	12400400	2.75217e+07	1.1732	1.26516	0.448506	0.230445	0.339325	-1.1568	0	0	0	-0.195677	0.70531	0.15162
P04264;CON__P04264	P04264;CON__P04264	34;31	34;31	27;24	Keratin, type II cytoskeletal 1	KRT1	1205100000	8.50354e+08	5.9931e+08	1124800000	1572840000	5.21457e+08	1.07139	0.540649	1.1493	0.0994844	-0.887236	0.200756	0	0	0	-0.195665	0.602971	0.219704
Q8NBY1;B4E0Y9;Q9P289;Q9P289-2;Q9P289-3;C9JDH9;C9J6L2;C9JCC0;C9J232;H7C279;C9JJV0	Q8NBY1;B4E0Y9;Q9P289;Q9P289-2;Q9P289-3;C9JDH9;C9J6L2;C9JCC0;C9J232;H7C279	10;10;10;8;8;5;5;5;5;5;3	10;10;10;8;8;5;5;5;5;5;3	4;4;4;2;4;0;0;0;0;0;0	Serine/threonine-protein kinase 26	STK26;STK25	43019000	47081250	4.62966e+07	53075000	32896800	8.0663e+07	0.810532	1.43118	0.57395	-0.303058	0.517205	-0.801003	0	0	0	-0.195619	0.637534	0.195497
P46060;H0Y4Q3;B0QYT5;B0QYT4;B0QYT6	P46060	32;10;9;9;2	32;10;9;9;2	32;10;9;9;2	Ran GTPase-activating protein 1	RANGAP1	354490000	331718750	3.69759e+08	4.41833e+08	650560000	2.26978e+08	0.802316	0.509897	1.62905	-0.317757	-0.971722	0.70403	0	0	0	-0.19515	0.709454	0.149076
P60709;A0A6Q8PFE4;E7EVS6;A0A2R8Y793;P63267-2;A0A2R8YGF8;A0A2R8YFE2;Q6S8J3;G5E9R0;A0A6Q8PH58;A0A2R8YEA7;C9JUM1;C9JZR7;C9JTX5;A5A3E0;P0CG38;Q9BYX7;P0CG39;F8WCH0;A0A6Q8PGD7	P60709;A0A6Q8PFE4;E7EVS6;A0A2R8Y793	33;28;25;21;13;11;10;9;9;9;8;8;8;7;7;6;4;4;3;2	1;0;1;1;0;1;0;0;1;1;0;1;1;1;0;0;0;0;0;1	1;0;1;1;0;1;0;0;1;1;0;1;1;1;0;0;0;0;0;1	Actin, cytoplasmic 1;Actin, cytoplasmic 1, N-terminally processed	ACTB	60531000	6.61177e+07	7.2854e+07	8.90433e+07	49364000	9.95043e+07	0.679793	1.33939	0.732169	-0.556833	0.421577	-0.449751	0	0	0	-0.195002	0.563262	0.24929
Q96HY7;H7C1J3;H7C149	Q96HY7;H7C1J3;H7C149	2;1;1	2;1;1	2;1;1	Probable 2-oxoglutarate dehydrogenase E1 component DHKTD1, mitochondrial	DHTKD1	978590	2605625	2.42724e+06	5385000	5331600	323283	0.181725	0.488714	7.50811	-2.46017	-1.03294	2.90845	0	0	0	-0.194886	0.909235	0.041324
O94925-3;O94925;B8ZZC5;H7BZD1;B8ZZA8;O94925-2;C9JIJ6;B7Z509;H7C201	O94925-3;O94925	12;10;3;3;3;3;1;1;1	12;10;3;3;3;3;1;1;1	12;10;3;3;3;3;1;1;1	Glutaminase kidney isoform, mitochondrial	GLS	58302000	59609375	7.05253e+07	6.48183e+07	55012000	1.03074e+08	0.899468	1.08357	0.684221	-0.152857	0.115793	-0.547467	0	0	0	-0.194843	0.36896	0.43302
H7BZJ3	H7BZJ3	6	1	1		PDIA3	37821000	4.01958e+07	4.13172e+07	4.51217e+07	33653200	6.19761e+07	0.8382	1.19441	0.666664	-0.254633	0.256302	-0.584968	0	0	0	-0.194433	0.471361	0.326647
E9PQP6;P49354;H0YCW1;B3KVN2;P49354-2;E9PPM9	E9PQP6;P49354;H0YCW1;B3KVN2;P49354-2;E9PPM9	4;4;3;3;3;2	4;4;3;3;3;2	4;4;3;3;3;2	Protein farnesyltransferase/geranylgeranyltransferase type-1 subunit alpha	FNTA	7381800	13678125	1.28448e+07	1.27607e+07	9252800	1.64567e+07	0.578481	1.47827	0.780521	-0.789659	0.563909	-0.357491	0	0	0	-0.194414	0.651702	0.185951
Q96GD0;B1AHD3;Q6ZT62-2;Q6ZT62	Q96GD0	6;1;1;1	6;1;1;1	6;1;1;1	Pyridoxal phosphate phosphatase	PDXP	20076000	20971875	1.23782e+07	17195000	13364000	3.39783e+07	1.16755	1.56928	0.364296	0.223483	0.650104	-1.45682	0	0	0	-0.194409	0.777492	0.109304
K7EM09;K7EPR0;K7ELQ9;Q6UW68	K7EM09;K7EPR0;K7ELQ9;Q6UW68	1;1;1;1	1;1;1;1	1;1;1;1	Transmembrane protein 205	TMEM205	18450000	1.57802e+07	1.47989e+07	19190000	28394800	1.18426e+07	0.961438	0.555743	1.24963	-0.0567339	-0.84751	0.321498	0	0	0	-0.194249	0.60286	0.219784
O94788;O94788-2;H0YMG7;O94788-3;O94788-4;E9PF31	O94788;O94788-2;H0YMG7;O94788-3;O94788-4	10;9;8;7;5;2	10;9;8;7;5;2	10;9;8;7;5;2	Retinal dehydrogenase 2	ALDH1A2	52676000	3.62521e+07	5.29793e+07	4.79883e+07	53096000	5.94457e+07	1.09768	0.682765	0.891223	0.134462	-0.550539	-0.166142	0	0	0	-0.194073	0.38301	0.41679
B1AKZ5;Q15121	B1AKZ5;Q15121	1;1	1;1	1;1	Astrocytic phosphoprotein PEA-15	PEA15	3042200	513729	3.71092e+06	3628000	3059000	782261	0.838534	0.16794	4.74384	-0.254059	-2.57398	2.24606	0	0	0	-0.193995	0.895879	0.0477506
P41223;P41223-2;C9JCD9;F8WCN7	P41223;P41223-2;C9JCD9	3;3;2;1	3;3;2;1	3;3;2;1	Protein BUD31 homolog	BUD31	7964300	7.11104e+06	6.66437e+06	9.11417e+06	3822080	1.61963e+07	0.873837	1.86052	0.411475	-0.194563	0.895703	-1.28112	0	0	0	-0.193328	0.7737	0.111428
Q9UJS0-2;Q9UJS0;R4GN64	Q9UJS0-2;Q9UJS0	22;22;2	22;22;2	17;17;2	Calcium-binding mitochondrial carrier protein Aralar2	SLC25A13	218490000	1.77323e+08	2.01287e+08	2.61217e+08	435720000	1.02411e+08	0.836432	0.406965	1.96549	-0.25768	-1.29702	0.974888	0	0	0	-0.193271	0.783143	0.106159
P53007;B4DP62	P53007;B4DP62	5;4	5;4	5;4	Tricarboxylate transport protein, mitochondrial	SLC25A1	21231000	2.77573e+07	1.85931e+07	2.57133e+07	15863600	4.01109e+07	0.825681	1.74975	0.463543	-0.276344	0.807147	-1.10923	0	0	0	-0.192808	0.745705	0.127433
P20674;H3BNX8;H3BRM5;H3BV69;H3BRI0	P20674;H3BNX8;H3BRM5;H3BV69	4;3;2;2;1	4;3;2;2;1	4;3;2;2;1	Cytochrome c oxidase subunit 5A, mitochondrial	COX5A	30503000	3.75396e+07	2.94885e+07	35210000	27909600	5.12543e+07	0.866316	1.34504	0.575337	-0.207034	0.427651	-0.797522	0	0	0	-0.192302	0.615593	0.210706
M0QYY9;Q6B9Z1	M0QYY9;Q6B9Z1	1;1	1;1	1;1	Insulin growth factor-like family member 4	IGFL4	14502000	12906250	1.30483e+07	12699500		1.94233e+07	1.14193		0.671786	0.19148		-0.573926	0	0	0	-0.191223	0.550612	0.259154
K7EJH0;K7EMX1;K7EJV2;K7ESQ2	K7EJH0;K7EMX1;K7EJV2;K7ESQ2	7;7;6;6	7;7;6;6	1;1;1;1		SPC24	16895000	19790625	2.04368e+07	16555000	16843200	3.63717e+07	1.02054	1.17499	0.561886	0.0293293	0.232651	-0.83165	0	0	0	-0.18989	0.591718	0.227885
P60866;P60866-2;A0A7P0S5H5;E5RJX2;E5RIP1;G3XAN0	P60866;P60866-2;A0A7P0S5H5;E5RJX2	5;5;4;3;2;2	5;5;4;3;2;2	5;5;4;3;2;2	40S ribosomal protein S20	RPS20	305590000	3.59521e+08	3.78701e+08	4.62517e+08	236884000	5.63522e+08	0.660711	1.51771	0.672026	-0.597908	0.601895	-0.573411	0	0	0	-0.189808	0.656676	0.182649
Q9H223	Q9H223	10	10	9	EH domain-containing protein 4	EHD4	31240000	1.24708e+07	2.16103e+07	2.32117e+07	18354000	2.92761e+07	1.34587	0.679461	0.738157	0.428544	-0.557537	-0.438001	0	0	0	-0.188998	0.575831	0.239705
Q9Y512	Q9Y512	10	10	10	Sorting and assembly machinery component 50 homolog	SAMM50	29921000	4.54667e+07	4.40851e+07	4.87967e+07	28915600	6.29043e+07	0.613177	1.57239	0.700827	-0.705624	0.652961	-0.51287	0	0	0	-0.188511	0.679883	0.167566
P14868;P14868-2;H7BZ35;C9J7S3;H7C278;C9JLC1;C9JQM9	P14868;P14868-2	24;19;9;8;8;8;6	24;19;9;8;8;8;6	24;19;9;8;8;8;6	Aspartate--tRNA ligase, cytoplasmic	DARS	356730000	3.58104e+08	3.57655e+08	4.30567e+08	260596000	6.01696e+08	0.828513	1.37417	0.594412	-0.271404	0.458564	-0.750465	0	0	0	-0.187768	0.62153	0.206538
B7ZC39;B7ZC38;Q9NR46;Q9NR46-2;G5E9J1;F8WFB9	B7ZC39;B7ZC38;Q9NR46;Q9NR46-2	3;3;3;3;1;1	3;3;3;3;1;1	3;3;3;3;1;1	Endophilin-B2	SH3GLB2	2387300	2.40292e+06	3.16011e+06	4.42733e+06	1498360	4.02826e+06	0.539218	1.6037	0.784486	-0.891058	0.681402	-0.35018	0	0	0	-0.186612	0.706481	0.1509
P03897	P03897	1	1	1	NADH-ubiquinone oxidoreductase chain 3	MT-ND3	1395900	2.03073e+06	1.75621e+06	2.40083e+06	981040	3.11348e+06	0.581423	2.06998	0.564066	-0.78234	1.04961	-0.826064	0	0	0	-0.186263	0.778154	0.108934
Q8WVM8;A0A7I2V3B4;A0A7I2V5I2;A0A7I2V4B8;A0A7I2V590;A0A7I2V5Z4;A0A7I2V3G4;A0A7I2V4U2;A0A7I2V362;Q8WVM8-3;A0A7I2V4R0;H0YIZ7;A0A7I2V320;Q8WVM8-2;A0A7I2V3C9;A0A7I2YQR2;G3V5E2;A0A7I2V5H5;A0A7I2V448;B7Z5N7;A0A7I2V2U5;G3V2M8;A0A7I2V534;H0YJY1;A0A7I2V321;J3KNG4;A0A7I2V5R9;A0A7I2YQQ1;A0A7I2V4B9;G3V4I1;G3V5F3;A0A7I2V3Y3;A0A7I2V414;A0A7I2V5L2;H0YJS6;G3V363;G3V3K9	Q8WVM8;A0A7I2V3B4;A0A7I2V5I2;A0A7I2V4B8;A0A7I2V590;A0A7I2V5Z4;A0A7I2V3G4;A0A7I2V4U2;A0A7I2V362;Q8WVM8-3;A0A7I2V4R0;H0YIZ7;A0A7I2V320;Q8WVM8-2;A0A7I2V3C9;A0A7I2YQR2;G3V5E2;A0A7I2V5H5;A0A7I2V448;B7Z5N7;A0A7I2V2U5;G3V2M8;A0A7I2V534	15;15;15;15;15;13;13;13;13;12;12;12;12;12;11;11;10;10;10;10;10;10;9;6;6;5;5;5;3;3;3;3;3;2;2;2;2	15;15;15;15;15;13;13;13;13;12;12;12;12;12;11;11;10;10;10;10;10;10;9;6;6;5;5;5;3;3;3;3;3;2;2;2;2	15;15;15;15;15;13;13;13;13;12;12;12;12;12;11;11;10;10;10;10;10;10;9;6;6;5;5;5;3;3;3;3;3;2;2;2;2	Sec1 family domain-containing protein 1	SCFD1	64055000	7.87135e+07	7.54333e+07	99515000	169112000	3.32783e+07	0.643672	0.465452	2.26675	-0.635603	-1.1033	1.18062	0	0	0	-0.186092	0.802557	0.0955239
A0A0U1RRM4;P26599;P26599-2;P26599-3;A6NLN1;A0A7I2V621;A0A7I2V4H6;A0A6Q8PEX4;K7EKJ7;A0A0D9SF20;K7EK45;K7ES59;A0A087WU68;K7ELW5;A0A087WUW5;X6R242	A0A0U1RRM4;P26599;P26599-2;P26599-3;A6NLN1;A0A7I2V621;A0A7I2V4H6;A0A6Q8PEX4	23;23;23;23;21;21;14;14;11;10;7;6;6;4;2;1	23;23;23;23;21;21;14;14;11;10;7;6;6;4;2;1	20;20;20;20;18;18;11;11;9;10;5;5;4;3;2;0	Polypyrimidine tract-binding protein 1	PTBP1	928560000	1.0222e+09	1.13277e+09	1.23763e+09	709240000	1.80174e+09	0.750271	1.44126	0.628709	-0.414517	0.527329	-0.669535	0	0	0	-0.185574	0.636996	0.195863
C9JBI3;P78330	C9JBI3;P78330	4;4	4;4	4;4	Phosphoserine phosphatase	PSPH	24910000	2.37792e+07	2.72632e+07	29120000	17524000	4.65478e+07	0.855426	1.35695	0.585703	-0.225285	0.440366	-0.771758	0	0	0	-0.185559	0.624513	0.204458
P12081;P12081-4;A0A6Q8PF47;E7ETE2;A0A6Q8PHA5;P12081-3;B4DDD8;P12081-2;A0A6Q8PHE3;A0A6Q8PFF2;A0A6Q8PF07;B4E1C5;A0A6Q8PFG9;A0A6Q8PFN6;A0A6Q8PHQ0;A0A2R8Y5P7;P49590-2;P49590;A0A2R8Y3N3;A0A2R8Y6I1;D6RJE6;D6RB22;B4DQ67;D6RF05;A0A2R8Y5E8;A0A2R8Y4X6;A0A2R8YCI2;A0A2R8YFR1	P12081;P12081-4;A0A6Q8PF47;E7ETE2;A0A6Q8PHA5;P12081-3;B4DDD8;P12081-2;A0A6Q8PHE3;A0A6Q8PFF2;A0A6Q8PF07;B4E1C5	22;22;22;22;21;20;20;20;19;19;18;18;8;8;7;6;6;6;6;6;4;4;4;2;2;2;2;1	22;22;22;22;21;20;20;20;19;19;18;18;8;8;7;6;6;6;6;6;4;4;4;2;2;2;2;1	22;22;22;22;21;20;20;20;19;19;18;18;8;8;7;6;6;6;6;6;4;4;4;2;2;2;2;1	Histidine--tRNA ligase, cytoplasmic	HARS	88564000	1.23135e+08	1.24977e+08	1.21992e+08	91516000	1.79513e+08	0.725984	1.34551	0.6962	-0.46199	0.42815	-0.522426	0	0	0	-0.185422	0.578771	0.237493
O43347;H0YHB7	O43347;H0YHB7	4;3	4;3	4;3	RNA-binding protein Musashi homolog 1	MSI1	1113100	7.40698e+06	6.24172e+06	5.57617e+06	1923960	7.04304e+06	0.199617	3.84986	0.886225	-2.32469	1.94481	-0.174254	0	0	0	-0.184713	0.888122	0.0515272
Q9BRP4;F5H0C4;Q9BRP4-3;Q9BRP4-2;F5H3E9;H0YGB1;F5H0F7;F5H103;F5H3I1	Q9BRP4;F5H0C4;Q9BRP4-3;Q9BRP4-2	3;2;2;2;1;1;1;1;1	3;2;2;2;1;1;1;1;1	3;2;2;2;1;1;1;1;1	Proteasomal ATPase-associated factor 1	PAAF1	6850900	2.29146e+06	4.23805e+06	3.98483e+06	2743480	8.93022e+06	1.71924	0.835238	0.474574	0.781774	-0.259741	-1.0753	0	0	0	-0.184421	0.748751	0.125663
Q15067-3;Q15067-2;Q15067;K7ENF1;K7ESC7	Q15067-3;Q15067-2;Q15067	5;5;5;1;1	5;5;5;1;1	5;5;5;1;1	Peroxisomal acyl-coenzyme A oxidase 1	ACOX1	7091400	1.59583e+07	1.35494e+07	1.38073e+07	8127200	2.00485e+07	0.513597	1.96357	0.675833	-0.961292	0.97348	-0.565261	0	0	0	-0.184358	0.770332	0.113322
Q92572;F5H459	Q92572;F5H459	3;2	3;2	3;2	AP-3 complex subunit sigma-1	AP3S1	3572100	6.8301e+06	8.10253e+06	7.21467e+06	3329000	1.20735e+07	0.495116	2.0517	0.671101	-1.01416	1.03682	-0.575397	0	0	0	-0.184246	0.782325	0.106613
A0A0A0MSE2;E9PF18;Q16836;Q16836-3;Q16836-2;A0A1W2PNM1;A0A0D9SFP2;A0A1W2PQV5;A0A1W2PQC2;A0A1W2PQ78;A0A1W2PRT2;A0A1W2PP40;A0A1W2PQ55	A0A0A0MSE2;E9PF18;Q16836;Q16836-3;Q16836-2;A0A1W2PNM1;A0A0D9SFP2;A0A1W2PQV5;A0A1W2PQC2;A0A1W2PQ78;A0A1W2PRT2	10;10;10;10;10;9;9;8;5;5;5;2;1	10;10;10;10;10;9;9;8;5;5;5;2;1	10;10;10;10;10;9;9;8;5;5;5;2;1	Hydroxyacyl-coenzyme A dehydrogenase, mitochondrial	HADH	89454000	8.58917e+07	7.04253e+07	88740000	54360000	1.64415e+08	1.00805	1.58005	0.428338	0.0115614	0.659973	-1.22318	0	0	0	-0.183881	0.755914	0.121528
Q6ZRP7;H0Y430	Q6ZRP7	5;1	5;1	5;1	Sulfhydryl oxidase 2	QSOX2	6025700	4.48823e+06	6.03989e+06	9.39683e+06	18406000	1.3838e+06	0.641248	0.243846	4.3647	-0.641046	-2.03596	2.12588	0	0	0	-0.183708	0.887867	0.0516519
H3BNE1;H3BR18;H3BM38;H3BPJ0;O00161-2;O00161;H3BNG6;H3BU94	H3BNE1;H3BR18;H3BM38;H3BPJ0;O00161-2;O00161;H3BNG6;H3BU94	2;2;2;2;2;2;1;1	2;2;2;2;2;2;1;1	2;2;2;2;2;2;1;1	Synaptosomal-associated protein;Synaptosomal-associated protein 23	SNAP23	8058500	7.93104e+06	3.4346e+06	7.76917e+06	3893320	1.06298e+07	1.03724	2.03709	0.323111	0.0527515	1.02651	-1.6299	0	0	0	-0.183546	0.824617	0.083748
P14854;A0A494C160	P14854;A0A494C160	2;1	2;1	2;1	Cytochrome c oxidase subunit 6B1	COX6B1	6642600	7.07948e+06	5.98253e+06	6.06583e+06	6375600	1.06509e+07	1.09508	1.1104	0.561694	0.131042	0.151082	-0.832144	0	0	0	-0.18334	0.602211	0.220251
Q13308;Q13308-6;Q13308-5;Q13308-3;Q13308-2;Q13308-4;Q86X91;H0Y8F1;F8WDG7;C9JQR6;H7C5L0	Q13308;Q13308-6;Q13308-5;Q13308-3;Q13308-2;Q13308-4	7;7;6;6;6;5;3;2;1;1;1	7;7;6;6;6;5;3;2;1;1;1	7;7;6;6;6;5;3;2;1;1;1	Inactive tyrosine-protein kinase 7	PTK7	16421000	1.1074e+07	1.44966e+07	2.47067e+07	38630400	4.0413e+06	0.664638	0.286664	3.5871	-0.589358	-1.80257	1.84282	0	0	0	-0.183036	0.872687	0.0591413
Q9NPH2-2;Q9NPH2-3;Q9NPH2;J3QS51;J3KRH4	Q9NPH2-2;Q9NPH2-3;Q9NPH2	5;5;5;2;1	5;5;5;2;1	5;5;5;2;1	Inositol-3-phosphate synthase 1	ISYNA1	14577000	1.85792e+07	1.8223e+07	21645000	19639600	1.69813e+07	0.673458	0.946005	1.07312	-0.57034	-0.0800798	0.101812	0	0	0	-0.182869	0.413809	0.3832
A0A1C7CYX9;Q16555-2;Q16555;E5RFU4;H0YBT4;E9PD68;Q14194;Q14194-2	A0A1C7CYX9;Q16555-2;Q16555	14;13;13;1;1;1;1;1	14;13;13;1;1;1;1;1	13;12;12;1;0;0;0;0	Dihydropyrimidinase-related protein 2	DPYSL2	48493000	5.73677e+07	5.85862e+07	6.76083e+07	94436000	3.73261e+07	0.717264	0.607477	1.56958	-0.479425	-0.719098	0.650377	0	0	0	-0.182715	0.687531	0.162708
Q9Y697-2;Q9Y697-3;Q9Y697;H7C0I5;H0YGN5;F2Z2E7	Q9Y697-2;Q9Y697-3;Q9Y697;H7C0I5;H0YGN5	4;4;4;2;2;1	4;4;4;2;2;1	4;4;4;2;2;1	Cysteine desulfurase, mitochondrial	NFS1	13043000	14887500	1.3831e+07	13084000	12460800	2.40543e+07	0.996866	1.19475	0.574991	-0.00452792	0.256705	-0.798389	0	0	0	-0.182071	0.596764	0.224198
J3QRS9;X6R4W8;O43670-2;O43670;O43670-4;J3KS31;O43670-3;J3QS27;J3KTL1;J3KRB6;J3KRW6;H0Y3M2	J3QRS9;X6R4W8;O43670-2;O43670;O43670-4;J3KS31;O43670-3	4;4;4;4;4;3;3;1;1;1;1;1	4;4;4;4;4;3;3;1;1;1;1;1	4;4;4;4;4;3;3;1;1;1;1;1	BUB3-interacting and GLEBS motif-containing protein ZNF207	ZNF207	56447000	46743750	5.53552e+07	64500000	67188000	4.9213e+07	0.875147	0.695716	1.12481	-0.192402	-0.52343	0.169677	0	0	0	-0.182052	0.414496	0.38248
O43505	O43505	3	3	3	Beta-1,4-glucuronyltransferase 1	B4GAT1	4699400	1.15552e+07	7.46805e+06	1.13212e+07	5992000	8.72587e+06	0.415099	1.92844	0.855851	-1.26847	0.947434	-0.224568	0	0	0	-0.18187	0.790394	0.102157
Q8TD16;Q8TD16-2	Q8TD16;Q8TD16-2	3;3	3;3	3;3	Protein bicaudal D homolog 2	BICD2	1454000	4.55052e+06	5.92103e+06	4.87067e+06	13380400	875783	0.298522	0.340089	6.76085	-1.74409	-1.55602	2.7572	0	0	0	-0.180968	0.907965	0.0419308
Q9H0S4;Q9H0S4-2;F5H1N9	Q9H0S4;Q9H0S4-2	9;9;3	9;9;3	9;9;3	Probable ATP-dependent RNA helicase DDX47	DDX47	50110000	5.19792e+07	6.08655e+07	7.18267e+07	31751200	1.00759e+08	0.697652	1.63708	0.604072	-0.519421	0.711122	-0.727207	0	0	0	-0.178502	0.711164	0.148031
P14550;V9GYG2;V9GYP9;Q5T621	P14550	6;2;2;2	6;2;2;2	6;2;2;2	Alcohol dehydrogenase [NADP(+)]	AKR1A1	27758000	2.82729e+07	3.41989e+07	3.35817e+07	20204400	5.73152e+07	0.826582	1.39934	0.59668	-0.27477	0.484751	-0.74497	0	0	0	-0.17833	0.644762	0.190601
Q8NCM8-2;Q8NCM8;H0YDE0	Q8NCM8-2;Q8NCM8	4;4;1	4;4;1	4;4;1	Cytoplasmic dynein 2 heavy chain 1	DYNC2H1	3318200	3.34042e+06	5.21126e+06	6.02717e+06	9500400	1.45985e+06	0.550541	0.351608	3.56973	-0.861079	-1.50796	1.83582	0	0	0	-0.177741	0.870623	0.0601699
P31942-2;P31942;P31942-3;P31942-4;P31942-6;P31942-5	P31942-2;P31942;P31942-3;P31942-4	10;10;9;7;4;4	10;10;9;7;4;4	10;10;9;7;4;4	Heterogeneous nuclear ribonucleoprotein H3	HNRNPH3	142380000	1.56948e+08	1.7923e+08	197650000	110412000	2.65478e+08	0.720364	1.42148	0.675121	-0.473201	0.507389	-0.566783	0	0	0	-0.177532	0.632559	0.198899
P42356;A8MTF1;A4QPH2;P42356-2	P42356	4;1;1;1	4;1;1;1	4;1;1;1	Phosphatidylinositol 4-kinase alpha	PI4KA	5262200	3475000	1.8908e+06	4.13383e+06	13675200	884522	1.27296	0.25411	2.13766	0.348186	-1.97648	1.09603	0	0	0	-0.17742	0.857249	0.0668931
Q9UKJ3-2;Q9UKJ3	Q9UKJ3-2;Q9UKJ3	1;1	1;1	1;1	G patch domain-containing protein 8	GPATCH8	1833200	1.16417e+06	1.48345e+06	1.19648e+06	2277280		1.53216	0.511209		0.615564	-0.968014		0	0	0	-0.176225	0.784731	0.105279
Q96A19	Q96A19	1	1	1	Coiled-coil domain-containing protein 102A	CCDC102A	890960	239490	561816	844150	1456760	140467	1.05545	0.164399	3.99962	0.0778613	-2.60473	1.99986	0	0	0	-0.175668	0.901684	0.0449458
Q0VDG4-2;Q0VDG4;F8W0M9;C9JID8;H9KVC8;F8WBX0;C9JNS3	Q0VDG4-2;Q0VDG4;F8W0M9;C9JID8	4;4;2;2;1;1;1	4;4;2;2;1;1;1	4;4;2;2;1;1;1	Secernin-3	SCRN3	5356000	9.55552e+06	5.35989e+06	9.37633e+06	4124800	1.01928e+07	0.571225	2.3166	0.525849	-0.807868	1.21201	-0.92728	0	0	0	-0.174379	0.814002	0.0893748
E9PEM5;A0A494C1L5;P50851-2;P50851;A0A494BZW2;H0YAC6;A0A494C0R9;A0A3B3IS13;H0Y9N9;A0A3B3ISK3;A0A3B3IU76;A0A0D9SF28;Q5T321;Q8NFP9;Q8NFP9-3	E9PEM5;A0A494C1L5;P50851-2;P50851;A0A494BZW2;H0YAC6;A0A494C0R9	15;15;15;14;13;11;8;3;2;2;2;2;2;2;1	15;15;15;14;13;11;8;3;2;2;2;2;2;2;1	15;15;15;14;13;11;8;3;2;2;2;2;2;2;1	Lipopolysaccharide-responsive and beige-like anchor protein	LRBA	35198000	2.10167e+07	3.56897e+07	4.93283e+07	92860000	8.28022e+06	0.713545	0.226326	4.31023	-0.486923	-2.14352	2.10777	0	0	0	-0.174227	0.894813	0.0482677
C9JQX9;B3KSB0;P52298-2;P52298	C9JQX9;B3KSB0;P52298-2;P52298	1;1;1;1	1;1;1;1	1;1;1;1	Nuclear cap-binding protein subunit 2	NCBP2	2809000	2972500	2.06195e+06	2.82883e+06	1465560	5.96087e+06	0.992989	2.02823	0.345915	-0.0101506	1.02022	-1.53151	0	0	0	-0.173812	0.8261	0.0829674
Q8TCF1-3;E5RIS3;Q8TCF1-4;Q8TCF1	Q8TCF1-3;E5RIS3;Q8TCF1-4;Q8TCF1	2;1;1;1	2;1;1;1	2;1;1;1	AN1-type zinc finger protein 1	ZFAND1	2479900	1.96927e+06	1.36931e+06	2.65567e+06	1090120	3.31217e+06	0.933814	1.80647	0.413417	-0.0987921	0.853175	-1.27433	0	0	0	-0.173316	0.792159	0.101188
E7EVL6;C9JZE3;C9JYJ8;Q9BWE0;Q9BWE0-4	E7EVL6;C9JZE3;C9JYJ8;Q9BWE0;Q9BWE0-4	1;1;1;1;1	1;1;1;1;1	1;1;1;1;1	Replication initiator 1	REPIN1	2412700	3.17583e+06	3.64103e+06	3448000	4821600	2.40065e+06	0.699739	0.658668	1.51669	-0.515111	-0.602377	0.600922	0	0	0	-0.172189	0.679671	0.167701
C9JFM5;Q12846-2;Q12846	C9JFM5;Q12846-2;Q12846	1;1;1	1;1;1	1;1;1	Syntaxin-4	STX4	5512100	5306875	4.98345e+06	5.47117e+06	3456320	1.10078e+07	1.00748	1.53541	0.452719	0.0107536	0.618626	-1.14331	0	0	0	-0.171311	0.756878	0.120974
Q9Y5X3;Q5QPE5;A0A087WUY5;Q5QPE4;U3KQL0;U3KQP5;Q9Y5X3-2	Q9Y5X3;Q5QPE5;A0A087WUY5;Q5QPE4	13;11;8;7;2;2;2	12;10;7;7;2;2;2	12;10;7;7;2;2;2	Sorting nexin-5	SNX5	51642000	43959375	4.46092e+07	4.87483e+07	33990400	8.72435e+07	1.05936	1.29329	0.511318	0.083192	0.371044	-0.967706	0	0	0	-0.171157	0.695602	0.157639
A0A2R8YFH5;Q15437;Q5QPE2;Q5QPE1;A0A2R8YF30;A0A2R8Y633;A0A2R8Y7S7	A0A2R8YFH5;Q15437	13;13;6;4;3;3;3	11;11;4;4;2;2;2	11;11;4;4;2;2;2	Protein transport protein Sec23B	SEC23B	28709000	28587500	2.93425e+07	3.60367e+07	66720000	1.42809e+07	0.796661	0.42847	2.05467	-0.327962	-1.22273	1.03891	0	0	0	-0.170596	0.808115	0.0925266
P35269;M0QXD6;M0R0R9;M0R0Z3	P35269;M0QXD6	11;7;5;4	11;7;5;4	11;7;5;4	General transcription factor IIF subunit 1	GTF2F1	30751000	30918750	2.53874e+07	4.34567e+07	70928000	1.11635e+07	0.707624	0.435917	2.27414	-0.498944	-1.19787	1.18532	0	0	0	-0.170498	0.821364	0.0854641
P49591;Q5T5C7	P49591;Q5T5C7	19;18	19;18	19;18	Serine--tRNA ligase, cytoplasmic	SARS	295300000	288468750	3.1231e+08	3.36733e+08	215784000	5.21848e+08	0.876955	1.33684	0.59847	-0.189425	0.418827	-0.740649	0	0	0	-0.170416	0.637586	0.195461
Q6ZXV5;Q6ZXV5-2;F8VRY4	Q6ZXV5;Q6ZXV5-2	4;4;1	4;4;1	4;4;1	Transmembrane and TPR repeat-containing protein 3	TMTC3	5233200	3.82292e+06	4.94471e+06	5.31417e+06	19727600	1.34433e+06	0.984764	0.193785	3.67821	-0.0221501	-2.36747	1.879	0	0	0	-0.170205	0.896468	0.0474651
H3BPK3;Q16775-2;Q16775;H3BV79;H3BPQ4	H3BPK3;Q16775-2;Q16775;H3BV79;H3BPQ4	2;2;2;1;1	2;2;2;1;1	2;2;2;1;1	Hydroxyacylglutathione hydrolase, mitochondrial	HAGH	4089400	5.31052e+06	5.04494e+06	5556000	3396920	8.25761e+06	0.736033	1.56333	0.610945	-0.442157	0.644626	-0.710886	0	0	0	-0.169473	0.703503	0.152734
Q9UFW8;C9JUJ0	Q9UFW8;C9JUJ0	2;1	2;1	2;1	CGG triplet repeat-binding protein 1	CGGBP1	3490800	6.14094e+06	4.60425e+06	3789500	3463280	1.06861e+07	0.921177	1.77316	0.430864	-0.11845	0.82632	-1.21469	0	0	0	-0.168942	0.788742	0.103065
E5RFG1;B4DR92;E5RHP8;Q49AR2	E5RFG1;B4DR92;E5RHP8;Q49AR2	1;1;1;1	1;1;1;1	1;1;1;1	UPF0489 protein C5orf22	C5orf22	2059900	2.34229e+06	1.38276e+06	2.07733e+06	1288440	3.54152e+06	0.991608	1.81793	0.390442	-0.0121584	0.862295	-1.35682	0	0	0	-0.168894	0.806478	0.0934077
P49593;A8MX49;P49593-2;B5MCT7;C9J2F3;C9JL74	P49593;A8MX49;P49593-2;B5MCT7	10;7;6;5;2;1	10;7;6;5;2;1	10;7;6;5;2;1	Protein phosphatase 1F	PPM1F	26979000	3.8376e+07	4.22069e+07	34785000	21613200	8.25717e+07	0.775593	1.77558	0.511154	-0.366628	0.828293	-0.968169	0	0	0	-0.168835	0.765127	0.116266
Q9Y676;A0A0G2JIC6	Q9Y676;A0A0G2JIC6	8;4	8;4	8;4	28S ribosomal protein S18b, mitochondrial	MRPS18B	25456000	29734375	3.89046e+07	34690000	21284400	5.6637e+07	0.733814	1.397	0.686912	-0.446514	0.482335	-0.541803	0	0	0	-0.168661	0.632861	0.198691
P62380;Q7Z6U2;Q7Z6U0;Q7Z6U1;Q7Z6T9	P62380;Q7Z6U2;Q7Z6U0;Q7Z6U1	4;3;2;2;1	4;3;2;2;1	4;3;2;2;1	TATA box-binding protein-like protein 1	TBPL1	1303100	6201875	5.93851e+06	3.41467e+06	2592000	7.70022e+06	0.381619	2.3927	0.771213	-1.3898	1.25864	-0.374799	0	0	0	-0.168652	0.83765	0.0769373
H0YFD6;P40939;A0A2R8Y4F5;A0A2R8YG21;A0A2R8Y688	H0YFD6;P40939;A0A2R8Y4F5;A0A2R8YG21	34;34;29;18;11	34;34;29;18;11	34;34;29;18;11	Trifunctional enzyme subunit alpha, mitochondrial;Long-chain enoyl-CoA hydratase;Long chain 3-hydroxyacyl-CoA dehydrogenase	HADHA	278510000	2.23271e+08	2.49402e+08	3.47483e+08	713000000	8.87848e+07	0.801506	0.313143	2.80907	-0.319215	-1.67511	1.49009	0	0	0	-0.168077	0.863462	0.063757
P62140;E7ETD8;C9J9S3;C9JP48	P62140;E7ETD8	19;11;9;9	6;1;3;3	6;1;3;3	Serine/threonine-protein phosphatase PP1-beta catalytic subunit;Serine/threonine-protein phosphatase	PPP1CB	17720000	30090625	2.62299e+07	30925000	14840400	4.32043e+07	0.572999	2.02762	0.607112	-0.803395	1.01978	-0.719965	0	0	0	-0.167859	0.791616	0.101485
P25705;P25705-2;P25705-3;K7EK77;K7ERX7;K7EJP1;K7ENJ4;K7EQH4;K7ESA0;REV__C9JBN7;REV__C9JRT6;REV__A0A3B3ITR4;REV__O00522-3;REV__H3BM74;REV__H3BM14;REV__Q9Y5A7;REV__Q9Y5A7-2;REV__F8WDB6;REV__A0A0C4DG23;REV__C9JD81;REV__O00522;REV__C9J3W7;REV__C9JF32;REV__C9J718;REV__F8WDL9;REV__C9JEW7;REV__C9JJM9	P25705;P25705-2;P25705-3;K7EK77	34;33;30;18;14;12;12;8;2;1;1;1;1;1;1;1;1;1;1;1;1;1;1;1;1;1;1	34;33;30;18;14;12;12;8;2;1;1;1;1;1;1;1;1;1;1;1;1;1;1;1;1;1;1	34;33;30;18;14;12;12;8;2;1;1;1;1;1;1;1;1;1;1;1;1;1;1;1;1;1;1	ATP synthase subunit alpha, mitochondrial	ATP5A1	1159600000	1510937500	1.51598e+09	1338600000	1074160000	2.61696e+09	0.866278	1.40662	0.57929	-0.207098	0.492235	-0.787642	0	0	0	-0.167502	0.674226	0.171194
Q8NA58;Q8NA58-2	Q8NA58;Q8NA58-2	1;1	1;1	1;1	Poly(A)-specific ribonuclease PARN-like domain-containing protein 1	PNLDC1	5498200	4.26146e+06	4.43023e+06	5.33717e+06	3806040	7.23543e+06	1.03017	1.11966	0.612296	0.0428853	0.163057	-0.707698	0	0	0	-0.167252	0.572475	0.242243
Q9Y6H1;Q5T1J5	Q9Y6H1;Q5T1J5	3;2	3;2	3;2	Coiled-coil-helix-coiled-coil-helix domain-containing protein 2;Putative coiled-coil-helix-coiled-coil-helix domain-containing protein CHCHD2P9, mitochondrial	CHCHD2;CHCHD2P9	22929000	14237500	1.41011e+07	1.29892e+07	17317600	2.89478e+07	1.76524	0.82214	0.487123	0.819865	-0.282543	-1.03764	0	0	0	-0.166774	0.77259	0.112051
Q9H7B2;Q5VXN0	Q9H7B2;Q5VXN0	5;4	5;4	5;4	Ribosome production factor 2 homolog	RPF2	9909500	1.17573e+07	1.32161e+07	2.23233e+07	4895600	1.99235e+07	0.443908	2.4016	0.663343	-1.17167	1.264	-0.592174	0	0	0	-0.166615	0.831693	0.080037
P49321;P49321-3;P49321-4;P49321-2;E9PPR5;Q5T624;E9PI86;E9PRH9;H0YF33;H0YDS9;E9PPQ8;E9PNB5	P49321;P49321-3;P49321-4;P49321-2	27;27;22;15;12;11;8;8;8;7;5;1	27;27;22;15;12;11;8;8;8;7;5;1	27;27;22;15;12;11;8;8;8;7;5;1	Nuclear autoantigenic sperm protein	NASP	473620000	4.07052e+08	4.26241e+08	5.69117e+08	944560000	2.15857e+08	0.832202	0.430944	1.97465	-0.264994	-1.21443	0.981598	0	0	0	-0.165942	0.807002	0.0931253
Q9UHG3;F8W8W4;Q9UHG3-2;C9JGT6;C9JM55;C9K055	Q9UHG3;F8W8W4;Q9UHG3-2	3;2;2;1;1;1	3;2;2;1;1;1	3;2;2;1;1;1	Prenylcysteine oxidase 1	PCYOX1	9907800	1.08365e+07	1.11409e+07	1.04598e+07	8717600	1.85089e+07	0.947224	1.24306	0.601922	-0.0782232	0.31389	-0.732352	0	0	0	-0.165562	0.616266	0.210232
Q96HS1;Q96HS1-2;F5GXG4	Q96HS1;Q96HS1-2;F5GXG4	12;11;6	12;11;6	12;11;6	Serine/threonine-protein phosphatase PGAM5, mitochondrial	PGAM5	70540000	46478125	8.34057e+07	7.68633e+07	44680000	112100000	0.917733	1.04024	0.74403	-0.123854	0.0569227	-0.426568	0	0	0	-0.1645	0.308287	0.511045
Q92575	Q92575	4	4	4	UBX domain-containing protein 4	UBXN4	14828000	1.22792e+07	1.40736e+07	2.07317e+07	20283600	8.57848e+06	0.715234	0.605374	1.64057	-0.483512	-0.724101	0.714194	0	0	0	-0.164473	0.730294	0.136502
P42226-3	P42226-3	1	1	1			1437400		1.36506e+06	1.02633e+06	1380160	2.39674e+06	1.40052		0.569548	0.485962		-0.812111	0	0	0	-0.163074	0.758251	0.120187
Q12904;Q12904-2;A0A5F9ZHC5;D6R937	Q12904;Q12904-2;A0A5F9ZHC5	13;12;11;4	13;12;11;4	13;12;11;4	Aminoacyl tRNA synthase complex-interacting multifunctional protein 1;Endothelial monocyte-activating polypeptide 2	AIMP1	93824000	9.72646e+07	9.28379e+07	114335000	62304000	1.66917e+08	0.820606	1.56113	0.556191	-0.285238	0.64259	-0.846348	0	0	0	-0.162999	0.726387	0.138832
Q9Y5Q8-2;Q9Y5Q8;Q9Y5Q8-3;Q5T7U1;Q5T7U0;Q5T7U4;H7BY84	Q9Y5Q8-2;Q9Y5Q8;Q9Y5Q8-3;Q5T7U1;Q5T7U0;Q5T7U4	8;8;8;7;5;5;2	8;8;8;7;5;5;2	8;8;8;7;5;5;2	General transcription factor 3C polypeptide 5	GTF3C5	19896000	1.9776e+07	2.18126e+07	2.45467e+07	20083600	2.44109e+07	0.810538	0.984686	0.893563	-0.303049	-0.0222642	-0.162359	0	0	0	-0.162557	0.115389	0.937835
Q13610;B4DJV5;F8VZ56	Q13610;B4DJV5	6;6;1	6;6;1	6;6;1	Periodic tryptophan protein 1 homolog	PWP1	29138000	2.02979e+07	2.06184e+07	2.37217e+07	26572800	2.71239e+07	1.22833	0.763861	0.760155	0.296696	-0.388619	-0.395634	0	0	0	-0.162519	0.518141	0.285552
C9K0C3;Q6UWP7-2;Q6UWP7-3;Q6UWP7	C9K0C3;Q6UWP7-2;Q6UWP7-3;Q6UWP7	2;2;2;2	2;2;2;2	2;2;2;2	Lysocardiolipin acyltransferase 1	LCLAT1	5678400	1969375	4.13862e+06	4555000	8332800	1.70857e+06	1.24663	0.23634	2.42228	0.318033	-2.08106	1.27636	0	0	0	-0.162222	0.878817	0.0561013
Q9BQE3;F5H5D3;A0A1W2PQM2;A6NHL2-2;A6NHL2	Q9BQE3;F5H5D3;A0A1W2PQM2	33;32;18;4;4	6;6;4;0;0	4;4;2;0;0	Tubulin alpha-1C chain	TUBA1C	157100000	1.85896e+08	1.54034e+08	1.68883e+08	123600000	3.0163e+08	0.930228	1.50401	0.510673	-0.104344	0.588816	-0.969529	0	0	0	-0.161686	0.737958	0.131968
P00492	P00492	17	17	17	Hypoxanthine-guanine phosphoribosyltransferase	HPRT1	271480000	2.93229e+08	2.58644e+08	343100000	198108000	4.23826e+08	0.791256	1.48015	0.610259	-0.337783	0.565741	-0.712506	0	0	0	-0.161516	0.692206	0.159765
M0R1B0;O43402	M0R1B0;O43402	2;2	2;2	2;2	ER membrane protein complex subunit 8	EMC8	3539000	4295625	5.94943e+06	4.26317e+06	3375880	8.77587e+06	0.830134	1.27245	0.67793	-0.268584	0.347604	-0.560792	0	0	0	-0.16059	0.580953	0.235859
O00273;O00273-2;K7ERT1	O00273;O00273-2	12;9;5	12;9;5	12;9;5	DNA fragmentation factor subunit alpha	DFFA	72015000	6.75302e+07	7.41943e+07	7.79483e+07	56920000	1.13554e+08	0.923881	1.18641	0.653381	-0.114221	0.246597	-0.614004	0	0	0	-0.160542	0.55498	0.255723
E9PM35;P49407-2;P49407	E9PM35;P49407-2;P49407	1;1;1	1;1;1	1;1;1	Beta-arrestin-1	ARRB1	1006400	1.4526e+06	1.15379e+06	1.13308e+06	691960	3.00196e+06	0.888196	2.09926	0.384347	-0.17105	1.06988	-1.37952	0	0	0	-0.160229	0.831844	0.0799582
Q8IYB8;B1AR60	Q8IYB8	6;1	6;1	6;1	ATP-dependent RNA helicase SUPV3L1, mitochondrial	SUPV3L1	6554200	10712500	1.57184e+07	18195000	26602000	3.18087e+06	0.36022	0.402695	4.94154	-1.47305	-1.31224	2.30496	0	0	0	-0.16011	0.902982	0.0443208
A0A087X0W7;Q86TX2;G3V4F2;A0A087WT95;P49753;P49753-2;A0A2R8Y7H3	A0A087X0W7;Q86TX2;G3V4F2;A0A087WT95;P49753;P49753-2	6;6;5;5;5;3;1	6;6;5;5;5;3;1	6;6;5;5;5;3;1	Acyl-coenzyme A thioesterase 1;Acyl-coenzyme A thioesterase 2, mitochondrial	ACOT2;ACOT1	14558000	1.99646e+07	1.60494e+07	1.93967e+07	12901200	2.59978e+07	0.750541	1.5475	0.617337	-0.413997	0.629938	-0.695869	0	0	0	-0.159976	0.711833	0.147622
Q9NZ45	Q9NZ45	2	2	2	CDGSH iron-sulfur domain-containing protein 1	CISD1	3852100	2.41833e+06	4.95264e+06	3.61467e+06		6.58783e+06	1.06569		0.751787	0.0917825		-0.411604	0	0	0	-0.159911	0.456637	0.340429
Q9HAD4;H0YAI6;D6RA22;D6RH33;D6R9E7;D6RB94;B4DK73;B4DHS8;D6RE66;H0YAA3;D6RIX6;H0Y9Z3;D6RBY6;Q9HAD4-2	Q9HAD4;H0YAI6;D6RA22;D6RH33;D6R9E7;D6RB94;B4DK73;B4DHS8;D6RE66;H0YAA3	3;2;2;2;2;2;2;2;2;2;1;1;1;1	3;2;2;2;2;2;2;2;2;2;1;1;1;1	3;2;2;2;2;2;2;2;2;2;1;1;1;1	WD repeat-containing protein 41	WDR41	4942200	4443750	4.63172e+06	5.95717e+06	3117840	7.63696e+06	0.829623	1.42527	0.606488	-0.269473	0.511231	-0.721448	0	0	0	-0.159897	0.679929	0.167536
Q86YN6-6;Q86YN6-5;Q86YN6-4;Q86YN6-2;Q86YN6-3;Q86YN6	Q86YN6-6;Q86YN6-5;Q86YN6-4;Q86YN6-2;Q86YN6-3;Q86YN6	1;1;1;1;1;1	1;1;1;1;1;1	1;1;1;1;1;1	Peroxisome proliferator-activated receptor gamma coactivator 1-beta	PPARGC1B	14910000	7916875	1.93368e+07	1.57683e+07	13068000	1.54422e+07	0.945566	0.605821	1.25221	-0.0807499	-0.723035	0.324472	0	0	0	-0.159771	0.628029	0.20202
P48444;B0YIW6;P48444-2;Q6P1Q5;E9PK34	P48444;B0YIW6;P48444-2	18;17;13;6;3	18;17;13;6;3	18;17;13;6;3	Coatomer subunit delta	ARCN1	87225000	97953125	1.1569e+08	1.12853e+08	72960000	1.67313e+08	0.772906	1.34256	0.691456	-0.371635	0.424986	-0.53229	0	0	0	-0.159647	0.618236	0.208846
Q969Z0;Q969Z0-2;C9J7P5;C9IZN7;H7C4R5;C9J5A2;C9J347	Q969Z0;Q969Z0-2;C9J7P5	15;11;8;7;5;2;2	15;11;8;7;5;2;2	15;11;8;7;5;2;2	Protein TBRG4	TBRG4	45877000	5.00198e+07	4.53172e+07	49495000	34262400	8.5363e+07	0.926902	1.4599	0.530877	-0.109512	0.545873	-0.913552	0	0	0	-0.159063	0.725388	0.13943
P49773;D6REP8;D6RE99;H0YC49;D6RD60;A0A6Q8PGQ8;D6RC06	P49773;D6REP8;D6RE99;H0YC49;D6RD60;A0A6Q8PGQ8	8;5;5;5;5;5;3	8;5;5;5;5;5;3	8;5;5;5;5;5;3	Histidine triad nucleotide-binding protein 1	HINT1	56054000	38893750	5.64609e+07	5.55367e+07	37362400	8.25717e+07	1.00932	1.04099	0.68378	0.0133767	0.0579512	-0.548395	0	0	0	-0.159023	0.460797	0.336491
Q5VIR6;A0A7P0T9B2;A0A7P0Z400;A0A7P0TAE0;A0A7P0TA79;A0A7P0T8P7;A0A7P0T874;A0A7P0T9V8;A0A7P0Z461;A0A7P0TAK4;A0A7P0Z4K0;A0A7P0T8V1;Q5VIR6-2;Q5VIR6-3;Q5VIR6-1;F6VX93;E7EVT8;A0A7P0TB80;A0A7P0TB16;A0A7P0TBK3;I3L184;A0A7P0TAF8;A0A7P0T805;A0A7P0TA53;A0A7P0T8A5;A0A7P0Z4Q7	Q5VIR6;A0A7P0T9B2;A0A7P0Z400;A0A7P0TAE0;A0A7P0TA79;A0A7P0T8P7;A0A7P0T874;A0A7P0T9V8;A0A7P0Z461;A0A7P0TAK4;A0A7P0Z4K0;A0A7P0T8V1;Q5VIR6-2;Q5VIR6-3;Q5VIR6-1;F6VX93	6;6;6;5;4;4;4;4;4;4;4;4;4;4;4;3;2;2;2;2;2;2;2;2;2;1	6;6;6;5;4;4;4;4;4;4;4;4;4;4;4;3;2;2;2;2;2;2;2;2;2;1	6;6;6;5;4;4;4;4;4;4;4;4;4;4;4;3;2;2;2;2;2;2;2;2;2;1	Vacuolar protein sorting-associated protein 53 homolog	VPS53	11218000	8.60615e+06	1.01145e+07	1.85033e+07	23055200	3.18391e+06	0.606269	0.373284	3.17675	-0.72197	-1.42165	1.66755	0	0	0	-0.158691	0.873492	0.0587412
P53985;Q5T8R5;Q5T8R3;P53985-2	P53985;Q5T8R5;Q5T8R3;P53985-2	6;5;4;4	6;5;4;4	6;5;4;4	Monocarboxylate transporter 1	SLC16A1	109790000	94103125	8.63908e+07	1.15338e+08	141220000	7.61304e+07	0.951895	0.666358	1.13477	-0.0711254	-0.58563	0.182404	0	0	0	-0.158117	0.5226	0.281831
P48147;A0A499FJL1	P48147;A0A499FJL1	17;14	17;14	17;14	Prolyl endopeptidase	PREP	66847000	5.7249e+07	6.92736e+07	7.92133e+07	124192000	3.74261e+07	0.843886	0.460971	1.85094	-0.24488	-1.11725	0.888261	0	0	0	-0.157957	0.799033	0.0974353
O95336;M0R261;M0R1L2;M0R0U3	O95336;M0R261;M0R1L2;M0R0U3	10;7;5;5	10;7;5;5	10;7;5;5	6-phosphogluconolactonase	PGLS	66556000	8.8599e+07	7.18839e+07	8.54567e+07	54192000	1.26937e+08	0.778827	1.63491	0.566296	-0.360624	0.70921	-0.820371	0	0	0	-0.157262	0.746027	0.127245
Q15785	Q15785	10	10	10	Mitochondrial import receptor subunit TOM34	TOMM34	53540000	57378125	5.07885e+07	59395000	35641200	1.02193e+08	0.901423	1.60988	0.496984	-0.149724	0.686955	-1.00873	0	0	0	-0.157166	0.764237	0.116772
Q14181;A0A3B3ITS5;E9PIQ6;Q14181-2;H0YDR7;E9PQ99	Q14181;A0A3B3ITS5	9;8;3;3;2;1	9;8;3;3;2;1	9;8;3;3;2;1	DNA polymerase alpha subunit B	POLA2	25438000	3.54729e+07	2.28207e+07	3.09517e+07	40224000	2.29196e+07	0.821862	0.881884	0.995686	-0.283032	-0.181339	-0.00623729	0	0	0	-0.156869	0.12429	0.905564
Q9UNS1-2;Q9UNS1	Q9UNS1-2;Q9UNS1	7;7	7;7	7;7	Protein timeless homolog	TIMELESS	24523000	2.10667e+07	2.09218e+07	25010000	34148800	1.75096e+07	0.980528	0.616908	1.19488	-0.0283696	-0.696873	0.256866	0	0	0	-0.156125	0.610091	0.214605
P48637;A0A2R8Y430;P48637-2;A0A2R8Y5T7;A0A2R8YF34;A0A2R8Y2F2;A0A2R8Y2X9;A0A2R8Y6Y6;A0A2R8Y4V9;A0A2R8Y790;A0A2R8Y446;A0A0S2Z4J7;A0A2R8Y7I7;A0A2R8Y6Q7	P48637;A0A2R8Y430;P48637-2;A0A2R8Y5T7	8;7;6;5;3;2;2;2;2;2;2;2;2;1	8;7;6;5;3;2;2;2;2;2;2;2;2;1	8;7;6;5;3;2;2;2;2;2;2;2;2;1	Glutathione synthetase	GSS	28924000	4.15021e+07	3.66897e+07	3.50533e+07	27466000	6.32283e+07	0.825143	1.51103	0.580273	-0.277285	0.595537	-0.785196	0	0	0	-0.155648	0.719125	0.143196
H7C0I6;Q8NCD3-3;Q8NCD3-2;Q8NCD3	H7C0I6;Q8NCD3-3;Q8NCD3-2;Q8NCD3	1;1;1;1	1;1;1;1	1;1;1;1	Holliday junction recognition protein	HJURP	825750		880264	511567	971680	1.76283e+06	1.61416		0.499348	0.690783		-1.00188	0	0	0	-0.155549	0.821141	0.0855824
O95168-2;O95168	O95168-2;O95168	1;1	1;1	1;1	NADH dehydrogenase [ubiquinone] 1 beta subcomplex subunit 4	NDUFB4	5416700	6.24635e+06	5.9846e+06	6.15567e+06	3976200	1.14311e+07	0.879953	1.57094	0.523537	-0.184501	0.651624	-0.933636	0	0	0	-0.155504	0.751214	0.124236
Q15149-7;Q15149-8;Q15149-9;Q15149-5;Q15149-4;Q15149-6;Q15149-3;Q15149-2;Q15149;H0YDN1	Q15149-7;Q15149-8;Q15149-9;Q15149-5;Q15149-4;Q15149-6;Q15149-3;Q15149-2;Q15149;H0YDN1	10;10;10;10;10;10;10;10;10;7	9;9;9;9;9;9;9;9;9;6	9;9;9;9;9;9;9;9;9;6	Plectin	PLEC	17291000	1.23448e+07	1.68333e+07	25325000	26509600	7.3937e+06	0.682764	0.465672	2.27671	-0.550541	-1.10261	1.18695	0	0	0	-0.1554	0.83281	0.079454
A0A0B4J236;F5H8H2;A0A1B0GWC2;Q03426	A0A0B4J236;F5H8H2;A0A1B0GWC2;Q03426	1;1;1;1	1;1;1;1	1;1;1;1	Mevalonate kinase	MVK	3717000	3.44729e+06	2.38747e+06	3.07533e+06	2007080	6.84457e+06	1.20865	1.71757	0.348813	0.273396	0.780365	-1.51948	0	0	0	-0.155238	0.834811	0.078412
Q9UBM7;H0YE57;E9PJ54;E9PM00	Q9UBM7;H0YE57	4;2;1;1	4;2;1;1	4;2;1;1	7-dehydrocholesterol reductase	DHCR7	13233000	1.12115e+07	1.35149e+07	1.42317e+07	9078000	2.14109e+07	0.929828	1.23501	0.631219	-0.104964	0.304528	-0.663788	0	0	0	-0.154742	0.610712	0.214163
A0A0D9SG71;A0A0D9SEZ6;A0A0R4J2E5;P49459	A0A0D9SG71;A0A0D9SEZ6;A0A0R4J2E5;P49459	1;1;1;1	1;1;1;1	1;1;1;1	Ubiquitin-conjugating enzyme E2 A	UBE2A	1539000	1736250	1.48184e+06	1.70333e+06		1.65878e+06	0.903523		0.893329	-0.146368		-0.162736	0	0	0	-0.154552	0.000134848	3.87016
A0A1B0GV75;A0A1B0GTB8;A0A1B0GWC0;A0A1B0GVF3;P23786;A0A1B0GTL9;A0A1B0GUB8;A0A1B0GUD9;A0A1B0GTM0	A0A1B0GV75;A0A1B0GTB8;A0A1B0GWC0;A0A1B0GVF3;P23786	9;9;9;9;9;1;1;1;1	9;9;9;9;9;1;1;1;1	9;9;9;9;9;1;1;1;1	Carnitine O-palmitoyltransferase 2, mitochondrial	CPT2	24987000	22781250	1.99115e+07	1.57432e+07	57868000	1.71465e+07	1.58716	0.393676	1.16126	0.666452	-1.34492	0.215686	0	0	0	-0.15426	0.812637	0.0901036
Q16186;A0A087WX59;A0A087WUX6	Q16186;A0A087WX59	6;3;2	6;3;2	6;3;2	Proteasomal ubiquitin receptor ADRM1	ADRM1	26771000	2.37667e+07	2.16701e+07	2.89183e+07	20108800	3.26348e+07	0.925745	1.1819	0.664019	-0.111313	0.241113	-0.590704	0	0	0	-0.153635	0.558555	0.252934
Q96EY8;S4R3P5;F5H4Z7	Q96EY8;S4R3P5	3;2;1	3;2;1	3;2;1	Cob(I)yrinic acid a,c-diamide adenosyltransferase, mitochondrial	MMAB	6601500	6.20448e+06	5.89034e+06	7.93833e+06	3219160	1.29937e+07	0.831598	1.92736	0.453323	-0.266042	0.946626	-1.14139	0	0	0	-0.153601	0.812213	0.0903303
F2Z2W7;Q8IZ69-2;Q8IZ69	F2Z2W7;Q8IZ69-2;Q8IZ69	1;1;1	1;1;1	1;1;1	tRNA (uracil-5-)-methyltransferase homolog A	TRMT2A	2406500	1.96458e+06	2.58218e+06	3.21433e+06	4374400	1.19467e+06	0.748678	0.449109	2.16141	-0.417583	-1.15486	1.11197	0	0	0	-0.15349	0.82943	0.08122
Q9UJU6;Q9UJU6-2;Q9UJU6-3;B4DDD6;Q9UJU6-6;H0Y5J4;Q9UJU6-5;Q9UJU6-4;F8WBG8;F8WC20;F8WBB2;F8WFE1;H7C111	Q9UJU6;Q9UJU6-2;Q9UJU6-3;B4DDD6;Q9UJU6-6;H0Y5J4;Q9UJU6-5;Q9UJU6-4	8;8;8;7;6;5;5;5;3;1;1;1;1	8;8;8;7;6;5;5;5;3;1;1;1;1	8;8;8;7;6;5;5;5;3;1;1;1;1	Drebrin-like protein	DBNL	24339000	1.67583e+07	3.11356e+07	2.70583e+07	17168400	3.75609e+07	0.899501	0.976115	0.828938	-0.152803	-0.0348769	-0.270664	0	0	0	-0.152781	0.0881701	1.05468
O95232;J3KPP4;D6RDI2;D6RHH0;U3KQT3;C9JL41;O95232-2;H7C5U7;E7EN55;H0YA81	O95232;J3KPP4;D6RDI2	11;10;6;2;2;2;2;1;1;1	11;10;6;2;2;2;2;1;1;1	11;10;6;2;2;2;2;1;1;1	Luc7-like protein 3	LUC7L3	94003000	8.27271e+07	9.93195e+07	113105000	63320000	1.48054e+08	0.831113	1.30649	0.670832	-0.266884	0.385698	-0.575977	0	0	0	-0.152388	0.619361	0.208056
Q99504-5;Q99504;Q99504-2;Q99504-4;Q99504-3;B1APR7	Q99504-5;Q99504;Q99504-2;Q99504-4;Q99504-3;B1APR7	4;4;3;3;3;2	4;4;3;3;3;2	4;4;3;3;3;2	Eyes absent homolog 3;Eyes absent homolog	EYA3	13134000	1.20365e+07	1.2731e+07	16078000	26246800	6.53522e+06	0.816893	0.458588	1.94807	-0.291782	-1.12473	0.962043	0	0	0	-0.15149	0.815054	0.0888137
Q15819;G3V113;H0YBP9;H0YBX6;E5RIF1;D6RG00	Q15819;G3V113;H0YBP9;H0YBX6	9;7;6;5;3;3	9;7;6;5;3;3	5;5;5;2;0;0	Ubiquitin-conjugating enzyme E2 variant 2	UBE2V2	44666000	44896875	3.80172e+07	45695000	35918800	6.36391e+07	0.977481	1.24995	0.597388	-0.0328593	0.321876	-0.74326	0	0	0	-0.151415	0.653992	0.184427
Q13283;A0A7I2YQN9;A0A7I2V5M7;A0A7P0P2U7;A0A7I2YQU8;A0A7I2V651;A0A7I2YQH0;E5RH42;Q13283-2;E5RJU8;E5RIF8;A0A7I2V2X7;A0A7I2V2S5;A0A7I2V565;A0A7I2V548;A0A7I2V2V1;E5RH00;A0A7I2V5H1;A0A7I2V4D8;A0A7I2YQM1;A0A7I2YQF2;A0A7I2V3C4;A0A7I2V4Y8;A0A7I2V494;A0A7I2V496;A0A7I2YQB1;A0A7I2V326	Q13283;A0A7I2YQN9;A0A7I2V5M7;A0A7P0P2U7;A0A7I2YQU8;A0A7I2V651	19;19;18;14;11;10;7;4;4;4;4;3;3;3;3;3;2;2;2;2;2;2;2;2;1;1;1	19;19;18;14;11;10;7;4;4;4;4;3;3;3;3;3;2;2;2;2;2;2;2;2;1;1;1	18;18;17;13;10;9;7;3;3;3;3;3;2;3;3;3;1;2;2;2;2;1;1;2;1;1;1	Ras GTPase-activating protein-binding protein 1	G3BP1	362050000	3.59198e+08	3.21724e+08	4.17717e+08	743080000	1.84641e+08	0.866736	0.483391	1.74243	-0.206336	-1.04874	0.801099	0	0	0	-0.151325	0.791216	0.101705
A0A087X142;A6NMH6;A6NFQ9;F8W8I8;Q92599-2;Q92599-4;Q92599;Q92599-3;A0A0A0MRP8;C9J4G8;C9JV02	A0A087X142;A6NMH6;A6NFQ9;F8W8I8;Q92599-2;Q92599-4;Q92599;Q92599-3	5;5;5;5;5;5;5;3;1;1;1	4;4;4;4;4;4;4;2;1;1;1	4;4;4;4;4;4;4;2;1;1;1	Septin-8	2008-09-01	8395600	1.39146e+07	1.40207e+07	8.93667e+06	8987600	2.79326e+07	0.939455	1.5482	0.501947	-0.0901034	0.63059	-0.994393	0	0	0	-0.151302	0.763678	0.11709
P55036;Q5VWC4;A6PVX3;P55036-2;H0Y3Y9;A2A3N6	P55036;Q5VWC4;A6PVX3;P55036-2	11;9;8;8;3;3	11;9;8;8;3;3	11;9;8;8;3;3	26S proteasome non-ATPase regulatory subunit 4	PSMD4	74665000	8.25896e+07	8.21333e+07	9.01633e+07	57812000	1.3297e+08	0.828108	1.42859	0.617685	-0.272109	0.514591	-0.695056	0	0	0	-0.150858	0.692266	0.159727
Q14739;A0A494C1L1;C9JXK0;C9JES9	Q14739;A0A494C1L1;C9JXK0	10;8;5;2	10;8;5;2	10;8;5;2	Lamin-B receptor	LBR	91060000	1.04177e+08	1.02387e+08	118795000	109248000	1.02359e+08	0.766531	0.953583	1.00028	-0.383585	-0.0685689	0.000403901	0	0	0	-0.150583	0.271627	0.566027
H0UI06;P14406;D6R9C3;D6RIE3;D6RGV5	H0UI06;P14406;D6R9C3;D6RIE3;D6RGV5	3;3;2;2;2	3;3;2;2;2	3;3;2;2;2	Cytochrome c oxidase subunit 7A2, mitochondrial	COX7A2	13562000	5.89792e+06	1.0666e+07	10620000	7268000	1.51015e+07	1.27702	0.811491	0.706285	0.352786	-0.301353	-0.501678	0	0	0	-0.150082	0.591966	0.227703
Q9NUU7;I3L0H8;H3BTB3;H3BP36;H3BP50;J3QRH0;H3BSL8	Q9NUU7;I3L0H8	18;16;5;1;1;1;1	18;16;5;1;1;1;1	1;1;1;1;1;1;1	ATP-dependent RNA helicase DDX19A	DDX19A	104850000	1.29396e+08	9.74655e+07	133275000	68868000	1.9683e+08	0.786719	1.8789	0.495175	-0.346079	0.909885	-1.01399	0	0	0	-0.150061	0.803325	0.0951086
J3KRV4;P46734-2;P46734;P46734-3	J3KRV4;P46734-2;P46734;P46734-3	1;1;1;1	1;1;1;1	1;1;1;1	Dual specificity mitogen-activated protein kinase kinase 3	MAP2K3	2106900	2285625	1.98241e+06	2.71417e+06	1329760	3.61304e+06	0.77626	1.71883	0.548683	-0.365387	0.781423	-0.865956	0	0	0	-0.149974	0.773756	0.111396
P57088;D6RAA6;H0Y8N0;J3KN43;D6RBY2	P57088;D6RAA6	8;5;2;1;1	8;5;2;1;1	8;5;2;1;1	Transmembrane protein 33	TMEM33	81937000	70637500	84300000	1.09192e+08	59088000	1.03283e+08	0.750396	1.19546	0.816207	-0.414276	0.257569	-0.292993	0	0	0	-0.1499	0.50852	0.293692
Q9NZL4-3;Q9NZL4;Q9NZL4-2;K7EN20;K7EL16;K7EMM7;K7ERT9;K7EKM6	Q9NZL4-3;Q9NZL4;Q9NZL4-2	12;11;6;4;4;3;1;1	12;11;6;4;4;3;1;1	12;11;6;4;4;3;1;1	Hsp70-binding protein 1	HSPBP1	62402000	60225000	7.0631e+07	7.49283e+07	39482000	1.2252e+08	0.832822	1.52538	0.576488	-0.263919	0.609167	-0.794638	0	0	0	-0.149797	0.732877	0.134969
P05091;P05091-2;S4R3S4;F8VP50	P05091;P05091-2	14;12;4;4	14;12;4;4	14;12;4;4	Aldehyde dehydrogenase, mitochondrial	ALDH2	52670000	79059375	7.33356e+07	82230000	38647200	1.31161e+08	0.64052	2.04567	0.559127	-0.642683	1.03257	-0.838751	0	0	0	-0.149621	0.81348	0.089653
Q2T9J0-2;Q2T9J0	Q2T9J0-2;Q2T9J0	2;2	2;2	2;2	Peroxisomal leader peptide-processing protease;Peroxisomal leader peptide-processing protease, 15 kDa form;Peroxisomal leader peptide-processing protease, 45 kDa form	TYSND1	1475700	1.94729e+06	2.05092e+06	2.83667e+06	857680	3.30609e+06	0.520223	2.27042	0.620347	-0.942797	1.18296	-0.688854	0	0	0	-0.149564	0.834361	0.078646
C9JB30;Q9UPY8-2;Q9UPY8	C9JB30;Q9UPY8-2;Q9UPY8	2;2;2	1;1;1	1;1;1	Microtubule-associated protein RP/EB family member 3	MAPRE3	1338600	998198	962057	1.25972e+06	681280	2.04387e+06	1.06262	1.46518	0.470704	0.0876256	0.551078	-1.08711	0	0	0	-0.149468	0.77446	0.111001
Q16795;A0A3B3ISG8;F5H0J3;H3BRM9;F5GY40	Q16795;A0A3B3ISG8	12;10;3;2;2	12;10;3;2;2	12;10;3;2;2	NADH dehydrogenase [ubiquinone] 1 alpha subcomplex subunit 9, mitochondrial	NDUFA9	39557000	4.96052e+07	5.22724e+07	5.55383e+07	31037600	8.11457e+07	0.712247	1.59823	0.64418	-0.489551	0.676475	-0.634464	0	0	0	-0.14918	0.737382	0.132307
P37268-5;P37268;E9PNM1;A0A1W2PQ47;P37268-2;P37268-4;P37268-3;E9PJG4;E9PS69	P37268-5;P37268;E9PNM1;A0A1W2PQ47;P37268-2;P37268-4;P37268-3	7;7;6;6;6;4;4;3;2	7;7;6;6;6;4;4;3;2	7;7;6;6;6;4;4;3;2	Squalene synthase	FDFT1	15358000	2.0626e+07	1.57954e+07	23260000	10133200	2.8937e+07	0.660275	2.03549	0.545856	-0.598861	1.02538	-0.873409	0	0	0	-0.148964	0.813879	0.0894401
Q969N2;A0A1W2PNP0;A0A1W2PP57;A0A1W2PPC3;A0A1W2PPS0;Q969N2-5;A0A1W2PPR6;A0A1W2PQN1;A0A1W2PPQ7;Q969N2-4;A0A1W2PRZ8;A0A1W2PQY1;Q969N2-2;A0A1W2PPK4;A0A1W2PP53;A0A1W2PR92;A0A1W2PNW9;Q969N2-6;A0A1W2PQ29;A0A1W2PSC5;A0A1W2PRG1;A0A1W2PRV7;A0A1W2PRH2;A0A1W2PPI8;A0A1W2PQ52;A0A1W2PP13;A0A1W2PR22;A0A1W2PP91;H7C2Y2;A0A1W2PP98;Q969N2-3;A0A1W2PRH8;A0A1W2PQL3;A0A1W2PNS2;A0A1W2PPU8;A0A1W2PNZ5;A0A1W2PP03;B7Z7C5	Q969N2;A0A1W2PNP0;A0A1W2PP57;A0A1W2PPC3;A0A1W2PPS0;Q969N2-5;A0A1W2PPR6;A0A1W2PQN1;A0A1W2PPQ7;Q969N2-4;A0A1W2PRZ8;A0A1W2PQY1;Q969N2-2;A0A1W2PPK4;A0A1W2PP53	5;5;5;5;5;5;4;4;4;4;3;3;3;3;3;2;2;2;2;2;2;2;2;2;2;1;1;1;1;1;1;1;1;1;1;1;1;1	5;5;5;5;5;5;4;4;4;4;3;3;3;3;3;2;2;2;2;2;2;2;2;2;2;1;1;1;1;1;1;1;1;1;1;1;1;1	5;5;5;5;5;5;4;4;4;4;3;3;3;3;3;2;2;2;2;2;2;2;2;2;2;1;1;1;1;1;1;1;1;1;1;1;1;1	GPI transamidase component PIG-T	PIGT	13345000	9.86167e+06	1.01082e+07	1.70717e+07	20053600	5.28826e+06	0.781705	0.491765	1.91143	-0.355305	-1.02396	0.934655	0	0	0	-0.148202	0.80926	0.091912
A1X283	A1X283	2	2	2	SH3 and PX domain-containing protein 2B	SH3PXD2B	2007400	4.14052e+06	3.43253e+06	2.68183e+06	13883200	1.0427e+06	0.748518	0.29824	3.29198	-0.417891	-1.74546	1.71895	0	0	0	-0.148131	0.8904	0.050415
F2Z2Y6;O95777;C9JNV3;C9JIZ0	F2Z2Y6;O95777;C9JNV3;C9JIZ0	4;4;3;2	4;4;3;2	4;4;3;2	U6 snRNA-associated Sm-like protein LSm8	LSM8	13101000	1.46646e+07	1.87701e+07	2.11333e+07	11096400	2.0892e+07	0.619921	1.32156	0.898437	-0.689843	0.402244	-0.15451	0	0	0	-0.14737	0.664523	0.17749
Q9UMS4;F5GY56;H0YGZ5;F5H2I0	Q9UMS4	16;6;2;1	16;6;2;1	16;6;2;1	Pre-mRNA-processing factor 19	PRPF19	276200000	3.42021e+08	3.6377e+08	4.01833e+08	189252000	6.13717e+08	0.68735	1.80722	0.592732	-0.540884	0.853776	-0.754547	0	0	0	-0.147219	0.78485	0.105213
C9JEY1;C9K057;O15143;C9JBJ7;F8VXW2;C9JM51;F8WEB3;C9JTT6	C9JEY1;C9K057;O15143;C9JBJ7;F8VXW2	4;4;4;2;2;1;1;1	1;1;1;1;1;1;1;1	1;1;1;1;1;1;1;1	Actin-related protein 2/3 complex subunit 1B	ARPC1B	5231800	3.80823e+06	7.40368e+06	7.42533e+06		6.39652e+06	0.704588		1.15745	-0.505148		0.210955	0	0	0	-0.147097	0.619904	0.207676
P98161-2;P98161-3;P98161;H3BV77	P98161-2;P98161-3;P98161;H3BV77	2;2;2;1	2;2;2;1	2;2;2;1	Polycystin-1	PKD1	1580700	1.09583e+06	1.55241e+06	1609400	1319720		0.982167	0.830353		-0.0259594	-0.268203		0	0	0	-0.147081	0.201762	0.69516
Q15084-3;Q15084;Q15084-4;Q15084-5;Q15084-2	Q15084-3;Q15084;Q15084-4;Q15084-5;Q15084-2	19;19;19;19;19	19;19;19;19;19	19;19;19;19;19	Protein disulfide-isomerase A6	PDIA6	449070000	520593750	5.62632e+08	511100000	369980000	9.44109e+08	0.878634	1.40709	0.59594	-0.186665	0.492711	-0.746761	0	0	0	-0.146905	0.702854	0.153135
Q9UBV2;Q9UBV2-2	Q9UBV2;Q9UBV2-2	2;1	2;1	2;1	Protein sel-1 homolog 1	SEL1L	2907800	2.48635e+06	2.57828e+06	3272500	6679600	1.15741e+06	0.888556	0.372231	2.22762	-0.170465	-1.42573	1.1555	0	0	0	-0.146897	0.853347	0.0688743
P18615;P18615-3;P18615-4;A0A0A0MSN9;A0A0G2JI50;E9PD43;A0A0A0MT02;A2ABK4	P18615;P18615-3;P18615-4;A0A0A0MSN9	5;5;4;3;2;2;2;1	5;5;4;3;2;2;2;1	5;5;4;3;2;2;2;1	Negative elongation factor E	NELFE	19263000	1.73292e+07	1.6723e+07	1.99033e+07	23240400	1.63728e+07	0.967828	0.745648	1.02139	-0.0471777	-0.423433	0.0305293	0	0	0	-0.146694	0.3544	0.450506
M0R0F0;P46782;M0R0R2;M0QZN2	M0R0F0;P46782;M0R0R2;M0QZN2	11;11;10;7	11;11;10;7	11;11;10;7	40S ribosomal protein S5;40S ribosomal protein S5, N-terminally processed	RPS5	280560000	3.68521e+08	2.64713e+08	4.02267e+08	175676000	5.25391e+08	0.697448	2.09773	0.503839	-0.519843	1.06883	-0.988965	0	0	0	-0.14666	0.825357	0.0833583
A0A0A0MTH9;O14981;O14981-2	A0A0A0MTH9;O14981	5;5;2	5;5;2	5;5;2	TATA-binding protein-associated factor 172	BTAF1	11625000	8.98896e+06	1.44069e+07	14015500	18336400	7.93978e+06	0.829439	0.490225	1.81452	-0.269792	-1.02848	0.859588	0	0	0	-0.14623	0.802968	0.095302
A0A1W2PNV4	A0A1W2PNV4	8	8	0			48490000	55671875	4.35828e+07	6.50283e+07	30210800	8.1037e+07	0.745675	1.84278	0.537813	-0.423381	0.881884	-0.894822	0	0	0	-0.14544	0.797867	0.0980693
Q7Z4W1;J3KS22;J3QS36;J3KRZ4;J3QL34;J3KSZ5;J3QS45;J3QRQ2	Q7Z4W1;J3KS22;J3QS36;J3KRZ4;J3QL34;J3KSZ5	10;9;8;6;6;5;3;1	10;9;8;6;6;5;3;1	10;9;8;6;6;5;3;1	L-xylulose reductase	DCXR	51901000	6.42115e+07	5.42655e+07	6.45667e+07	38536800	9.82565e+07	0.803836	1.66624	0.552284	-0.315027	0.736594	-0.856517	0	0	0	-0.144984	0.772038	0.112361
O75947;O75947-2;F5H608	O75947;O75947-2;F5H608	9;8;5	9;8;5	9;8;5	ATP synthase subunit d, mitochondrial	ATP5H	80034000	9.1374e+07	9.29517e+07	69280000	97816000	1.35589e+08	1.15523	0.934141	0.68554	0.208174	-0.0982874	-0.544688	0	0	0	-0.144934	0.543546	0.264763
Q99615;A0A6I8PU73;A0A6I8PIK4;A0A6I8PUD4;A0A6I8PS32;A0A6I8PR89;Q99615-2;A0A6I8PRZ0;A0A6I8PU89;K7ER44;A0A6I8PLE7;K7EK03;K7EIH8;A0A6I8PUC2;K7EPP7;K7ESP1;K7ELJ8;K7EJV7;K7EN19;K7EJL5;K7EJE9;A0A6I8PR93	Q99615;A0A6I8PU73;A0A6I8PIK4;A0A6I8PUD4;A0A6I8PS32;A0A6I8PR89;Q99615-2;A0A6I8PRZ0;A0A6I8PU89;K7ER44;A0A6I8PLE7;K7EK03;K7EIH8;A0A6I8PUC2;K7EPP7	21;21;21;20;20;18;17;17;16;15;15;13;12;12;11;8;7;4;4;4;3;2	21;21;21;20;20;18;17;17;16;15;15;13;12;12;11;8;7;4;4;4;3;2	21;21;21;20;20;18;17;17;16;15;15;13;12;12;11;8;7;4;4;4;3;2	DnaJ homolog subfamily C member 7	DNAJC7	188630000	1.50885e+08	1.89391e+08	1.84183e+08	153908000	2.57022e+08	1.02414	0.980361	0.736867	0.0344166	-0.0286148	-0.440524	0	0	0	-0.144907	0.385637	0.413821
Q9HD15	Q9HD15	1	1	1	Steroid receptor RNA activator 1	SRA1	2488100	2.09854e+06	2.89011e+06	2229000		3.93783e+06	1.11624		0.733937	0.158648		-0.446273	0	0	0	-0.143812	0.568884	0.244976
C9J719;C9JJ78;A0A494C0F3;Q15125	C9J719;C9JJ78;A0A494C0F3;Q15125	1;1;1;1	1;1;1;1	1;1;1;1	3-beta-hydroxysteroid-Delta(8),Delta(7)-isomerase	EBP	38848000	3.25458e+07	3.41954e+07	3.67433e+07	40288000	3.9337e+07	1.05728	0.807829	0.869295	0.0803578	-0.307877	-0.202083	0	0	0	-0.143201	0.284145	0.546461
Q9BWH6-2;Q9BWH6;H3BRE8;Q9BWH6-3	Q9BWH6-2;Q9BWH6;H3BRE8	3;3;2;1	3;3;2;1	3;3;2;1	RNA polymerase II-associated protein 1	RPAP1	2278600	2.44604e+06	2.35713e+06	4.14633e+06	7558800	564457	0.549546	0.323602	4.17592	-0.863688	-1.62771	2.06209	0	0	0	-0.143101	0.904873	0.0434125
Q15007	Q15007	1	1	1	Pre-mRNA-splicing regulator WTAP	WTAP	974470	1.20719e+06	1.09566e+06	1093250	681160	2.32891e+06	0.891351	1.77225	0.470458	-0.165934	0.825584	-1.08786	0	0	0	-0.142737	0.808882	0.0921148
O43924;B8ZZK5;C9IZ52	O43924;B8ZZK5;C9IZ52	3;2;2	3;2;2	3;2;2	Retinal rod rhodopsin-sensitive cGMP 3,5-cyclic phosphodiesterase subunit delta	PDE6D	7836900	10367500	1.50644e+06	5.87167e+06	3395840	8.23891e+06	1.3347	3.053	0.182844	0.416513	1.61023	-2.45131	0	0	0	-0.141524	0.912182	0.0399187
Q9BSC4-2;Q9BSC4-4;Q9BSC4;H7C1Z3;Q9BSC4-3	Q9BSC4-2;Q9BSC4-4;Q9BSC4;H7C1Z3	3;3;3;2;1	3;3;3;2;1	3;3;3;2;1	Nucleolar protein 10	NOL10	2559100	3.67927e+06	7.49851e+06	10325500	13121600	699087	0.247843	0.280398	10.7261	-2.0125	-1.83445	3.42306	0	0	0	-0.141299	0.940639	0.0265769
Q9NQW7-3;Q5T6H7;Q9NQW7;Q9NQW7-4;Q9NQW7-2;Q5T6H2;Q5T6H3	Q9NQW7-3;Q5T6H7;Q9NQW7;Q9NQW7-4;Q9NQW7-2	12;10;10;10;8;4;3	12;10;10;10;8;4;3	12;10;10;10;8;4;3	Xaa-Pro aminopeptidase 1	XPNPEP1	44657000	4.35146e+07	5.16724e+07	6.07683e+07	110188000	2.00793e+07	0.734873	0.394912	2.57341	-0.444433	-1.3404	1.36368	0	0	0	-0.140383	0.86846	0.06125
A0A0C4DFM1;Q92544;F8WCN2;F2Z2L1	A0A0C4DFM1;Q92544	3;3;1;1	3;3;1;1	3;3;1;1	Transmembrane 9 superfamily member 4	TM9SF4	5993400	7354375	10830000	10832000	24765200	2.38043e+06	0.553305	0.296964	4.54959	-0.853853	-1.75164	2.18574	0	0	0	-0.139919	0.912169	0.0399249
P19525;A0A7P0TAL9;A0A7P0TBA9;P19525-2;A0A7P0Z4M0	P19525;A0A7P0TAL9;A0A7P0TBA9;P19525-2;A0A7P0Z4M0	11;10;10;10;9	11;10;10;10;9	11;10;10;10;9	Interferon-induced, double-stranded RNA-activated protein kinase	EIF2AK2	30273000	2.78573e+07	3.76195e+07	57905000	58124000	1.26026e+07	0.522805	0.479273	2.98506	-0.935656	-1.06108	1.57776	0	0	0	-0.139658	0.878796	0.056112
P61077-2;P61077;P61077-3;D6RFM0;P62837;P62837-2;A0A087WY85;A0A0A0MQU3;H9KV45;D6RAH7;D6RAW0;D6RA11;D6R980;D6RIZ3;D6R9F6;A0A087WW00;D6R933;D6RGD0;P51668;Q9Y2X8;C9J9H9	P61077-2;P61077;P61077-3;D6RFM0;P62837;P62837-2;A0A087WY85;A0A0A0MQU3;H9KV45;D6RAH7;D6RAW0;D6RA11	4;4;3;3;3;3;3;3;3;3;2;2;1;1;1;1;1;1;1;1;1	4;4;3;3;3;3;3;3;3;3;2;2;1;1;1;1;1;1;1;1;1	4;4;3;3;3;3;3;3;3;3;2;2;1;1;1;1;1;1;1;1;1	Ubiquitin-conjugating enzyme E2 D3;Ubiquitin-conjugating enzyme E2 D2	UBE2D3;UBE2D2	78771000	8.09708e+07	8.34529e+07	1.00123e+08	58040000	1.22457e+08	0.78674	1.39509	0.68149	-0.346042	0.480355	-0.553236	0	0	0	-0.139641	0.681135	0.166767
Q6P9B9	Q6P9B9	2	2	2	Integrator complex subunit 5	INTS5	3340100	2.9826e+06	1.91402e+06	4.84167e+06	5828000	903130	0.689866	0.511771	2.11932	-0.535612	-0.966428	1.0836	0	0	0	-0.13948	0.834094	0.0787851
P13807;P13807-2;M0QYU1	P13807;P13807-2	9;9;1	9;9;1	9;9;1	Glycogen [starch] synthase, muscle	GYS1	31643000	1.47573e+07	3.27851e+07	4.34783e+07	54780000	8.58804e+06	0.727788	0.269392	3.81752	-0.45841	-1.89222	1.93264	0	0	0	-0.139332	0.906633	0.0425682
Q8N543-2;Q8N543;A0A0A0MTR2;H3BUA6;H3BR79	Q8N543-2;Q8N543;A0A0A0MTR2;H3BUA6	6;6;5;3;1	6;6;5;3;1	6;6;5;3;1	Prolyl 3-hydroxylase OGFOD1	OGFOD1	24396000	2.66573e+07	2.10506e+07	3.19367e+07	50540000	1.13311e+07	0.763887	0.527449	1.85777	-0.388569	-0.922895	0.893573	0	0	0	-0.139297	0.808816	0.0921503
Q9UKX7;Q9UKX7-2;B0QY21	Q9UKX7;Q9UKX7-2	7;7;1	7;7;1	7;7;1	Nuclear pore complex protein Nup50	NUP50	37786000	35015625	4.02851e+07	42370000	40764000	4.12087e+07	0.89181	0.858984	0.977586	-0.165191	-0.219297	-0.032704	0	0	0	-0.139064	0.0661283	1.17961
E7ETK0;A0A2R8Y849;A0A2R8YD14;P62847-2;P62847-3;P62847;P62847-4;A0A2R8Y8A0	E7ETK0;A0A2R8Y849;A0A2R8YD14;P62847-2;P62847-3;P62847;P62847-4;A0A2R8Y8A0	5;5;5;5;5;5;5;3	5;5;5;5;5;5;5;3	5;5;5;5;5;5;5;3	40S ribosomal protein S24	RPS24	110290000	1.2401e+08	5.68207e+07	1.06947e+08	59088000	1.64172e+08	1.03126	2.09874	0.346105	0.0444105	1.06952	-1.53072	0	0	0	-0.138928	0.863172	0.0639026
Q9BYC9;I3L2X1;Q9BYC9-2	Q9BYC9	4;1;1	4;1;1	4;1;1	39S ribosomal protein L20, mitochondrial	MRPL20	6329000	7340625	4.31138e+06	9092500	4496000	6.53978e+06	0.696068	1.6327	0.659254	-0.522699	0.707261	-0.601093	0	0	0	-0.138844	0.759554	0.119441
Q96MX6;Q96MX6-2;Q8ND98	Q96MX6;Q96MX6-2	4;4;1	4;4;1	4;4;1	WD repeat-containing protein 92	WDR92	10775000	1.23302e+07	1.18207e+07	1.14268e+07	8210000	2.2337e+07	0.942956	1.50185	0.529199	-0.0847378	0.586743	-0.918118	0	0	0	-0.138704	0.765919	0.115817
P20719	P20719	2	2	2	Homeobox protein Hox-A5	HOXA5	1992800	3.00708e+06	2.64414e+06	2.99467e+06		2.13259e+06	0.66545		1.23987	-0.587599		0.310193	0	0	0	-0.138703	0.706331	0.150991
Q06124;Q06124-1;Q06124-3;A0A1W2PPU4;H0YF12;A0A0U1RRI0	Q06124;Q06124-1;Q06124-3;A0A1W2PPU4	13;13;11;7;3;2	13;13;11;7;3;2	13;13;11;7;3;2	Tyrosine-protein phosphatase non-receptor type 11	PTPN11	32765000	37553125	3.35943e+07	3.50583e+07	58200000	2.70043e+07	0.934585	0.645243	1.24403	-0.0976019	-0.632086	0.315023	0	0	0	-0.138222	0.640649	0.19338
Q9UJY5;Q9UJY5-4;Q9UJY5-6;Q9UJY5-3;B0QYR6;Q9UJY5-2;B0QYR5;B0QYR9;J3QRP3;J3KSS7;B7Z1E9;B0QYS0;H3BPI3;B0QYS3;J3QRS8;B0QYS5;B0QYS2;A0A087WYN2;B0QYS1;Q9NZ52-4;Q9NZ52	Q9UJY5;Q9UJY5-4;Q9UJY5-6;Q9UJY5-3;B0QYR6;Q9UJY5-2;B0QYR5	4;4;3;3;3;2;2;1;1;1;1;1;1;1;1;1;1;1;1;1;1	4;4;3;3;3;2;2;1;1;1;1;1;1;1;1;1;1;1;1;1;1	3;3;2;2;2;2;1;0;0;0;0;0;0;0;0;0;0;0;0;0;0	ADP-ribosylation factor-binding protein GGA1	GGA1	10270000	6.7426e+06	7.9231e+06	1.75667e+07	18645600	2.23261e+06	0.58463	0.361619	3.54881	-0.774404	-1.46746	1.82734	0	0	0	-0.138175	0.897076	0.0471708
P35527;CON__P35527;K7EQQ3	P35527;CON__P35527;K7EQQ3	29;28;15	29;28;15	28;27;15	Keratin, type I cytoskeletal 9	KRT9	541130000	311500000	2.36644e+08	3.63817e+08	557880000	2.61826e+08	1.48737	0.558364	0.90382	0.572764	-0.840723	-0.145892	0	0	0	-0.137951	0.752312	0.123602
P27695;G3V3M6;G3V5Q1;G3V3C7;A0A0C4DGK8;G3V5M0;G3V359;G3V5D9;H7C4A8;G3V3Y6	P27695;G3V3M6;G3V5Q1;G3V3C7;A0A0C4DGK8;G3V5M0;G3V359;G3V5D9	17;15;14;12;11;10;10;9;7;3	17;15;14;12;11;10;10;9;7;3	17;15;14;12;11;10;10;9;7;3	DNA-(apurinic or apyrimidinic site) lyase;DNA-(apurinic or apyrimidinic site) lyase, mitochondrial	APEX1	227770000	2.56167e+08	2.49333e+08	2.92383e+08	164880000	4.01217e+08	0.779012	1.55366	0.621442	-0.360283	0.635666	-0.686308	0	0	0	-0.136975	0.747829	0.126198
P26368-2;P26368;K7ENG2;K7ELP8	P26368-2;P26368;K7ENG2	19;19;13;3	19;19;13;3	19;19;13;3	Splicing factor U2AF 65 kDa subunit	U2AF2	293400000	3.4876e+08	3.3092e+08	3.67983e+08	244388000	5.00609e+08	0.797319	1.42708	0.661034	-0.326772	0.513063	-0.597203	0	0	0	-0.136971	0.702969	0.153064
P84090;G3V279	P84090;G3V279	5;3	5;3	5;3	Enhancer of rudimentary homolog	ERH	78213000	8.40135e+07	7.0392e+07	6.85533e+07	67932000	1.31889e+08	1.14091	1.23673	0.533721	0.190182	0.306531	-0.905843	0	0	0	-0.136377	0.741816	0.129704
C9JIF9;P13798;H7C393;H7C1U0;C9JLK2;F8WEH5	C9JIF9;P13798	17;17;7;7;5;1	17;17;7;7;5;1	17;17;7;7;5;1	Acylamino-acid-releasing enzyme	APEH	52642000	5.97354e+07	6.10678e+07	80955000	151076000	2.08461e+07	0.650262	0.3954	2.92946	-0.620906	-1.33862	1.55064	0	0	0	-0.136295	0.882906	0.0540854
Q96QR8	Q96QR8	2	2	2	Transcriptional activator protein Pur-beta	PURB	2762300	1.6026e+06	2.60264e+06	2286000	2650680	2.52304e+06	1.20836	0.604601	1.03155	0.273045	-0.725944	0.0448127	0	0	0	-0.136029	0.675961	0.170078
Q86UE4;E5RJU9;H0YB56;H0YBJ8	Q86UE4;E5RJU9	11;9;3;2	11;9;3;2	11;9;3;2	Protein LYRIC	MTDH	38771000	34125000	4.75046e+07	63380000	107244000	1.22646e+07	0.611723	0.3182	3.87332	-0.70905	-1.652	1.95357	0	0	0	-0.135825	0.90595	0.0428957
P49207	P49207	3	3	3	60S ribosomal protein L34	RPL34	90714000	9.83927e+07	1.02382e+08	126270000	62128000	1.54367e+08	0.718413	1.58371	0.663233	-0.477115	0.663308	-0.592411	0	0	0	-0.135406	0.752436	0.123531
F5H7X1;F5H5V4;F5GX23;J3KN29;O00233-2;O00233	F5H7X1;F5H5V4;F5GX23;J3KN29;O00233-2;O00233	1;1;1;1;1;1	1;1;1;1;1;1	1;1;1;1;1;1	26S proteasome non-ATPase regulatory subunit 9	PSMD9	2240200	2866875	2.53287e+06	2350000	2078320	4.41196e+06	0.953277	1.37942	0.574093	-0.0690332	0.464061	-0.800644	0	0	0	-0.135205	0.730951	0.136111
Q6PID6	Q6PID6	1	1	1	Tetratricopeptide repeat protein 33	TTC33	1525300	1.33583e+06	1.53805e+06	2118000	961680	2.03809e+06	0.720161	1.38906	0.754652	-0.47361	0.474111	-0.406117	0	0	0	-0.135205	0.680744	0.167016
P61086;D6RDM7;P61086-2;P61086-3;D6RFX1	P61086;D6RDM7;P61086-2;P61086-3	11;7;7;7;1	11;7;7;7;1	11;7;7;7;1	Ubiquitin-conjugating enzyme E2 K	UBE2K	128540000	1.07729e+08	1.41299e+08	1.74233e+08	92656000	1.60533e+08	0.737746	1.16268	0.880188	-0.438803	0.217453	-0.184117	0	0	0	-0.135156	0.518272	0.285442
H3BPC6;H3BSJ5;H3BNT2;O75208;H3BPY0;H3BPW3;H3BVA5;H3BRC0;O75208-2	H3BPC6;H3BSJ5;H3BNT2;O75208;H3BPY0;H3BPW3;H3BVA5;H3BRC0;O75208-2	2;2;2;2;1;1;1;1;1	2;2;2;2;1;1;1;1;1	2;2;2;2;1;1;1;1;1	Ubiquinone biosynthesis protein COQ9, mitochondrial	COQ9	6838700	3.39927e+06	5.93483e+06	5746000	3882360	8.18522e+06	1.19017	0.875568	0.725067	0.251164	-0.191709	-0.463815	0	0	0	-0.134786	0.552932	0.257328
Q9H269;Q9H269-2;Q5JUA9	Q9H269;Q9H269-2;Q5JUA9	2;2;1	2;2;1	2;2;1	Vacuolar protein sorting-associated protein 16 homolog	VPS16	1594500	5.13604e+06	4.97115e+06	5.61133e+06		1.70241e+06	0.284157		2.92006	-1.81524		1.546	0	0	0	-0.134621	0.921202	0.0356452
P22033	P22033	6	6	6	Methylmalonyl-CoA mutase, mitochondrial	MUT	17274000	1.73042e+07	1.64598e+07	22895000	50220000	5.65978e+06	0.754488	0.344567	2.9082	-0.40643	-1.53714	1.54013	0	0	0	-0.134482	0.888287	0.0514467
Q99717;Q15797;H0YAK7;H0YNV1;H0YKE2;P84022-4	Q99717;Q15797;H0YAK7	4;4;2;1;1;1	4;4;2;1;1;1	3;3;1;0;0;0	Mothers against decapentaplegic homolog 5;Mothers against decapentaplegic homolog 1	SMAD5;SMAD1	8421200	8.72552e+06	1.25506e+07	8.98267e+06	6763600	2.00435e+07	0.937494	1.29007	0.626168	-0.093118	0.36745	-0.675379	0	0	0	-0.133683	0.680625	0.167092
B7Z651;A0A5F9ZI30;A0A5F9ZHE4;A0A5F9ZHL5;A0A5F9ZI18;A0A5F9ZI56;A0A5F9ZHG3;A0A5F9ZHQ5;A0A5F9ZHC9;A0A5F9ZGZ1;A0A5F9ZGY4;A0A5F9ZHA1;A0A5F9ZI45;A0A5F9ZI65;A0A5F9ZH19;A0A5F9ZHN5;A0A5F9ZI40;A0A5F9ZGY3;A0A5F9ZHD2;D6RHE1;A0A5F9ZGS5;A0A5F9ZH30;Q01484-5;A0A5F9ZHJ6;A0A5F9ZH34;A0A5F9ZGX8;A0A5F9ZGS7;A0A5F9ZI73;A0A5F9ZHJ4;A0A5F9ZHL9;A0A5F9ZHR2;A0A5F9ZH38;A0A5F9ZI53;A0A5F9ZH35;A0A5F9ZHY6;A0A5F9ZH58;A0A5F9ZI15;A0…	B7Z651;A0A5F9ZI30;A0A5F9ZHE4;A0A5F9ZHL5;A0A5F9ZI18;A0A5F9ZI56;A0A5F9ZHG3;A0A5F9ZHQ5;A0A5F9ZHC9;A0A5F9ZGZ1;A0A5F9ZGY4;A0A5F9ZHA1;A0A5F9ZI45;A0A5F9ZI65;A0A5F9ZH19;A0A5F9ZHN5;A0A5F9ZI40;A0A5F9ZGY3;A0A5F9ZHD2;D6RHE1;A0A5F9ZGS5;A0A5F9ZH30;Q01484-5;A0A5F9ZHJ6;A0A5F9ZH34;A0A5F9ZGX8;A0A5F9ZGS7;A0A5F9ZI73;A0A5F9ZHJ4;A0A5F9ZHL9;A0A5F9ZHR2;A0A5F9ZH38;A0A5F9ZI53;A0A5F9ZH35;A0A5F9ZHY6;A0A5F9ZH58;A0A5F9ZI15;A0…	2;2;2;2;2;2;2;2;2;2;2;2;2;2;2;2;2;2;2;2;2;2;2;2;2;2;2;2;2;2;2;2;2;2;2;2;2;1;1;1;1;1;1;1;1;1	1;1;1;1;1;1;1;1;1;1;1;1;1;1;1;1;1;1;1;1;1;1;1;1;1;1;1;1;1;1;1;1;1;1;1;1;1;1;1;1;1;1;1;1;1;1	1;1;1;1;1;1;1;1;1;1;1;1;1;1;1;1;1;1;1;1;1;1;1;1;1;1;1;1;1;1;1;1;1;1;1;1;1;1;1;1;1;1;1;1;1;1	Ankyrin-2	ANK2	3451400	2.65219e+06	3030000	4.33283e+06	3755880	2.24304e+06	0.796569	0.706143	1.35084	-0.328129	-0.501968	0.43386	0	0	0	-0.132079	0.66968	0.174133
Q86TI2-4;Q86TI2;Q86TI2-2;M0R2A8;M0QXG6;M0R0I1;M0R3C4;M0R2G6;M0R162	Q86TI2-4;Q86TI2;Q86TI2-2;M0R2A8	4;4;4;3;1;1;1;1;1	4;4;4;3;1;1;1;1;1	4;4;4;3;1;1;1;1;1	Dipeptidyl peptidase 9	DPP9	9973300	3.79917e+06	7.17621e+06	1.27548e+07	16900000	1.65887e+06	0.781923	0.224803	4.32596	-0.354901	-2.15327	2.11302	0	0	0	-0.131716	0.920303	0.036069
A0A5F9UY30;A0A5H1ZRP2;O43493;O43493-5;O43493-3;O43493-7;O43493-6;O43493-4	A0A5F9UY30;A0A5H1ZRP2;O43493;O43493-5;O43493-3;O43493-7;O43493-6;O43493-4	2;2;2;2;2;2;1;1	2;2;2;2;2;2;1;1	2;2;2;2;2;2;1;1	Trans-Golgi network integral membrane protein 2	TGOLN2	2904000	1.21719e+06	3.00494e+06	3640500	5103200	751652	0.797693	0.238515	3.99778	-0.326095	-2.06785	1.9992	0	0	0	-0.131582	0.916448	0.0378922
H0Y993;A0A494C028;P35659;B4DFG0;P35659-2;H0Y8X0;D6R9L5	H0Y993;A0A494C028;P35659;B4DFG0;P35659-2;H0Y8X0	13;13;13;11;11;9;2	13;13;13;11;11;9;2	0;0;0;0;0;0;0	Protein DEK	DEK	92648000	90515625	1.19816e+08	1.03548e+08	58984000	2.15946e+08	0.894732	1.53458	0.554844	-0.160473	0.617843	-0.849847	0	0	0	-0.130825	0.773037	0.1118
P24539;Q5QNZ2	P24539;Q5QNZ2	10;8	10;8	10;8	ATP synthase F(0) complex subunit B1, mitochondrial	ATP5F1	84768000	114218750	1.13975e+08	113050000	78580000	1.62985e+08	0.749828	1.45353	0.699297	-0.415369	0.539565	-0.516023	0	0	0	-0.130609	0.717562	0.144141
Q8TBC4-2;Q8TBC4;F8W8D4;F8WF86	Q8TBC4-2;Q8TBC4;F8W8D4	11;11;9;2	11;11;9;2	11;11;9;2	NEDD8-activating enzyme E1 catalytic subunit	UBA3	42265000	7.68792e+07	4.85356e+07	61700000	34989600	9.58174e+07	0.685008	2.1972	0.506543	-0.545807	1.13567	-0.981243	0	0	0	-0.130461	0.849677	0.0707462
P04040	P04040	12	12	12	Catalase	CAT	38904000	3.31385e+07	4.4877e+07	4.48617e+07	26137200	6.46457e+07	0.867199	1.26787	0.6942	-0.205565	0.342406	-0.526577	0	0	0	-0.129912	0.635565	0.19684
F2Z2Y8;Q9H0E2;E9PNS3;E9PP67;E9PQ25;E7EN89;Q9H0E2-2	F2Z2Y8;Q9H0E2;E9PNS3;E9PP67;E9PQ25;E7EN89;Q9H0E2-2	2;2;1;1;1;1;1	2;2;1;1;1;1;1	2;2;1;1;1;1;1	Toll-interacting protein	TOLLIP	6767300	7.55104e+06	5810000	7.52067e+06	5234000	9.85783e+06	0.899827	1.44269	0.589379	-0.15228	0.528762	-0.762731	0	0	0	-0.12875	0.747355	0.126473
Q9UPU5	Q9UPU5	7	7	7	Ubiquitin carboxyl-terminal hydrolase 24	USP24	14547000	14184375	1.3631e+07	1.49718e+07	29764800	8.24891e+06	0.971624	0.476549	1.65246	-0.0415292	-1.0693	0.724619	0	0	0	-0.128738	0.816548	0.0880183
P15880;H0YEN5;E9PQD7;E9PMM9;E9PPT0;I3L404;E9PM36;H3BNG3;H0YE27	P15880;H0YEN5;E9PQD7;E9PMM9;E9PPT0;I3L404	17;13;12;11;10;9;8;2;2	17;13;12;11;10;9;8;2;2	17;13;12;11;10;9;8;2;2	40S ribosomal protein S2	RPS2	701710000	8.12573e+08	7.75621e+08	9.15267e+08	486360000	1.2978e+09	0.766673	1.67072	0.597641	-0.383317	0.740473	-0.74265	0	0	0	-0.128498	0.787893	0.103533
P56182	P56182	4	4	4	Ribosomal RNA processing protein 1 homolog A	RRP1	13221000	1.91865e+07	1.52471e+07	2.00933e+07	9495200	2.64674e+07	0.657979	2.02065	0.576072	-0.603886	1.01482	-0.795679	0	0	0	-0.128249	0.834207	0.0787262
Q14197;J3KS15;J3QRF8	Q14197;J3KS15;J3QRF8	2;2;1	2;2;1	2;2;1	Peptidyl-tRNA hydrolase ICT1, mitochondrial	ICT1	2470800	5.2826e+06	4.93793e+06	4.27417e+06	1939760	1.01459e+07	0.578078	2.72333	0.486694	-0.790665	1.44537	-1.03891	0	0	0	-0.128069	0.879073	0.0559751
Q8IYS1	Q8IYS1	6	6	6	Peptidase M20 domain-containing protein 2	PM20D2	13167000	2.1974e+07	1.7777e+07	26655000	7682800	3.27739e+07	0.493979	2.86015	0.542413	-1.01748	1.51609	-0.882535	0	0	0	-0.127975	0.883954	0.0535702
Q9BVP2-2;Q9BVP2;C9JYH9;C9JZT7;B4DMU5	Q9BVP2-2;Q9BVP2	16;16;1;1;1	16;16;1;1;1	16;16;1;1;1	Guanine nucleotide-binding protein-like 3	GNL3	110400000	8.87729e+07	8.40368e+07	1.25492e+08	137084000	6.2413e+07	0.87974	0.64758	1.34646	-0.184851	-0.626869	0.429173	0	0	0	-0.127516	0.698458	0.15586
O75607	O75607	3	3	3	Nucleoplasmin-3	NPM3	21256000	2.40073e+07	2.44805e+07	2.45383e+07	19610000	3.38217e+07	0.866237	1.22424	0.723808	-0.207167	0.291883	-0.46632	0	0	0	-0.127201	0.598117	0.223214
Q9BW27;J3KT10;Q9BW27-3;J3QL54;Q9BW27-2;J3QLD4;J3QLH0;F5H0W7;J3QLV0;J3KRC0;J3KS87;J3KTC7;J3KSH3	Q9BW27;J3KT10;Q9BW27-3;J3QL54;Q9BW27-2;J3QLD4;J3QLH0	10;9;9;8;7;5;5;4;3;2;1;1;1	10;9;9;8;7;5;5;4;3;2;1;1;1	10;9;9;8;7;5;5;4;3;2;1;1;1	Nuclear pore complex protein Nup85	NUP85	26771000	2.88146e+07	3.75287e+07	3.28817e+07	61228000	1.87291e+07	0.814162	0.470611	2.00376	-0.296612	-1.08739	1.00271	0	0	0	-0.127098	0.844951	0.0731683
P32969;D6RAN4;A0A2R8Y5Y7;H0Y9V9;H0Y9R4	P32969;D6RAN4;A0A2R8Y5Y7;H0Y9V9	14;12;11;7;4	14;12;11;7;4	14;12;11;7;4	60S ribosomal protein L9	RPL9	402540000	3.4099e+08	3.51586e+08	4.69517e+08	235236000	569000000	0.85735	1.44956	0.617902	-0.222044	0.535619	-0.69455	0	0	0	-0.126992	0.740903	0.130239
B4DQI4;Q96IU4;F8W9U3	B4DQI4;Q96IU4;F8W9U3	4;4;3	4;4;3	4;4;3	Alpha/beta hydrolase domain-containing protein 14B	ABHD14B	13862000	1.89177e+07	1.78379e+07	20340000	12514800	2.38848e+07	0.681514	1.51163	0.746832	-0.553184	0.596102	-0.421143	0	0	0	-0.126075	0.745923	0.127306
Q9UN86;Q9UN86-2;A0A7I2V3E2;A0A7I2YQD9;A0A7I2V3P9;A0A7I2V647;A0A7I2YQS2;D6RAC7;D6RB17;D6RBR0;D6RBW8;D6RGJ4;A0A7I2V2R0;A0A7I2V382;D6R9A4;E5RI46;A0A7I2YQG8;A0A7I2V547;A0A7I2V572;A0A7I2V3R7;A0A7I2V481;H0YAE3;A0A7I2V3Z6	Q9UN86;Q9UN86-2;A0A7I2V3E2;A0A7I2YQD9;A0A7I2V3P9;A0A7I2V647;A0A7I2YQS2;D6RAC7;D6RB17	12;12;9;8;8;8;8;7;7;4;4;2;2;2;2;1;1;1;1;1;1;1;1	11;11;8;7;8;8;7;6;6;3;3;1;1;2;1;0;1;1;1;1;1;1;1	11;11;8;7;8;8;7;6;6;3;3;1;1;2;1;0;1;1;1;1;1;1;1	Ras GTPase-activating protein-binding protein 2	G3BP2	121710000	107531250	1.32644e+08	1.52953e+08	239648000	6.15478e+07	0.795733	0.448705	2.15513	-0.329644	-1.15616	1.10778	0	0	0	-0.12601	0.858186	0.0664184
P18858-3;P18858;F5GZ28;M0R0Q7;P18858-2;B4E135	P18858-3;P18858;F5GZ28;M0R0Q7;P18858-2	9;9;8;7;7;1	9;9;8;7;7;1	9;9;8;7;7;1	DNA ligase 1;DNA ligase	LIG1	9156900	1.81542e+07	1.7877e+07	2.17033e+07	38604800	4.60848e+06	0.421912	0.470257	3.87916	-1.24499	-1.08848	1.95574	0	0	0	-0.125907	0.909634	0.0411335
F2Z2U4;H0Y4W2;Q9Y4A5-2;Q9Y4A5;A0A2R8YFJ4	F2Z2U4;H0Y4W2;Q9Y4A5-2;Q9Y4A5	4;4;3;3;1	4;4;3;3;1	4;4;3;3;1	Transformation/transcription domain-associated protein	TRRAP	3872600	2.25354e+06	920586	3757500	5534400	501913	1.03063	0.407188	1.83415	0.0435294	-1.29623	0.875115	0	0	0	-0.125863	0.851977	0.0695723
P40925;P40925-3;A0A5K1VW95;B9A041;P40925-2;C9JF79;B8ZZ51;C9JRL4;C9JLV6;F8WFC2;C9IZI0	P40925;P40925-3;A0A5K1VW95;B9A041;P40925-2;C9JF79;B8ZZ51	15;15;14;10;10;9;8;5;4;2;1	15;15;14;10;10;9;8;5;4;2;1	15;15;14;10;10;9;8;5;4;2;1	Malate dehydrogenase, cytoplasmic;Malate dehydrogenase	MDH1	330700000	4.42948e+08	3.94839e+08	4.20817e+08	258640000	6.8987e+08	0.785853	1.7126	0.572339	-0.347669	0.776192	-0.805059	0	0	0	-0.125512	0.80255	0.0955281
Q96SI9-2;Q96SI9	Q96SI9-2;Q96SI9	9;9	5;5	5;5	Spermatid perinuclear RNA-binding protein	STRBP	12343000	7.32208e+06	7.80805e+06	8.97183e+06	16360800	6.23804e+06	1.37575	0.447538	1.25168	0.460218	-1.15992	0.323868	0	0	0	-0.125277	0.821066	0.0856218
C9JLU1;P52434;P52434-4;P52434-3;P52434-2;P52434-5	C9JLU1;P52434;P52434-4;P52434-3;P52434-2	6;6;5;4;3;1	6;6;5;4;3;1	6;6;5;4;3;1	DNA-directed RNA polymerases I, II, and III subunit RPABC3	POLR2H	48631000	5.23479e+07	41500000	57820000	33728000	7.02652e+07	0.841076	1.55206	0.590619	-0.249692	0.634185	-0.759699	0	0	0	-0.125069	0.774048	0.111232
Q8WZ82	Q8WZ82	3	3	3	Ovarian cancer-associated gene 2 protein	OVCA2	5438900	3.14865e+06	2.57598e+06	3795000	3228160	4.66652e+06	1.43318	0.975369	0.552012	0.519215	-0.0359806	-0.857228	0	0	0	-0.124664	0.770763	0.113079
Q9NUQ3;Q9NUQ3-2	Q9NUQ3;Q9NUQ3-2	9;6	9;6	9;6	Gamma-taxilin	TXLNG	28420000	2.92615e+07	3.25069e+07	3.44967e+07	40636000	2.49848e+07	0.823848	0.720087	1.30107	-0.27955	-0.473757	0.379696	0	0	0	-0.124537	0.65487	0.183845
P50454;E9PJH8;E9PKH2;E9PR70;E9PPV6;E9PK86;E9PMI5;E9PNX1;E9PIG2;E9PRS3;H0YEP8;E9PQ34;E9PLA6	P50454;E9PJH8;E9PKH2;E9PR70;E9PPV6	15;11;9;9;9;6;6;5;3;3;2;2;1	15;11;9;9;9;6;6;5;3;3;2;2;1	15;11;9;9;9;6;6;5;3;3;2;2;1	Serpin H1	SERPINH1	167180000	1.86583e+08	1.83437e+08	1.94883e+08	120948000	3.14304e+08	0.857847	1.54267	0.583628	-0.221208	0.625433	-0.776879	0	0	0	-0.124218	0.775808	0.110246
P52594-2;P52594-3;P52594;P52594-4;C9J2I0;B8ZZY2	P52594-2;P52594-3;P52594;P52594-4;C9J2I0;B8ZZY2	3;3;3;3;2;2	3;3;3;3;2;2	3;3;3;3;2;2	Arf-GAP domain and FG repeat-containing protein 1	AGFG1	13795000	1.63104e+07	1.57471e+07	1.46497e+07	33260000	9.41239e+06	0.94166	0.490391	1.67302	-0.0867224	-1.02799	0.742455	0	0	0	-0.124087	0.820226	0.0860667
Q9UFC0;H7C5S6;F8WDB4;H7C5N7	Q9UFC0;H7C5S6	6;3;1;1	6;3;1;1	6;3;1;1	Leucine-rich repeat and WD repeat-containing protein 1	LRWD1	18189000	1.87958e+07	1.80736e+07	2.00633e+07	25626400	1.55417e+07	0.906579	0.733456	1.1629	-0.141495	-0.447218	0.217733	0	0	0	-0.12366	0.554925	0.255766
Q8NBJ7-3;C9JL30;C9J660;J3KQJ1;Q8NBJ7;F8WA42;A0A494C1B1;H7C3B2;A8MXB9;E9PBT8;E9PG02;F8WEX5;J3QT17;F8WES7;Q8NBJ7-5;Q8NBJ7-2;Q8NBJ7-4;F8WEV7	Q8NBJ7-3;C9JL30;C9J660;J3KQJ1;Q8NBJ7;F8WA42;A0A494C1B1;H7C3B2;A8MXB9;E9PBT8;E9PG02;F8WEX5;J3QT17;F8WES7;Q8NBJ7-5;Q8NBJ7-2;Q8NBJ7-4;F8WEV7	4;4;4;4;4;4;3;3;3;3;3;3;2;2;2;2;2;2	4;4;4;4;4;4;3;3;3;3;3;3;2;2;2;2;2;2	4;4;4;4;4;4;3;3;3;3;3;3;2;2;2;2;2;2	Sulfatase-modifying factor 2	SUMF2	8308600	1.03768e+07	1.23299e+07	1.35037e+07	6737600	1.51063e+07	0.615285	1.54013	0.816208	-0.700674	0.623051	-0.292991	0	0	0	-0.123538	0.768068	0.1146
G3V5V3;O60524-4;O60524-5;O60524-3;O60524;G3V4D9;G3V547	G3V5V3;O60524-4;O60524-5;O60524-3;O60524	6;6;6;6;6;2;1	6;6;6;6;6;2;1	6;6;6;6;6;2;1	Nuclear export mediator factor NEMF	NEMF	17270000	6561875	1.41586e+07	17940000	25542800	4.52587e+06	0.962653	0.256897	3.12838	-0.0549118	-1.96074	1.64541	0	0	0	-0.123412	0.911394	0.0402937
A0A1B0GTK2;A0A1B0GVD3;Q6ZN17	A0A1B0GTK2;A0A1B0GVD3;Q6ZN17	1;1;1	1;1;1	1;1;1	Protein lin-28 homolog B	LIN28B	2786700	3.29073e+06	2.89954e+06	3.93583e+06	2141760	4.07587e+06	0.708033	1.53646	0.711392	-0.498111	0.61961	-0.491284	0	0	0	-0.123262	0.756665	0.121097
P40937-2;P40937;C9JH72;F5H0U6;F5H304;F5H5S0;E9PEP3	P40937-2;P40937;C9JH72	10;10;5;4;3;2;1	10;10;5;4;3;2;1	10;10;5;4;3;2;1	Replication factor C subunit 5	RFC5	52963000	4.99552e+07	5.49552e+07	59770000	35760800	8.7863e+07	0.886113	1.39693	0.625464	-0.174437	0.482256	-0.677001	0	0	0	-0.123061	0.73245	0.135222
Q9H078-2;A0A2U3TZY2;Q9H078-3;Q9H078;H0YGM0;Q9H078-5;Q9H078-4;A0A2R8Y602;F5H7A5;A0A2R8YDH5;F5H392;A0A2R8Y6R5;A0A2R8Y7E8	Q9H078-2;A0A2U3TZY2;Q9H078-3;Q9H078;H0YGM0;Q9H078-5;Q9H078-4;A0A2R8Y602	15;14;14;14;13;13;13;9;5;4;3;3;1	15;14;14;14;13;13;13;9;5;4;3;3;1	15;14;14;14;13;13;13;9;5;4;3;3;1	Caseinolytic peptidase B protein homolog	CLPB	66691000	6.67417e+07	7.34368e+07	70730000	52712000	1.13193e+08	0.942896	1.26616	0.648772	-0.0848302	0.340456	-0.624216	0	0	0	-0.122863	0.682552	0.165864
E9PQD0;E9PS30;E9PLI6;E9PS76;Q8N9N8	E9PQD0;E9PS30;E9PLI6;E9PS76;Q8N9N8	1;1;1;1;1	1;1;1;1;1	1;1;1;1;1	Probable RNA-binding protein EIF1AD	EIF1AD	6059400	5.95729e+06	6.61092e+06	6.80117e+06	4575200	9.89935e+06	0.890935	1.30208	0.667814	-0.166607	0.380822	-0.582483	0	0	0	-0.122756	0.682619	0.165822
Q15637-4;Q15637-6;Q15637-3;Q15637-2;Q15637;F8WEV5	Q15637-4;Q15637-6;Q15637-3;Q15637-2;Q15637	9;9;9;9;9;3	9;9;9;9;9;3	2;2;2;2;2;2	Splicing factor 1	SF1	93100000	9.28833e+07	7.88356e+07	1.14332e+08	223232000	3.44783e+07	0.814298	0.416084	2.28653	-0.296372	-1.26505	1.19316	0	0	0	-0.122754	0.872006	0.0594804
Q15813;Q15813-2;A0A2R8Y5Q8;A0A2R8YHI9;A0A2R8Y7E7;A0A2U3TZJ6;A0A2R8Y6Q1;A0A2R8YFL4;A0A2R8Y4V6;A0A2R8YER9;A0A2R8Y809;A0A2R8Y784;A0A2R8YFM3;A0A2R8Y6L2;A0A2R8Y897;A0A2R8Y4E7;A0A2R8Y4P2;A0A2R8Y787;A0A2R8Y5H6;A0A2R8Y6G3;A0A2R8YF12;A0A2R8YH53;A0A2R8Y7H8;A0A2R8Y597;A0A2R8YFG9	Q15813;Q15813-2;A0A2R8Y5Q8;A0A2R8YHI9;A0A2R8Y7E7;A0A2U3TZJ6;A0A2R8Y6Q1;A0A2R8YFL4;A0A2R8Y4V6	14;13;13;13;12;12;11;9;7;6;6;5;4;4;4;3;3;3;3;2;2;1;1;1;1	14;13;13;13;12;12;11;9;7;6;6;5;4;4;4;3;3;3;3;2;2;1;1;1;1	14;13;13;13;12;12;11;9;7;6;6;5;4;4;4;3;3;3;3;2;2;1;1;1;1	Tubulin-specific chaperone E	TBCE	40339000	52853125	4.34448e+07	4.97583e+07	32248800	7.43674e+07	0.810698	1.63892	0.584192	-0.302763	0.712743	-0.775486	0	0	0	-0.121835	0.795144	0.0995545
A0A494C108;Q8N9T8;H0YFD2;F8WFC1	A0A494C108;Q8N9T8	3;3;1;1	3;3;1;1	3;3;1;1	Protein KRI1 homolog	KRI1	7399300	6.15156e+06	7.29471e+06	13068500	23595200	1.38611e+06	0.566194	0.260712	5.26273	-0.820633	-1.93947	2.39581	0	0	0	-0.12143	0.930039	0.0314988
B1AK81;Q92643-2;Q92643;A6NEM5	B1AK81;Q92643-2;Q92643;A6NEM5	2;2;2;1	2;2;2;1	2;2;2;1	GPI-anchor transamidase	PIGK	2853900	3.76542e+06	3.17586e+06	4.12667e+06	1427960	7.45391e+06	0.691575	2.63692	0.426066	-0.532042	1.39885	-1.23085	0	0	0	-0.121346	0.884843	0.0531337
Q8NC51-2;Q8NC51;Q8NC51-4;Q8NC51-3	Q8NC51-2;Q8NC51;Q8NC51-4;Q8NC51-3	16;16;15;15	16;16;15;15	16;16;15;15	Plasminogen activator inhibitor 1 RNA-binding protein	SERBP1	275750000	2.88104e+08	3.75885e+08	3.40783e+08	212220000	5.31348e+08	0.809165	1.35757	0.707418	-0.305494	0.44103	-0.499365	0	0	0	-0.121276	0.69401	0.158634
A0A0U1RQV4;Q13464	A0A0U1RQV4;Q13464	6;6	4;4	4;4	Rho-associated protein kinase 1	ROCK1	4523900	2.71292e+06	2.35851e+06	5.09017e+06	11203600	652152	0.888753	0.242147	3.6165	-0.170146	-2.04605	1.85459	0	0	0	-0.120533	0.919928	0.0362463
Q86U42-2;Q86U42;B4DEH8;G3V4T2;Q92843-2;A0A7I2V383;H0YJH9	Q86U42-2;Q86U42;B4DEH8;G3V4T2;Q92843-2;A0A7I2V383	5;5;3;3;3;3;2	5;5;3;3;3;3;2	5;5;3;3;3;3;2	Polyadenylate-binding protein 2	PABPN1	70788000	82915625	6.20368e+07	7.22167e+07	58096000	1.11507e+08	0.980217	1.42722	0.556351	-0.028827	0.513205	-0.845932	0	0	0	-0.120518	0.775511	0.110412
Q02790;F5H1U3;F5H120;H0YFG2	Q02790	36;7;3;3	36;7;3;3	36;7;3;3	Peptidyl-prolyl cis-trans isomerase FKBP4;Peptidyl-prolyl cis-trans isomerase FKBP4, N-terminally processed	FKBP4		9.08854e+08	9.8308e+08	992350000	821480000	1.28504e+09	0	1.10636	0.765017		0.145823	-0.386436	0	0	0	-0.120306	0.587001	0.231361
P30101	P30101	32	32	27	Protein disulfide-isomerase A3	PDIA3	779400000	7.03167e+08	8.30586e+08	833950000	586200000	1.19528e+09	0.934588	1.19953	0.694887	-0.097597	0.262474	-0.52515	0	0	0	-0.120091	0.625728	0.203615
Q9GZS3;H0YN81;H0YL19;H0YMF9;H3BQA8;H0YM76;H0YLA1	Q9GZS3;H0YN81;H0YL19;H0YMF9	9;8;7;6;3;2;1	9;8;7;6;3;2;1	9;8;7;6;3;2;1	WD repeat-containing protein 61;WD repeat-containing protein 61, N-terminally processed	WDR61	57182000	60731250	6.05322e+07	7.07067e+07	37897200	1.00691e+08	0.808721	1.60253	0.601166	-0.306285	0.680348	-0.734165	0	0	0	-0.120034	0.78865	0.103116
P51398-2;P51398-3;P51398;V9GZ03;V9GYL9;V9GYJ9;V9GYA7;V9GZ61;V9GYC9;V9GY11;V9GYJ3;V9GYW1;V9GYF7	P51398-2;P51398-3;P51398;V9GZ03;V9GYL9	11;11;11;8;7;5;4;3;3;3;2;2;1	11;11;11;8;7;5;4;3;3;3;2;2;1	11;11;11;8;7;5;4;3;3;3;2;2;1	28S ribosomal protein S29, mitochondrial	DAP3	32665000	2.79365e+07	4.81632e+07	3.44133e+07	25596400	6.39478e+07	0.949196	1.09142	0.753164	-0.075222	0.126208	-0.408964	0	0	0	-0.119326	0.48711	0.312373
Q12907;D6RBV2;D6RIU4;D6RDX1;D6RBH1	Q12907;D6RBV2;D6RIU4;D6RDX1	10;8;6;6;2	10;8;6;6;2	10;8;6;6;2	Vesicular integral-membrane protein VIP36	LMAN2	51002000	5.55698e+07	5.80517e+07	6.07767e+07	33235600	1.04207e+08	0.839171	1.672	0.557083	-0.252964	0.741571	-0.844035	0	0	0	-0.118476	0.810514	0.0912393
F5H6E2;O00159-2;O00159-3;O00159;I3L3F5;I3L501;I3L3Y6	F5H6E2;O00159-2;O00159-3;O00159	13;13;13;13;3;3;3	13;13;13;13;3;3;3	13;13;13;13;3;3;3	Unconventional myosin-Ic	MYO1C	16526000	24246875	2.40506e+07	38295000	55604000	5.78935e+06	0.431545	0.436064	4.15428	-1.21242	-1.19739	2.0546	0	0	0	-0.118403	0.91847	0.0369351
Q86X10-3;Q86X10;A2A2F0;Q86X10-4;Q86X10-2;A0A0J9YW54	Q86X10-3;Q86X10;A2A2F0;Q86X10-4;Q86X10-2	4;4;3;3;3;1	4;4;3;3;3;1	4;4;3;3;3;1	Ral GTPase-activating protein subunit beta	RALGAPB	6023100	7.54719e+06	6.1931e+06	10795500	16783600	1987500	0.557927	0.449676	3.11603	-0.841852	-1.15304	1.63971	0	0	0	-0.118395	0.899884	0.0458137
O43813;E9PHS0;F8WDS9;H7C2E3	O43813;E9PHS0	8;5;1;1	8;5;1;1	8;5;1;1	LanC-like protein 1	LANCL1	25518000	30578125	2.1369e+07	2.93217e+07	13865200	5.24413e+07	0.870278	2.20539	0.407483	-0.200452	1.14103	-1.29519	0	0	0	-0.118202	0.874892	0.0580455
A0A6Q8KRG2;Q08379-2;Q08379;A0A1W2PQY5;A0A087WYC0;B7ZC06	A0A6Q8KRG2;Q08379-2;Q08379	6;6;6;2;1;1	6;6;6;2;1;1	5;5;5;2;0;1	Golgin subfamily A member 2	GOLGA2	8688200	8.19646e+06	1.16644e+07	8464500	27584000	4.54565e+06	1.02643	0.297145	2.56605	0.0376325	-1.75076	1.35955	0	0	0	-0.117859	0.902266	0.0446655
O43251-8;O43251-6;O43251;A0A0G2JRA5;O43251-2;O43251-10;B0QYV1;O43251-5;S4R3K7;O43251-3;A0A0G2JRD1;B0QYY7;A0A6Q8PHA3;A0A0G2JSB3;A0A6Q8PH77;A0A087X2B1;A0A286YEU2;F8VZY7;J3KNW3;A0A6Q8PFM4;B7Z1U7;F8VZG9;Q9NWB1-2;S4R469;O43251-4;F8VR27;I3L1D4;B0QYY4;Q9NWB1-4;Q9NWB1-5;Q9NWB1;O43251-7;A0A6Q8PGE0;O43251-9;Q9NWB1-3;B0QYY6;J3QRF4;F8VRS4;A6NFN3;A6NFN3-2;A0A3B3ITL7;J3QQZ2	O43251-8;O43251-6;O43251;A0A0G2JRA5;O43251-2;O43251-10;B0QYV1;O43251-5;S4R3K7;O43251-3;A0A0G2JRD1	5;5;4;4;4;4;4;4;3;3;3;2;2;2;2;2;2;2;2;2;2;2;2;2;2;2;2;2;2;2;2;2;2;2;2;1;1;1;1;1;1;1	5;5;4;4;4;4;4;4;3;3;3;2;2;2;2;2;2;2;2;2;2;2;2;2;2;2;2;2;2;2;2;2;2;2;2;1;1;1;1;1;1;1	5;5;4;4;4;4;4;4;3;3;3;2;2;2;2;2;2;2;2;2;2;2;2;2;2;2;2;2;2;2;2;2;2;2;2;1;1;1;1;1;1;1	RNA binding protein fox-1 homolog 2;RNA binding protein fox-1 homolog	RBFOX2	11947000	8.65292e+06	1.0496e+07	17895000	5216400	1.48391e+07	0.667617	1.65879	0.707318	-0.582908	0.730132	-0.49957	0	0	0	-0.117449	0.795725	0.0992371
O75718;C9JP16	O75718;C9JP16	4;2	4;2	4;2	Cartilage-associated protein	CRTAP	7997600	7.08646e+06	5.85885e+06	9.65133e+06	3740080	1.17359e+07	0.828652	1.89473	0.499226	-0.271161	0.921996	-1.00224	0	0	0	-0.117134	0.844754	0.0732699
Q96BX8;K7EPX7;K7EKK6;K7ELS3;K7ESA9	Q96BX8;K7EPX7;K7EKK6;K7ELS3;K7ESA9	2;1;1;1;1	2;1;1;1;1	2;1;1;1;1	MOB kinase activator 3A	MOB3A	19403000	2.22979e+07	2.00241e+07	25845000	12779200	3.34043e+07	0.750745	1.74486	0.599447	-0.413605	0.803111	-0.738296	0	0	0	-0.116263	0.816476	0.0880566
E9PQM0;Q8WUK0-2;Q8WUK0-3;Q8WUK0	E9PQM0;Q8WUK0-2;Q8WUK0-3;Q8WUK0	2;2;2;2	2;2;2;2	2;2;2;2	Phosphatidylglycerophosphatase and protein-tyrosine phosphatase 1	PTPMT1	1725400	1921250	2.11908e+06	2.60317e+06	1720560	1.99372e+06	0.662808	1.11664	1.06288	-0.593337	0.159167	0.0879774	0	0	0	-0.115397	0.655566	0.183384
O00303;H0YDT6;A0A7I2YQA0;A0A1W2PP79;A0A7I2V4S2	O00303;H0YDT6	12;11;4;2;1	12;11;4;2;1	12;11;4;2;1	Eukaryotic translation initiation factor 3 subunit F	EIF3F	185140000	1.69427e+08	2.01621e+08	202300000	153360000	2.59087e+08	0.915175	1.10477	0.778197	-0.12788	0.143742	-0.361793	0	0	0	-0.11531	0.474031	0.324193
O43264;O43264-2;F5H3C1	O43264;O43264-2	14;12;1	14;12;1	14;12;1	Centromere/kinetochore protein zw10 homolog	ZW10	36362000	41496875	4.23368e+07	5.02483e+07	121396000	1.33057e+07	0.723646	0.341831	3.18186	-0.466644	-1.54865	1.66987	0	0	0	-0.115139	0.908957	0.0414567
P36957;P36957-2;Q86SW4;H0YJF9;G3V5M3;G3V3F0	P36957;P36957-2	7;6;3;1;1;1	7;6;3;1;1;1	7;6;3;1;1;1	Dihydrolipoyllysine-residue succinyltransferase component of 2-oxoglutarate dehydrogenase complex, mitochondrial	DLST	38590000	30031250	3.88724e+07	4.26267e+07	21271200	6.31196e+07	0.905302	1.41183	0.615854	-0.143529	0.497563	-0.699341	0	0	0	-0.115102	0.755962	0.1215
O75131;A0A087WYQ3;E5RHZ0;A0A087WXR6;A0A087WUS8;H0YB26;E5RFT7;O95741;Q96A23;Q8IYJ1;Q9UBL6-2;Q9HCH3-2;Q86YQ8-2;Q86YQ8;Q96A23-2;E7ENV7;Q9HCH3;O95741-2;Q9UBL6	O75131;A0A087WYQ3	20;12;9;8;7;7;5;1;1;1;1;1;1;1;1;1;1;1;1	20;12;9;8;7;7;5;1;1;1;1;1;1;1;1;1;1;1;1	19;12;9;8;7;7;5;0;0;0;0;0;0;0;0;0;0;0;0	Copine-3	CPNE3	227520000	2.62365e+08	2.61598e+08	2.74867e+08	183760000	3.92761e+08	0.827747	1.42776	0.666048	-0.272739	0.51375	-0.586301	0	0	0	-0.115097	0.742761	0.129151
O14617;O14617-5;O14617-4;O14617-2;O14617-3;A0A2R8Y611;A0A2R8Y4J3;A0A087WYN6;A0A2R8YCY8;K7ELX8	O14617;O14617-5;O14617-4;O14617-2;O14617-3;A0A2R8Y611	19;19;18;16;15;14;7;3;1;1	19;19;18;16;15;14;7;3;1;1	19;19;18;16;15;14;7;3;1;1	AP-3 complex subunit delta-1	AP3D1	85945000	6.67448e+07	7.76977e+07	1.26063e+08	213044000	2.10711e+07	0.68176	0.313291	3.68741	-0.552663	-1.67442	1.88261	0	0	0	-0.114827	0.918177	0.0370735
D6R9P3;D6RD18;D6RBZ0;Q99729-3;Q99729-2;Q99729-4;Q99729	D6R9P3;D6RD18;D6RBZ0;Q99729-3;Q99729-2;Q99729-4;Q99729	12;12;12;12;12;10;10	12;12;12;12;12;10;10	12;12;12;12;12;10;10	Heterogeneous nuclear ribonucleoprotein A/B	HNRNPAB	292980000	3.3226e+08	2.97218e+08	3.83317e+08	190468000	5.02935e+08	0.764329	1.74444	0.590968	-0.387735	0.802766	-0.758848	0	0	0	-0.114606	0.819735	0.0863265
P55263-4;P55263-2;P55263;A0A5F9ZH31;A0A5K1VW54;A0A5K1VW94;A0A5F9ZH72;P55263-3;A0A5F9ZGZ8;A0A5F9ZHJ1;A0A5F9ZH83	P55263-4;P55263-2;P55263;A0A5F9ZH31;A0A5K1VW54;A0A5K1VW94;A0A5F9ZH72;P55263-3;A0A5F9ZGZ8;A0A5F9ZHJ1	10;10;10;9;9;9;8;8;7;7;2	10;10;10;9;9;9;8;8;7;7;2	10;10;10;9;9;9;8;8;7;7;2	Adenosine kinase	ADK	35670000	3.46135e+07	3.79184e+07	33965000	25153600	6.94957e+07	1.0502	1.37609	0.545622	0.0706624	0.460572	-0.874025	0	0	0	-0.114264	0.787371	0.10382
Q9UID3-2;Q9UID3;H0YDX9;H0YEE1;E9PRV0;E9PJ36;E9PKX7	Q9UID3-2;Q9UID3	6;6;1;1;1;1;1	6;6;1;1;1;1;1	6;6;1;1;1;1;1	Vacuolar protein sorting-associated protein 51 homolog	VPS51	4989200	7339375	9.43828e+06	8.34367e+06	23772400	2.20826e+06	0.597963	0.308735	4.27408	-0.741873	-1.69556	2.09561	0	0	0	-0.11394	0.925101	0.0338107
F6WST4;A0A1B0GXE7;Q9P0S3;Q53FV1	F6WST4;A0A1B0GXE7;Q9P0S3;Q53FV1	2;2;2;2	2;2;2;2	1;1;1;1	ORM1-like protein 1;ORM1-like protein 2	ORMDL1;ORMDL2	7342200	1.02995e+07	9.23103e+06	10197500	5978000	1.45117e+07	0.72	1.7229	0.636108	-0.473931	0.784837	-0.652656	0	0	0	-0.113917	0.813571	0.0896046
P18124;A8MUD9;C9JZ88;C9JIJ5	P18124;A8MUD9	21;18;7;7	21;18;7;7	21;18;7;7	60S ribosomal protein L7	RPL7	669240000	899812500	7.43057e+08	930950000	476760000	1.27763e+09	0.718879	1.88735	0.58159	-0.47618	0.916361	-0.781925	0	0	0	-0.113915	0.838129	0.076689
E9PL01;A0A087WUC6;E9PI68;Q15005;E9PRB9	E9PL01;A0A087WUC6;E9PI68;Q15005;E9PRB9	5;5;5;5;4	5;5;5;5;4	5;5;5;5;4	Signal peptidase complex subunit 2	SPCS2	12246000	1.21729e+07	1.89103e+07	19015000	10348800	1.81341e+07	0.644018	1.17626	1.0428	-0.634827	0.234211	0.0604681	0	0	0	-0.113383	0.691327	0.160317
H7C4K3;A0A7I2V2F9;E7EUI6;P05556;A0A7I2V348;C9JPK5;P05556-2;P05556-5;P05556-4;P05556-3;A0A7I2V5Z8;A0A7I2V5T3;H7C4N8;Q5T3E6;E9PLR6;E7EQW5	H7C4K3;A0A7I2V2F9;E7EUI6;P05556;A0A7I2V348;C9JPK5;P05556-2;P05556-5;P05556-4;P05556-3;A0A7I2V5Z8;A0A7I2V5T3	7;7;7;7;6;6;6;6;6;6;4;4;1;1;1;1	7;7;7;7;6;6;6;6;6;6;4;4;1;1;1;1	7;7;7;7;6;6;6;6;6;6;4;4;1;1;1;1	Integrin beta;Integrin beta-1	ITGB1	30739000	3.5526e+07	2.90805e+07	5.26067e+07	88492000	8.63239e+06	0.584318	0.40146	3.36876	-0.775175	-1.31667	1.75222	0	0	0	-0.113209	0.910487	0.0407262
P15927;P15927-2;P15927-3;Q5TEJ7;Q5TEJ0	P15927;P15927-2;P15927-3;Q5TEJ7	7;7;7;5;2	7;7;7;5;2	7;7;7;5;2	Replication protein A 32 kDa subunit	RPA2	70722000	87975000	6.52747e+07	87330000	47152000	1.24733e+08	0.809825	1.86577	0.523317	-0.304318	0.899775	-0.934243	0	0	0	-0.112929	0.844004	0.0736555
P50148	P50148	4	1	1	Guanine nucleotide-binding protein G(q) subunit alpha	GNAQ	2037300	1.84885e+06	1.39161e+06	1637900	1391320	2.90848e+06	1.24385	1.32885	0.478466	0.314811	0.410177	-1.06351	0	0	0	-0.112841	0.824304	0.0839128
Q14677-3;Q14677-2;Q14677	Q14677-3;Q14677-2;Q14677	12;11;11	12;11;11	12;11;11	Clathrin interactor 1	CLINT1	35886000	3.71927e+07	4.3654e+07	5.00867e+07	93684000	1.56972e+07	0.716478	0.397002	2.78101	-0.481005	-1.33278	1.47561	0	0	0	-0.112726	0.898694	0.0463884
P62917;E9PKZ0;E9PKU4;G3V1A1;E9PP36	P62917;E9PKZ0;E9PKU4;G3V1A1	13;11;11;9;5	13;11;11;9;5	13;11;11;9;5	60S ribosomal protein L8	RPL8	287400000	3.1649e+08	2.92598e+08	3.42167e+08	205672000	4.77891e+08	0.839942	1.53881	0.612268	-0.251639	0.621813	-0.707764	0	0	0	-0.11253	0.787304	0.103857
P49840;A8MT37;A0A7I2V485;M0QYV0;A0A7I2YQJ1;A0A7I2V2P9;A0A7I2YQ76;A0A7I2V4D4;A0A7I2V5S8;A0A7I2V4Z1;A0A7I2V4Q6;A0A7I2V3H9;A0A7I2V4Y3;A0A7I2V3W5;A0A7I2V2J2;A0A7I2V2P0;A0A7I2YQA1;A0A7I2V5Q2;A0A7I2V379	P49840;A8MT37;A0A7I2V485;M0QYV0;A0A7I2YQJ1;A0A7I2V2P9;A0A7I2YQ76;A0A7I2V4D4;A0A7I2V5S8;A0A7I2V4Z1;A0A7I2V4Q6;A0A7I2V3H9;A0A7I2V4Y3	4;4;3;3;3;3;2;2;2;2;2;2;2;1;1;1;1;1;1	4;4;3;3;3;3;2;2;2;2;2;2;2;1;1;1;1;1;1	4;4;3;3;3;3;2;2;2;2;2;2;2;1;1;1;1;1;1	Glycogen synthase kinase-3 alpha	GSK3A	6357900	12196875	1.34149e+07	12117500	5623600	1.92874e+07	0.524687	2.16887	0.695529	-0.93047	1.11695	-0.523817	0	0	0	-0.112447	0.866136	0.0624139
A0A087X2E5;A0A087WZN1;O43837-2;O43837;O43837-3;A0A0D9SG66	A0A087X2E5;A0A087WZN1;O43837-2;O43837	7;7;7;7;2;1	7;7;7;7;2;1	7;7;7;7;2;1	Isocitrate dehydrogenase [NAD] subunit, mitochondrial;Isocitrate dehydrogenase [NAD] subunit beta, mitochondrial	IDH3B	27674000	3.61979e+07	3.49632e+07	3.59117e+07	20942800	5.87609e+07	0.770613	1.72842	0.595009	-0.375921	0.789452	-0.749018	0	0	0	-0.111829	0.821145	0.0855799
A0A1W2PQT3;A0A1W2PPH1;A0A1W2PQH3;A0A1W2PQY8;P23368;A0A1W2PR68;A0A1W2PQ37;A0A1W2PQF8;P23368-2;A0A1W2PPY2;A0A1W2PRS2;A0A1W2PRY9;A0A1W2PQH4	A0A1W2PQT3;A0A1W2PPH1;A0A1W2PQH3;A0A1W2PQY8;P23368;A0A1W2PR68;A0A1W2PQ37;A0A1W2PQF8;P23368-2	11;11;11;11;11;10;9;9;9;1;1;1;1	11;11;11;11;11;10;9;9;9;1;1;1;1	11;11;11;11;11;10;9;9;9;1;1;1;1	NAD-dependent malic enzyme, mitochondrial	ME2	51001000	58106250	5.33391e+07	6.32867e+07	33496800	9.39217e+07	0.805873	1.73468	0.56791	-0.311376	0.79467	-0.816266	0	0	0	-0.110991	0.826969	0.0825108
Q9NPF4;G3V445;G3V249	Q9NPF4	8;3;2	8;3;2	8;3;2	Probable tRNA N6-adenosine threonylcarbamoyltransferase	OSGEP	36650000	36265625	3.09816e+07	34470000	23900400	6.27913e+07	1.06324	1.51736	0.493406	0.0884719	0.601568	-1.01915	0	0	0	-0.109704	0.829816	0.081018
A0A2R8Y595;A0A2R8YFL0;P49711;A0A2R8Y6Z6;A0A2R8Y6C1;P49711-2	A0A2R8Y595;A0A2R8YFL0;P49711	3;3;3;1;1;1	3;3;3;1;1;1	3;3;3;1;1;1	Transcriptional repressor CTCF	CTCF	6780900	6.44396e+06	9.1892e+06	1.39612e+07	22651200	1.59463e+06	0.485697	0.284486	5.76259	-1.04187	-1.81357	2.52672	0	0	0	-0.109574	0.938612	0.0275139
P36543-2;P36543;C9J8H1;P36543-3;Q96A05	P36543-2;P36543;C9J8H1;P36543-3	7;7;5;5;1	7;7;5;5;1	7;7;5;5;1	V-type proton ATPase subunit E 1	ATP6V1E1	16985000	37268750	3.26356e+07	3.90217e+07	12825600	5.18304e+07	0.435271	2.90581	0.629662	-1.20001	1.53894	-0.667352	0	0	0	-0.109475	0.902417	0.0445926
P50748;E7ES84	P50748;E7ES84	4;3	4;3	4;3	Kinetochore-associated protein 1	KNTC1	3160200	4.2126e+06	4.94207e+06	8.95383e+06	13226400	697522	0.352944	0.3185	7.08518	-1.50249	-1.65064	2.82481	0	0	0	-0.10944	0.944142	0.0249627
H7C053;O60828-5;O60828-4;O60828-2;O60828	H7C053;O60828-5;O60828-4;O60828-2;O60828	1;1;1;1;1	1;1;1;1;1	1;1;1;1;1	Polyglutamine-binding protein 1	PQBP1		5514375	5.58517e+06	7.76133e+06	3897760	9.19196e+06		1.41475	0.607615		0.500552	-0.71877	0	0	0	-0.109109	0.825718	0.0831685
A0A1B0GWF2;A0A1B0GVQ5;A0A2R8Y5D4;A0A0D9SG72;A0A1B0GTP9;P61764;P61764-2;A0A1B0GW76;A0A0D9SEP9;A0A096LP52;A0A0D9SFQ7;A0A0D9SFW6	A0A1B0GWF2;A0A1B0GVQ5;A0A2R8Y5D4;A0A0D9SG72;A0A1B0GTP9;P61764;P61764-2;A0A1B0GW76	4;4;4;4;4;4;4;2;1;1;1;1	4;4;4;4;4;4;4;2;1;1;1;1	4;4;4;4;4;4;4;2;1;1;1;1	Syntaxin-binding protein 1	STXBP1	5185500	6703750	4.35034e+06	4473000	7976800	5.31609e+06	1.15929	0.840406	0.818336	0.21324	-0.250842	-0.289235	0	0	0	-0.108945	0.536857	0.270141
P54619-2;P54619;P54619-3;F8VYY9;F8VVA3;H0YIC9;F8VSH3;F8VRY2;F8VSL2;F8VPF5	P54619-2;P54619;P54619-3;F8VYY9;F8VVA3;H0YIC9	4;4;4;3;2;2;1;1;1;1	4;4;4;3;2;2;1;1;1;1	3;3;3;2;2;2;1;1;1;1	5-AMP-activated protein kinase subunit gamma-1	PRKAG1	14804000	1.49542e+07	1.63322e+07	18965000	9604800	2.48696e+07	0.780596	1.55695	0.656714	-0.357352	0.63872	-0.606664	0	0	0	-0.108432	0.789782	0.102493
P62070;P62070-4;E9PQK5;E9PQC5;E9PK85;P62070-2;P62070-3;P10301	P62070;P62070-4;E9PQK5;E9PQC5;E9PK85;P62070-2;P62070-3;P10301	2;2;1;1;1;1;1;1	2;2;1;1;1;1;1;1	2;2;1;1;1;1;1;1	Ras-related protein R-Ras2;Ras-related protein R-Ras	RRAS2;RRAS	4867700	4931250	8.81609e+06	5.87767e+06		8480000	0.828169		1.03963	-0.272003		0.056075	0	0	0	-0.107964	0.442254	0.354328
Q6YP21-3;Q6YP21;A0A0A0MRN7;Q6YP21-2	Q6YP21-3;Q6YP21;A0A0A0MRN7	5;5;4;2	5;5;4;2	5;5;4;2	Kynurenine--oxoglutarate transaminase 3	CCBL2	20336000	2.21917e+07	2.31494e+07	2.40067e+07	13752000	39600000	0.847098	1.6137	0.584581	-0.239399	0.690377	-0.774524	0	0	0	-0.107849	0.813457	0.0896656
X1WI28;P27635;F8W7C6;B8A6G2;A6QRI9;H7C123;H7C2C5;Q96L21;H7C2U2	X1WI28;P27635;F8W7C6;B8A6G2;A6QRI9	10;10;7;5;5;4;4;4;1	10;10;7;5;5;4;4;4;1	10;10;7;5;5;4;4;4;1	60S ribosomal protein L10	RPL10	231770000	226156250	2.35034e+08	2.49467e+08	163412000	3.7813e+08	0.929062	1.38396	0.62157	-0.106153	0.468806	-0.686012	0	0	0	-0.107786	0.762646	0.117677
B1ANH0;B1ANH2;Q16774;Q16774-2;B1ANH5;B1ANG9;B1ANH6;Q16774-3;B1ANH3	B1ANH0;B1ANH2;Q16774;Q16774-2;B1ANH5;B1ANG9;B1ANH6;Q16774-3	3;3;3;3;2;2;2;2;1	3;3;3;3;2;2;2;2;1	3;3;3;3;2;2;2;2;1	Guanylate kinase	GUK1	7598100	1.22958e+07	1.00323e+07	1.03707e+07	8226400	1.37307e+07	0.732653	1.49468	0.73065	-0.448798	0.579836	-0.452748	0	0	0	-0.107237	0.770519	0.113216
Q96DG6	Q96DG6	3	3	3	Carboxymethylenebutenolidase homolog	CMBL	8380100	9.88167e+06	9.09977e+06	13516000	6367200	1.09354e+07	0.620013	1.55196	0.832136	-0.689629	0.634095	-0.265109	0	0	0	-0.106881	0.79773	0.0981442
Q06830;A0A0A0MSI0;A0A0A0MRQ5	Q06830;A0A0A0MSI0	19;18;5	19;18;5	16;15;2	Peroxiredoxin-1	PRDX1	1362700000		1.37851e+09	1.11377e+09	746600000	1.95511e+09	1.22351	0	0.705079	0.291021		-0.504144	0	0	0	-0.106561	0.742975	0.129026
P20339-2;P20339	P20339-2;P20339	6;6	3;3	3;3	Ras-related protein Rab-5A	RAB5A	16737000	18918750	1.33046e+07	1.61163e+07	11255600	2.89826e+07	1.03851	1.68083	0.459055	0.0545174	0.749174	-1.12326	0	0	0	-0.106524	0.854953	0.0680577
Q9Y3Z3;A0A2R8YCS7;Q9Y3Z3-4;A0A2R8YD90;Q9Y3Z3-3;A0A2R8Y6J9;A0A2R8YF51;A0A2R8Y5D2;A0A2R8YFV6;A0A2R8YDI8;A0A2R8YF18;A0A2R8Y586	Q9Y3Z3;A0A2R8YCS7;Q9Y3Z3-4;A0A2R8YD90;Q9Y3Z3-3	13;12;12;9;9;3;3;3;2;1;1;1	13;12;12;9;9;3;3;3;2;1;1;1	13;12;12;9;9;3;3;3;2;1;1;1	Deoxynucleoside triphosphate triphosphohydrolase SAMHD1	SAMHD1	62489000	50759375	4.96115e+07	7.10983e+07	121964000	2.26022e+07	0.878909	0.416183	2.19499	-0.186213	-1.26471	1.13421	0	0	0	-0.10557	0.886407	0.052367
O96005-4;O96005;O96005-3;K7EQQ1;K7EJ16;K7ERL5	O96005-4;O96005;O96005-3	9;9;8;2;1;1	9;9;8;2;1;1	9;9;8;2;1;1	Cleft lip and palate transmembrane protein 1	CLPTM1	20756000	28456250	3.16977e+07	4.81717e+07	59008000	8.20065e+06	0.430876	0.482244	3.86527	-1.21466	-1.05217	1.95057	0	0	0	-0.105418	0.923337	0.0346398
P23396;P23396-2;E9PL09;E9PPU1;F2Z2S8;H0YCJ7;E9PQ96;E9PJH4;H0YF32;E9PK82;H0YEU2;E9PQX2;E9PSF4;H0YES8	P23396;P23396-2;E9PL09;E9PPU1;F2Z2S8;H0YCJ7;E9PQ96;E9PJH4;H0YF32;E9PK82;H0YEU2	22;21;20;17;15;15;11;11;11;11;11;5;5;1	22;21;20;17;15;15;11;11;11;11;11;5;5;1	22;21;20;17;15;15;11;11;11;11;11;5;5;1	40S ribosomal protein S3	RPS3	1170900000	1.03017e+09	1146000000	1.28813e+09	714400000	1.87004e+09	0.90899	1.442	0.61282	-0.137664	0.528074	-0.706465	0	0	0	-0.105352	0.78245	0.106544
P35219	P35219	6	6	6	Carbonic anhydrase-related protein	CA8	43525000	4.39198e+07	4.0654e+07	4.25983e+07	33680000	6.74304e+07	1.02175	1.30403	0.602903	0.0310473	0.382979	-0.730002	0	0	0	-0.105325	0.764509	0.116617
Q9NZL9-4;Q9NZL9-2;Q9NZL9;Q9NZL9-3;H7C0X7;E5RJR3;Q9NZL9-5	Q9NZL9-4;Q9NZL9-2;Q9NZL9;Q9NZL9-3;H7C0X7	7;7;7;5;4;2;2	7;7;7;5;4;2;2	7;7;7;5;4;2;2	Methionine adenosyltransferase 2 subunit beta	MAT2B	44745000	4.32833e+07	4.2808e+07	45260000	30296800	7.5263e+07	0.988621	1.42864	0.568779	-0.0165101	0.514646	-0.81406	0	0	0	-0.105308	0.798562	0.0976915
Q9GZT3-2;Q9GZT3;A0A087WUN7;H0YJ40;G3V4X6;G3V2S9;H0YJW7;H0YJ07;H0YJU7;H0YJI1	Q9GZT3-2;Q9GZT3;A0A087WUN7;H0YJ40;G3V4X6;G3V2S9;H0YJW7	7;7;6;6;6;6;5;3;3;1	7;7;6;6;6;6;5;3;3;1	7;7;6;6;6;6;5;3;3;1	SRA stem-loop-interacting RNA-binding protein, mitochondrial	SLIRP	58445000	5.45458e+07	4.75828e+07	57465000	37116000	8.84674e+07	1.01705	1.4696	0.537856	0.0243961	0.555428	-0.894707	0	0	0	-0.104961	0.816495	0.0880462
H0Y5B4;H7BZ11;J3KQN4;Q969Q0;P83881	H0Y5B4;H7BZ11;J3KQN4;Q969Q0;P83881	1;1;1;1;1	1;1;1;1;1	1;1;1;1;1	60S ribosomal protein L36a-like;60S ribosomal protein L36a	RPL36A;RPL36A-HNRNPH2;RPL36AL	36308000	3.70802e+07	4.47057e+07	5.04417e+07	26831600	5.53022e+07	0.719802	1.38196	0.80839	-0.474328	0.466716	-0.306876	0	0	0	-0.104829	0.735881	0.133193
P47813;X6RAC9;O14602;A6NJH9	P47813;X6RAC9;O14602	7;6;6;2	7;6;6;2	7;6;6;2	Eukaryotic translation initiation factor 1A, X-chromosomal;Eukaryotic translation initiation factor 1A, Y-chromosomal	EIF1AX;EIF1AY	84303000	94887500	7.12632e+07	1.02223e+08	54412000	1.27311e+08	0.824694	1.74387	0.559758	-0.278069	0.802293	-0.837126	0	0	0	-0.104301	0.838998	0.0762389
E7EMC7;Q13501-2;Q13501;E9PFW8;C9JRJ8;E3W990	E7EMC7;Q13501-2;Q13501;E9PFW8;C9JRJ8	4;4;4;3;2;1	4;4;4;3;2;1	4;4;4;3;2;1	Sequestosome-1	SQSTM1	19026000	2.09396e+07	1.99552e+07	2.03383e+07	13210800	3.67174e+07	0.935475	1.58504	0.54348	-0.0962292	0.664515	-0.879701	0	0	0	-0.103805	0.827304	0.0823349
A0A087WZ13;E9PAU2;Q8IY67;K7EKR9;K7EQG2;Q8IY67-3	A0A087WZ13;E9PAU2;Q8IY67	19;19;14;3;2;2	19;19;14;3;2;2	2;2;0;0;0;0	Ribonucleoprotein PTB-binding 1	RAVER1	103300000	1.18427e+08	1.10823e+08	145370000	284108000	4.0663e+07	0.710601	0.416838	2.7254	-0.492889	-1.26244	1.44647	0	0	0	-0.102954	0.904515	0.0435841
P49721;A0A087WVV1	P49721	14;5	14;5	14;5	Proteasome subunit beta type-2	PSMB2	135680000	171156250	1.23471e+08	172400000	85352000	2.41217e+08	0.787007	2.0053	0.511867	-0.345552	1.00382	-0.966159	0	0	0	-0.102631	0.868484	0.0612382
A0A3B3IUB5;Q8TCT9-5;Q8TCT9;A0A0S2Z6F0;Q8TCT9-4;Q8TCT9-2;A0A075B6F6;A0A3B3IT72;A0A0C4DGU3	A0A3B3IUB5;Q8TCT9-5;Q8TCT9;A0A0S2Z6F0;Q8TCT9-4;Q8TCT9-2;A0A075B6F6;A0A3B3IT72	5;5;5;4;4;4;3;3;1	5;5;5;4;4;4;3;3;1	5;5;5;4;4;4;3;3;1	Minor histocompatibility antigen H13	HM13	37864000	3.0651e+07	3.82253e+07	4.01483e+07	61772000	2.21435e+07	0.943103	0.496196	1.72625	-0.0845133	-1.01102	0.787645	0	0	0	-0.102628	0.852975	0.0690637
Q7Z392;Q7Z392-4;Q7Z392-3;D6RHE5;Q7Z392-2	Q7Z392;Q7Z392-4;Q7Z392-3;D6RHE5	4;3;3;2;1	4;3;3;2;1	4;3;3;2;1	Trafficking protein particle complex subunit 11	TRAPPC11	6194300	5.30417e+06	2.55598e+06	1.13563e+07	9903200	924000	0.545449	0.535601	2.76621	-0.874484	-0.900769	1.46791	0	0	0	-0.102448	0.902493	0.0445564
P33176;A0A0G2JMZ6;O60282-2;A0A6Q8PGT2;A0A7I2YQB4;A0A6Q8PGN1;A0A7I2YQQ7;A0A7I2V352	P33176	33;4;3;1;1;1;1;1	33;4;3;1;1;1;1;1	28;0;0;0;0;0;0;0	Kinesin-1 heavy chain	KIF5B	148470000	1.54167e+08	1.66931e+08	2.14733e+08	456320000	4.82152e+07	0.691416	0.337848	3.46221	-0.532375	-1.56556	1.79169	0	0	0	-0.102079	0.923051	0.0347745
Q9Y3E7-2;Q9Y3E7-4;Q9Y3E7;Q9Y3E7-3	Q9Y3E7-2;Q9Y3E7-4;Q9Y3E7;Q9Y3E7-3	1;1;1;1	1;1;1;1	1;1;1;1	Charged multivesicular body protein 3	CHMP3	2302500	2.44219e+06	1.60161e+06	2.49367e+06	1552840	2.8737e+06	0.923339	1.57272	0.557334	-0.115067	0.653265	-0.843385	0	0	0	-0.101729	0.825436	0.0833165
C9J3L8;C9J5W0;A0A3B3IRT8;E9PAL7;C9IZQ1;P43307;P43307-2	C9J3L8;C9J5W0;A0A3B3IRT8;E9PAL7;C9IZQ1;P43307;P43307-2	4;4;4;4;4;4;3	4;4;4;4;4;4;3	4;4;4;4;4;4;3	Translocon-associated protein subunit alpha	SSR1	39343000	4.10521e+07	3.96862e+07	4.87683e+07	25986800	6.24848e+07	0.806733	1.57973	0.635134	-0.309838	0.659676	-0.654867	0	0	0	-0.101676	0.808853	0.0921305
F8W787;A0A1B0GW44;A0A1B0GVD5;A0A1B0GWE8;P07339;A0A1B0GVP3;A0A1B0GV23;C9JH19;H7C469;A0A1B0GU92;A0A1B0GU03;F8WD96	F8W787;A0A1B0GW44;A0A1B0GVD5;A0A1B0GWE8;P07339;A0A1B0GVP3;A0A1B0GV23;C9JH19;H7C469;A0A1B0GU92;A0A1B0GU03;F8WD96	14;14;14;14;14;13;12;12;11;11;11;7	14;14;14;14;14;13;12;12;11;11;11;7	14;14;14;14;14;13;12;12;11;11;11;7	Cathepsin D;Cathepsin D light chain;Cathepsin D heavy chain	CTSD	69739000	66884375	6.2492e+07	79965000	46560000	9.66739e+07	0.872119	1.43652	0.64642	-0.197403	0.522578	-0.629456	0	0	0	-0.101427	0.777803	0.10913
Q96A72;F5H6N1;F5H124	Q96A72;F5H6N1	9;6;1	9;6;1	1;1;1	Protein mago nashi homolog 2	MAGOHB	118270000	124187500	1.14659e+08	140655000	82808000	1.78502e+08	0.840852	1.4997	0.642337	-0.250077	0.584678	-0.638597	0	0	0	-0.101332	0.792793	0.10084
Q96A49	Q96A49	6	6	6	Synapse-associated protein 1	SYAP1	28578000	30828125	4.13046e+07	3.40633e+07	22015600	5.98261e+07	0.838967	1.40029	0.690411	-0.253315	0.485721	-0.534472	0	0	0	-0.100689	0.757285	0.12074
O60784;O60784-2;B0QY01;O60784-3;O60784-4;F8WE29;V9GZ68;H7BYN7;V9GYF4;B0QY02	O60784;O60784-2;B0QY01;O60784-3;O60784-4	4;4;3;3;3;1;1;1;1;1	4;4;3;3;3;1;1;1;1;1	4;4;3;3;3;1;1;1;1;1	Target of Myb protein 1	TOM1	12285000	16306250	1.23356e+07	1.26653e+07	14441600	1.66483e+07	0.969971	1.12912	0.740956	-0.0439872	0.175194	-0.43254	0	0	0	-0.100444	0.602093	0.220337
A0A0A0MRI2;Q9UNH7;Q9UNH7-2;G3V5X9;H0YJF8;G3V4Z5;A0A0A0MT48;G3V2U1;Q86XE0-2;Q86XE0;Q9P1Q0-3;Q9P1Q0-4;Q9P1Q0-2;Q9P1Q0	A0A0A0MRI2;Q9UNH7;Q9UNH7-2	11;11;9;4;2;2;1;1;1;1;1;1;1;1	11;11;9;4;2;2;1;1;1;1;1;1;1;1	11;11;9;4;2;2;1;1;1;1;1;1;1;1	Sorting nexin-6;Sorting nexin-6, N-terminally processed	SNX6	38149000	3.56083e+07	3.25437e+07	3.88267e+07	21758800	6.43935e+07	0.982546	1.6365	0.505388	-0.0254026	0.710616	-0.984537	0	0	0	-0.0997747	0.848819	0.0711849
K7EM18;P41567	K7EM18;P41567	4;4	4;4	3;3	Eukaryotic translation initiation factor 1	EIF1	32899000	3.58958e+07	4.51195e+07	39040000	27764000	6.04109e+07	0.8427	1.29289	0.746878	-0.246909	0.370601	-0.421056	0	0	0	-0.0991214	0.700992	0.154287
P28331-4;P28331;P28331-2;B4DJ81;P28331-3;P28331-5;C9JPQ5	P28331-4;P28331;P28331-2;B4DJ81;P28331-3;P28331-5	21;21;21;20;20;20;1	21;21;21;20;20;20;1	21;21;21;20;20;20;1	NADH-ubiquinone oxidoreductase 75 kDa subunit, mitochondrial	NDUFS1	92262000	1.01564e+08	1.08134e+08	1.62652e+08	250844000	30500000	0.567237	0.404887	3.54539	-0.817977	-1.30441	1.82595	0	0	0	-0.0988131	0.923963	0.0343452
O60216;E5RJW1;E5RJK5;E5RFZ5;E5RFV8;E5RIN7;E5RG18;E5RI01;Q9H4I0	O60216	12;3;3;3;3;3;2;2;1	12;3;3;3;3;3;2;2;1	12;3;3;3;3;3;2;2;1	Double-strand-break repair protein rad21 homolog	RAD21	24418000	22675000	2.89184e+07	5.06433e+07	52420000	7.3963e+06	0.482156	0.432564	3.90984	-1.05243	-1.20901	1.96711	0	0	0	-0.0981105	0.928942	0.0320112
A6NJA2;P54578-2;P54578-3;P54578;J3QQT6;J3KS55	A6NJA2;P54578-2;P54578-3;P54578	14;14;14;14;1;1	14;14;14;14;1;1	14;14;14;14;1;1	Ubiquitin carboxyl-terminal hydrolase;Ubiquitin carboxyl-terminal hydrolase 14	USP14	75701000	7.51708e+07	9.98851e+07	9.78533e+07	49932000	1.42617e+08	0.773617	1.50546	0.700371	-0.370309	0.590208	-0.513809	0	0	0	-0.0979698	0.791446	0.101579
Q15293;Q15293-2	Q15293;Q15293-2	4;3	4;3	4;3	Reticulocalbin-1	RCN1	20737000	1.6699e+07	1.82368e+07	2.01633e+07	12386000	3.09196e+07	1.02845	1.34821	0.589814	0.040473	0.431048	-0.761669	0	0	0	-0.096716	0.796588	0.098766
P57081;P57081-2;P57081-3	P57081;P57081-2	5;5;2	5;5;2	5;5;2	tRNA (guanine-N(7)-)-methyltransferase non-catalytic subunit WDR4	WDR4	18864000	13878125	2.0169e+07	1.90483e+07	12472400	2.71696e+07	0.990323	1.11271	0.742337	-0.0140291	0.154074	-0.429854	0	0	0	-0.0966033	0.607447	0.216492
P36639-4;P36639-3;P36639-2;P36639	P36639-4;P36639-3;P36639-2;P36639	2;2;2;2	2;2;2;2	2;2;2;2	7,8-dihydro-8-oxoguanine triphosphatase	NUDT1	6974000	8.92656e+06	8.39586e+06	9018000	4985600	1.41757e+07	0.773342	1.79047	0.592273	-0.370821	0.840338	-0.755665	0	0	0	-0.0953828	0.852441	0.0693358
Q9NYP9	Q9NYP9	3	3	3	Protein Mis18-alpha	MIS18A	9263100	11753125	3.24149e+06	9.28783e+06	6426400	7.20804e+06	0.997337	1.82888	0.449705	-0.003847	0.870962	-1.15295	0	0	0	-0.095278	0.878732	0.0561436
O75874;C9J4N6;C9JJE5;C9JLU6	O75874	16;5;2;2	15;4;2;2	15;4;2;2	Isocitrate dehydrogenase [NADP] cytoplasmic	IDH1	81334000	8.01792e+07	6.29747e+07	78730000	45196000	1.40641e+08	1.03308	1.77403	0.447768	0.0469451	0.827032	-1.15918	0	0	0	-0.0950661	0.877282	0.0568608
Q9BZZ5-2;Q9BZZ5-5	Q9BZZ5-2;Q9BZZ5-5	18;15	18;15	1;1	Apoptosis inhibitor 5	API5	221100000	2.05323e+08	2.18563e+08	243550000	181368000	2.73587e+08	0.907822	1.13208	0.79888	-0.139519	0.178975	-0.323949	0	0	0	-0.094831	0.553713	0.256715
C9JYQ9;H0Y8C2;Q6P5R6	C9JYQ9;H0Y8C2;Q6P5R6	4;4;4	3;3;3	3;3;3	60S ribosomal protein L22-like 1	RPL22L1	26404000	48150000	4.98345e+07	4.94183e+07	23861600	6.54348e+07	0.534296	2.01789	0.76159	-0.90429	1.01285	-0.392913	0	0	0	-0.0947861	0.876669	0.0571643
A0A087WU02;Q96RQ1;H0YHJ8;H0YI58;F8W0R1;F8VR88;F8VUZ2;H0YI50;F8VPA6	A0A087WU02;Q96RQ1;H0YHJ8;H0YI58;F8W0R1;F8VR88;F8VUZ2;H0YI50;F8VPA6	2;2;1;1;1;1;1;1;1	2;2;1;1;1;1;1;1;1	2;2;1;1;1;1;1;1;1	Endoplasmic reticulum-Golgi intermediate compartment protein 2	ERGIC2	1366000	5.86792e+06	3.92897e+06	2788500	2097040	6.54239e+06	0.489869	2.79819	0.60054	-1.02953	1.48449	-0.735669	0	0	0	-0.0935688	0.911825	0.0400887
O14579;M0QXB4;O14579-3;O14579-2;M0R061	O14579;M0QXB4;O14579-3;O14579-2	13;12;10;10;6	13;12;10;10;6	13;12;10;10;6	Coatomer subunit epsilon	COPE	66763000	92253125	6.22172e+07	7.60983e+07	44740000	1.36717e+08	0.877325	2.06198	0.455079	-0.188816	1.04403	-1.13581	0	0	0	-0.0935313	0.889347	0.0509286
O95801	O95801	11	11	11	Tetratricopeptide repeat protein 4	TTC4	54412000	6.47104e+07	6.56414e+07	66345000	37647600	1.12387e+08	0.820137	1.71885	0.584066	-0.286063	0.78144	-0.775797	0	0	0	-0.0934733	0.848809	0.0711902
O43172-2;O43172	O43172-2;O43172	13;13	13;13	13;13	U4/U6 small nuclear ribonucleoprotein Prp4	PRPF4	68137000	56753125	6.83092e+07	6.83467e+07	43252000	1.0847e+08	0.996932	1.31215	0.629754	-0.00443255	0.391933	-0.667139	0	0	0	-0.0932127	0.777899	0.109077
O75915;F8WF90;C9JQU6;F8WF33	O75915;F8WF90;C9JQU6;F8WF33	3;2;2;2	3;2;2;2	3;2;2;2	PRA1 family protein 3	ARL6IP5	34453000	3.85021e+07	4.56402e+07	50465000	62344000	2.33565e+07	0.682711	0.617575	1.95407	-0.550654	-0.695314	0.966481	0	0	0	-0.0931624	0.869365	0.060798
C9IYN9;Q6GMV2;E2QRN5;F8WEJ9	C9IYN9;Q6GMV2;E2QRN5;F8WEJ9	3;3;2;2	3;3;2;2	3;3;2;2	SET and MYND domain-containing protein 5	SMYD5	8748200	1.05771e+07	9.10437e+06	9918000	5696800	1.80793e+07	0.882053	1.85667	0.503578	-0.181063	0.892718	-0.989712	0	0	0	-0.0926856	0.873261	0.058856
Q8TBX8-3;Q8TBX8;Q8TBX8-2;H0YIJ6;F8VNT5;F8VU68	Q8TBX8-3;Q8TBX8;Q8TBX8-2	4;4;3;1;1;1	4;4;3;1;1;1	4;4;3;1;1;1	Phosphatidylinositol 5-phosphate 4-kinase type-2 gamma	PIP4K2C	6064200	9.3801e+06	8.65977e+06	8.23683e+06	4479200	1.61876e+07	0.73623	2.09415	0.534963	-0.441772	1.06636	-0.902489	0	0	0	-0.092633	0.883737	0.0536768
J3QL56;O75880	J3QL56;O75880	4;4	4;4	4;4	Protein SCO1 homolog, mitochondrial	SCO1	25514000	43184375	3.46966e+07	35855000	23598800	5.47652e+07	0.711588	1.82994	0.633551	-0.490885	0.871796	-0.658468	0	0	0	-0.092519	0.857882	0.0665724
A0A499FJI4;O75592-2;O75592;H7C3U4	A0A499FJI4;O75592-2;O75592	4;4;4;1	4;4;4;1	4;4;4;1	E3 ubiquitin-protein ligase MYCBP2	MYCBP2	1958100	1.70927e+06	2.68276e+06	6.12033e+06	5438800	326870	0.319934	0.314274	8.20743	-1.64416	-1.66991	3.03693	0	0	0	-0.0923776	0.955752	0.0196546
J3KS14;F5H478;J3KRU5;X6R3T8;J3QLH3;J3QQJ0;Q9UHR5-2;Q9UHR5	J3KS14;F5H478;J3KRU5;X6R3T8;J3QLH3;J3QQJ0;Q9UHR5-2;Q9UHR5	1;1;1;1;1;1;1;1	1;1;1;1;1;1;1;1	1;1;1;1;1;1;1;1	SAP30-binding protein	SAP30BP	3202300	4.23135e+06	3.19805e+06	4.27617e+06	2214680	5.54348e+06	0.748872	1.91059	0.576902	-0.41721	0.934021	-0.793601	0	0	0	-0.0922631	0.868918	0.061021
Q15276-2;Q15276	Q15276-2;Q15276	1;1	1;1	1;1	Rab GTPase-binding effector protein 1	RABEP1	2614800	2.63292e+06	2.27069e+06	2.86517e+06	8231200	801978	0.912617	0.31987	2.83136	-0.131918	-1.64444	1.5015	0	0	0	-0.0916213	0.924513	0.034087
P12004	P12004	13	13	13	Proliferating cell nuclear antigen	PCNA	415920000	4.42854e+08	4.59414e+08	4.98617e+08	299712000	6.84804e+08	0.834148	1.4776	0.670869	-0.261625	0.563255	-0.575898	0	0	0	-0.0914226	0.801131	0.0962965
G3V3F9;A0A2R8YDQ0;Q9H267	G3V3F9;A0A2R8YDQ0;Q9H267	1;1;1	1;1;1	1;1;1	Vacuolar protein sorting-associated protein 33B	VPS33B	1883600	3069375	2.10747e+06	2.17733e+06	2891360	2.34022e+06	0.865095	1.06157	0.900545	-0.20907	0.0861967	-0.15113	0	0	0	-0.0913342	0.369143	0.432806
E9PGM4;Q04446	E9PGM4;Q04446	5;5	5;5	5;5	1,4-alpha-glucan-branching enzyme	GBE1	8970000	6.2801e+06	6.95862e+06	9.75633e+06	19624000	2.47522e+06	0.919403	0.320022	2.81132	-0.121231	-1.64376	1.49125	0	0	0	-0.0912479	0.92455	0.0340696
Q9H9Y6;Q9H9Y6-3;Q9H9Y6-4;Q9H9Y6-2;Q9H9Y6-5;C9JJG2;C9JS83	Q9H9Y6;Q9H9Y6-3;Q9H9Y6-4;Q9H9Y6-2;Q9H9Y6-5	7;7;6;6;5;1;1	7;7;6;6;5;1;1	7;7;6;6;5;1;1	DNA-directed RNA polymerase I subunit RPA2	POLR1B	12059000	9.7999e+06	1.43885e+07	1.72767e+07	32423200	3.66957e+06	0.697993	0.302249	3.92104	-0.518715	-1.72619	1.97124	0	0	0	-0.0912223	0.93724	0.0281491
P10412;Q02539;P22492;P16401	P10412	14;6;4;2	3;0;0;0	3;0;0;0	Histone H1.4	HIST1H1E	153940000	112031250	5.26598e+07	7.93517e+07	72472000	1.90765e+08	1.93997	1.54586	0.276045	0.956036	0.628406	-1.85703	0	0	0	-0.0908612	0.923437	0.0345926
O15511-2;O15511;B1ALC0	O15511-2;O15511;B1ALC0	3;3;2	3;3;2	3;3;2	Actin-related protein 2/3 complex subunit 5	ARPC5	18831000	20068750	2.2169e+07	2.13817e+07	12988400	3.63957e+07	0.880708	1.54513	0.60911	-0.183265	0.627727	-0.715225	0	0	0	-0.0902541	0.82854	0.0816864
Q96PK6;Q96PK6-2;A0A0A6YYI9;F8WDX3;A0A0A0MSL8;B8ZZ74;Q96PK6-3;Q96PK6-4	Q96PK6	17;7;4;4;4;4;4;4	17;7;4;4;4;4;4;4	13;3;0;0;0;0;0;0	RNA-binding protein 14	RBM14	267610000	2.2799e+08	2.44241e+08	326900000	496680000	1.10683e+08	0.81863	0.459027	2.20668	-0.288717	-1.12335	1.14188	0	0	0	-0.0900623	0.898268	0.046594
S4R329;H0YK61;H0YNK0;H0YNK8;H0YLP8;Q5J8M3-3;Q5J8M3-2;Q5J8M3	S4R329;H0YK61;H0YNK0;H0YNK8;H0YLP8;Q5J8M3-3;Q5J8M3-2;Q5J8M3	2;2;2;2;2;2;2;2	2;2;2;2;2;2;2;2	2;2;2;2;2;2;2;2	ER membrane protein complex subunit 4	EMC4	5134700	7.06635e+06	5.48161e+06	6.08617e+06	3852360	1.02291e+07	0.843667	1.83429	0.535882	-0.245254	0.875224	-0.900012	0	0	0	-0.0900141	0.870561	0.0602008
O00178;B0QY59;F5H716;F5H257	O00178	12;4;2;1	12;4;2;1	12;4;2;1	GTP-binding protein 1	GTPBP1	49371000	5.16573e+07	5.21425e+07	7.96567e+07	109216000	1.84137e+07	0.619797	0.472983	2.83173	-0.690131	-1.08014	1.50168	0	0	0	-0.0895301	0.91665	0.0377965
Q12888;Q12888-3;Q12888-2;A6NNK5;C9JXV0;H7C3N7;H7C151;M0R142;H7C495;H7BZY0	Q12888;Q12888-3;Q12888-2;A6NNK5	10;10;10;9;4;2;1;1;1;1	10;10;10;9;4;2;1;1;1;1	10;10;10;9;4;2;1;1;1;1	Tumor suppressor p53-binding protein 1	TP53BP1	21398000	1.51448e+07	1.9892e+07	3.51333e+07	47668000	4635000	0.609051	0.317714	4.29168	-0.715365	-1.6542	2.10154	0	0	0	-0.08934	0.940701	0.0265486
Q07812-5;Q07812-7;Q07812-8;Q07812;Q07812-2;K4JQN1;I6LPK7;Q07812-6;H0YA56;Q07812-4	Q07812-5;Q07812-7;Q07812-8;Q07812;Q07812-2;K4JQN1	5;5;5;5;5;3;2;2;1;1	5;5;5;5;5;3;2;2;1;1	5;5;5;5;5;3;2;2;1;1	Apoptosis regulator BAX	BAX	20453000	2.72552e+07	1.84667e+07	20930000	15312000	3.86761e+07	0.97721	1.77999	0.47747	-0.0332598	0.831869	-1.06652	0	0	0	-0.089303	0.878611	0.0562034
O00429-6;O00429-2;O00429-8;O00429;O00429-9;O00429-3;O00429-5;O00429-4;O00429-7;B4DPZ9;F8VZ52;F8W1W3;B4DDQ3;F8VUJ9;F8VR28;F8VYL3;H0YHY4;H0YI79	O00429-6;O00429-2;O00429-8;O00429;O00429-9;O00429-3;O00429-5;O00429-4;O00429-7	23;23;23;23;23;23;23;23;14;8;7;7;6;6;5;5;3;1	23;23;23;23;23;23;23;23;14;8;7;7;6;6;5;5;3;1	23;23;23;23;23;23;23;23;14;8;7;7;6;6;5;5;3;1	Dynamin-1-like protein	DNM1L	117310000	9.59885e+07	1.06692e+08	1.55062e+08	276268000	3.37609e+07	0.756538	0.347447	3.16023	-0.402516	-1.52513	1.66003	0	0	0	-0.0892077	0.928405	0.0322625
A0A7I2V3E3;A0A7I2V2P6;A0A3B3ISG5;P14735;A0A7I2V610;A0A7I2YQV5;A0A7I2V4Q3;A0A7I2V2S1;A0A7I2YQS6;A0A7I2V612;A0A7I2V373;A0A7I2V4A4;A0A7I2V634;A0A7I2V3K9;B3KSB8;P14735-2	A0A7I2V3E3;A0A7I2V2P6;A0A3B3ISG5;P14735;A0A7I2V610;A0A7I2YQV5;A0A7I2V4Q3;A0A7I2V2S1;A0A7I2YQS6;A0A7I2V612;A0A7I2V373;A0A7I2V4A4	22;22;22;22;21;21;18;17;14;14;14;12;10;8;8;8	22;22;22;22;21;21;18;17;14;14;14;12;10;8;8;8	22;22;22;22;21;21;18;17;14;14;14;12;10;8;8;8	Insulin-degrading enzyme	IDE	101730000	8.19302e+07	1.07005e+08	1.25443e+08	211096000	4.05087e+07	0.810964	0.388118	2.64152	-0.302291	-1.36543	1.40137	0	0	0	-0.0887844	0.917573	0.0373594
O15127;H3BV04;H3BN93;H3BUB6;H3BPL9	O15127	3;1;1;1;1	3;1;1;1;1	3;1;1;1;1	Secretory carrier-associated membrane protein 2	SCAMP2	7837500	8.82052e+06	9.96322e+06	1.22562e+07	4140400	1.63161e+07	0.639474	2.13035	0.610638	-0.645042	1.09109	-0.711611	0	0	0	-0.08852	0.888022	0.0515764
P53597;A0A494C0D1;H7C233	P53597;A0A494C0D1	6;4;1	6;4;1	6;4;1	Succinyl-CoA ligase [ADP/GDP-forming] subunit alpha, mitochondrial	SUCLG1	45643000	4.15052e+07	4.32356e+07	4.86067e+07	26944800	7.51478e+07	0.939028	1.54038	0.575341	-0.0907606	0.623286	-0.797511	0	0	0	-0.0883286	0.840024	0.0757081
O00232-2;O00232;J3KTJ5;J3KSK1	O00232-2;O00232	18;18;1;1	18;18;1;1	18;18;1;1	26S proteasome non-ATPase regulatory subunit 12	PSMD12	141630000	1.8001e+08	1.55011e+08	1.69767e+08	101752000	2.74739e+08	0.834263	1.76911	0.564213	-0.261426	0.823023	-0.825687	0	0	0	-0.0880301	0.864459	0.0632555
Q9HDC9;H0Y512;Q9HDC9-2	Q9HDC9;H0Y512;Q9HDC9-2	14;13;11	14;13;11	14;13;11	Adipocyte plasma membrane-associated protein	APMAP	68307000	6.80802e+07	6.07644e+07	6.88033e+07	42096000	1.17154e+08	0.992786	1.61726	0.518669	-0.010445	0.693552	-0.947113	0	0	0	-0.0880019	0.862093	0.064446
Q9UJX3;Q9UJX3-2;H0YIX7	Q9UJX3;Q9UJX3-2	6;6;1	6;6;1	6;6;1	Anaphase-promoting complex subunit 7	ANAPC7	23666000	2.23552e+07	2.70172e+07	2.91217e+07	24484800	2.40674e+07	0.81266	0.913024	1.12257	-0.299277	-0.131275	0.166801	0	0	0	-0.0879173	0.553987	0.2565
O00291-3;O00291-4;O00291;C9JMG5	O00291-3;O00291-4;O00291	3;3;3;1	3;3;3;1	3;3;3;1	Huntingtin-interacting protein 1	HIP1	8742200	4.48396e+06	2.32414e+06	8.45333e+06	8185600	1.58065e+06	1.03417	0.547786	1.47037	0.048476	-0.868315	0.556176	0	0	0	-0.0878878	0.843311	0.074012
P51812;B4DG22;B1AXG1;B7ZB17;A0A2R8Y603;A0A2R8Y7S9;Q9UK32-2;Q9UK32	P51812;B4DG22;B1AXG1;B7ZB17;A0A2R8Y603	13;12;12;12;7;3;3;3	13;12;12;12;7;3;3;3	10;9;9;9;6;1;1;1	Ribosomal protein S6 kinase alpha-3	RPS6KA3	42683000	27043750	4.32805e+07	61345000	80424000	1.21365e+07	0.695786	0.336265	3.56613	-0.523284	-1.57233	1.83436	0	0	0	-0.0870847	0.935262	0.0290668
Q16762	Q16762	2	2	2	Thiosulfate sulfurtransferase	TST	8360900	5.80135e+06	1.07778e+07	8133000	5569200	1.38259e+07	1.02802	1.04169	0.77954	0.0398706	0.0589196	-0.359305	0	0	0	-0.0868384	0.558813	0.252734
P42166	P42166	20	20	11	Lamina-associated polypeptide 2, isoform alpha;Thymopoietin;Thymopentin	TMPO	250160000	2.59146e+08	2.58391e+08	255150000	262240000	2.99804e+08	0.980443	0.988201	0.861865	-0.0284945	-0.0171236	-0.214467	0	0	0	-0.0866949	0.246818	0.607623
O00148;O00148-2;O00148-3;K7EQN7;K7EN69;K7ENP6;K7EL56;K7EIL8;K7EPJ3;F6SXL5	O00148;O00148-2;O00148-3;K7EQN7	17;12;11;10;7;6;6;6;6;4	5;4;4;4;2;2;2;2;1;0	3;2;2;2;2;2;2;2;0;0	ATP-dependent RNA helicase DDX39A	DDX39A	35503000	28171875	4.00023e+07	5.26383e+07	19974400	4.5537e+07	0.67447	1.4104	0.878458	-0.568173	0.496103	-0.186955	0	0	0	-0.0863415	0.795263	0.0994891
O43920	O43920	3	3	3	NADH dehydrogenase [ubiquinone] iron-sulfur protein 5	NDUFS5	4051300	4178750	2.99586e+06	3.41983e+06	2915520	6.07043e+06	1.18465	1.43328	0.493517	0.244459	0.519318	-1.01883	0	0	0	-0.0850172	0.866262	0.0623509
Q9BSF4	Q9BSF4	2	2	2	Uncharacterized protein C19orf52	C19orf52	2161600	3.00333e+06	1.57632e+06	1.67083e+06	1840640	3.96826e+06	1.29373	1.63168	0.397232	0.371532	0.706357	-1.33194	0	0	0	-0.0846853	0.899732	0.0458869
P47914;A0A3B3ITT5;F8WF43;C9IYI4	P47914;A0A3B3ITT5	4;3;1;1	4;3;1;1	4;3;1;1	60S ribosomal protein L29	RPL29	148170000	1.61104e+08	1.38621e+08	178250000	96232000	2.30022e+08	0.831248	1.67412	0.602642	-0.266649	0.743405	-0.730628	0	0	0	-0.0846237	0.855282	0.0678905
Q02127;I3NI32;J3QRQ3;I3L449;J3QRJ4	Q02127;I3NI32;J3QRQ3;I3L449	4;3;2;2;1	4;3;2;2;1	4;3;2;2;1	Dihydroorotate dehydrogenase (quinone), mitochondrial	DHODH	12815000	1.34865e+07	1.16828e+07	14410000	15784000	1.05837e+07	0.889313	0.854439	1.10384	-0.169237	-0.226951	0.142537	0	0	0	-0.0845502	0.502145	0.299171
P49748-2;P49748;P49748-3;K7EMF8;K7EJW8;J3QRJ8;K7EQP4;G3V1M7	P49748-2;P49748;P49748-3	3;3;3;1;1;1;1;1	3;3;3;1;1;1;1;1	3;3;3;1;1;1;1;1	Very long-chain specific acyl-CoA dehydrogenase, mitochondrial	ACADVL	5414500	6127500	5.10586e+06	9.46717e+06	8060000	2.64609e+06	0.571924	0.760236	1.92959	-0.806105	-0.395481	0.948294	0	0	0	-0.0844306	0.881104	0.0549726
Q53F19;Q53F19-2;K7ELP6	Q53F19;Q53F19-2;K7ELP6	2;2;1	2;2;1	2;2;1	Uncharacterized protein C17orf85	C17orf85	8344700	6.19635e+06	7.1131e+06	1.10152e+07	19584400	2.02861e+06	0.757565	0.316392	3.5064	-0.400559	-1.66021	1.80999	0	0	0	-0.0835947	0.93827	0.027672
A8MZH8;A8MXQ1;P53801	A8MZH8;A8MXQ1;P53801	1;1;1	1;1;1	1;1;1	Pituitary tumor-transforming gene 1 protein-interacting protein	PTTG1IP	2176900	1.71333e+06	2.38207e+06	2.48767e+06	992480	4.28087e+06	0.875077	1.72632	0.556445	-0.192518	0.787696	-0.845689	0	0	0	-0.0835036	0.868901	0.0610297
Q9HC35;B5MBZ0;Q9HC35-2	Q9HC35;B5MBZ0;Q9HC35-2	9;8;8	9;8;8	9;8;8	Echinoderm microtubule-associated protein-like 4	EML4	45281000	31178125	3.97713e+07	5.23683e+07	61868000	2.06146e+07	0.864664	0.503946	1.92928	-0.209789	-0.988659	0.948062	0	0	0	-0.0834619	0.889252	0.050975
Q12972;A0A0A0MT09;Q12972-2	Q12972	7;3;3	7;3;3	7;3;3	Nuclear inhibitor of protein phosphatase 1;Activator of RNA decay	PPP1R8	42064000	3.99417e+07	5.49184e+07	4.45333e+07	34046800	7.22978e+07	0.944551	1.17314	0.759613	-0.0822996	0.230375	-0.396663	0	0	0	-0.0828624	0.670876	0.173358
Q9Y2Z0-2;Q9Y2Z0	Q9Y2Z0-2;Q9Y2Z0	15;14	15;14	15;14	Suppressor of G2 allele of SKP1 homolog	SUGT1	124380000	1.1649e+08	1.11747e+08	1.34077e+08	72568000	1.97354e+08	0.927678	1.60525	0.566226	-0.108304	0.682796	-0.820551	0	0	0	-0.0820196	0.859363	0.0658235
Q7KZF4;H7C597	Q7KZF4	45;10	45;10	45;10	Staphylococcal nuclease domain-containing protein 1	SND1	464200000	5.23073e+08	5.10494e+08	8.29833e+08	1213360000	145800000	0.559389	0.431095	3.50133	-0.838075	-1.21392	1.8079	0	0	0	-0.0813649	0.935919	0.0287616
P26196;Q8IV96	P26196	20;6	20;6	20;6	Probable ATP-dependent RNA helicase DDX6	DDX6	199090000	2.14302e+08	2.48966e+08	237300000	142568000	3.71804e+08	0.83898	1.50316	0.669614	-0.253291	0.587996	-0.578598	0	0	0	-0.0812978	0.826545	0.0827334
P09651;A0A7I2V3R8;F8W6I7;P09651-2;A0A7I2V3W0;P09651-3;A0A7I2V2L6;F8VZ49;A0A7I2YQX9;Q32P51;A0A2R8Y4L2;F8VTQ5;F8W646;H0YH80;A0A7I2V5U9;A0A7I2V2Z4;A0A7I2V3W4;F8VYN5;A0A7I2YQ85;A0A7I2V4M0;A0A7I2YQV3;A0A7I2V3C7;A0A7I2YQY2;A0A7I2V2R4;A0A7I2V453;A0A7I2V3K5;A0A7I2V661;A0A7I2V666;A0A7I2V5N7;A0A7I2V3U8;A0A7I2V2F1;A0A7I2V334;A0A7I2V2M7;A0A7I2V4P7;A0A7I2V360;A0A7I2V4F8;A0A7I2V520;A0A7I2V459;A0A7I2V2Q7;A0A7I2…	P09651;A0A7I2V3R8;F8W6I7;P09651-2;A0A7I2V3W0;P09651-3;A0A7I2V2L6;F8VZ49;A0A7I2YQX9;Q32P51;A0A2R8Y4L2;F8VTQ5	26;25;25;25;24;24;22;19;18;16;15;13;12;9;7;4;4;4;4;4;4;4;3;3;3;3;3;2;2;2;2;2;2;2;2;2;2;2;2;2;2;2;2;1	26;25;25;25;24;24;22;19;18;16;15;13;12;9;7;4;4;4;4;4;4;4;3;3;3;3;3;2;2;2;2;2;2;2;2;2;2;2;2;2;2;2;2;1	26;25;25;25;24;24;22;19;18;16;15;13;12;9;7;4;4;4;4;4;4;4;3;3;3;3;3;2;2;2;2;2;2;2;2;2;2;2;2;2;2;2;2;1	Heterogeneous nuclear ribonucleoprotein A1;Heterogeneous nuclear ribonucleoprotein A1, N-terminally processed;Heterogeneous nuclear ribonucleoprotein A1-like 2	HNRNPA1;HNRNPA1L2	1.803e+16	2.65354e+09	2.31069e+16	2.7225e+16	1208000000	3.97913e+16	0.662259	2.19664	0.580702	-0.594533	1.1353	-0.78413	0	0	0	-0.0811212	0.900734	0.0454032
Q9BQI0-3;Q9BQI0;Q9BQI0-2;A6PVM9;Q5JUP3;Q9BQI0-4	Q9BQI0-3;Q9BQI0;Q9BQI0-2;A6PVM9;Q5JUP3;Q9BQI0-4	2;2;2;1;1;1	2;2;2;1;1;1	2;2;2;1;1;1	Allograft inflammatory factor 1-like	AIF1L	1325300	1.29802e+06	1.37138e+06	2.11967e+06	613400	2146500	0.62524	2.11611	0.638891	-0.677518	1.08141	-0.646359	0	0	0	-0.0808212	0.896121	0.0476332
P22680	P22680	1	1	1	Cholesterol 7-alpha-monooxygenase	CYP7A1	19170000	7768750	1.49874e+07	2.54017e+07	29034000	3.57652e+06	0.754675	0.267574	4.19048	-0.406073	-1.90199	2.06712	0	0	0	-0.080315	0.948003	0.0231902
C9J177;H7C003;Q15435-2;Q15435;C9JD73;B5MBZ8;Q15435-5;Q15435-4;Q15435-3;H7C3Q5;C9JRC4	C9J177;H7C003;Q15435-2;Q15435;C9JD73;B5MBZ8;Q15435-5;Q15435-4;Q15435-3	9;9;9;9;8;6;6;6;6;1;1	9;9;9;9;8;6;6;6;6;1;1	9;9;9;9;8;6;6;6;6;1;1	Protein phosphatase 1 regulatory subunit 7	PPP1R7	28824000	3.07698e+07	2.6123e+07	3.00517e+07	18665600	4.87804e+07	0.959148	1.64848	0.535522	-0.0601744	0.721133	-0.900983	0	0	0	-0.0800081	0.872656	0.059157
Q5T2S8	Q5T2S8	2	2	2	Armadillo repeat-containing protein 4	ARMC4	6468300	2.54667e+06	6.10264e+06	5.39833e+06	5563200	3.95065e+06	1.1982	0.45777	1.54472	0.260873	-1.1273	0.627344	0	0	0	-0.0796963	0.888662	0.0512634
P36915;A0A140T8Y2;P36915-2;A2AB27	P36915;A0A140T8Y2;P36915-2	6;5;5;1	6;5;5;1	6;5;5;1	Guanine nucleotide-binding protein-like 1	GNL1	16282000	1.19208e+07	1.20517e+07	1.63772e+07	43868000	3.84109e+06	0.994189	0.271743	3.13758	-0.00840786	-1.87968	1.64965	0	0	0	-0.0794796	0.941602	0.0261328
J3QQN7;Q8N9F7-3;Q8N9F7-2;Q8N9F7	J3QQN7;Q8N9F7-3;Q8N9F7-2;Q8N9F7	1;1;1;1	1;1;1;1	1;1;1;1	Glycerophosphodiester phosphodiesterase domain-containing protein 1	GDPD1	1973800	1.93896e+06	2.26264e+06	1.62412e+06		3.06891e+06	1.21531		0.737279	0.281321		-0.439718	0	0	0	-0.0791989	0.787417	0.103795
Q9H061-2;Q9H061	Q9H061-2;Q9H061	1;1	1;1	1;1	Transmembrane protein 126A	TMEM126A	984690	1.2974e+06	1.54356e+06	1.70817e+06	640320	2.12448e+06	0.57646	2.02617	0.726561	-0.794707	1.01875	-0.460844	0	0	0	-0.0789325	0.894205	0.0485628
P62854;Q5JNZ5	P62854;Q5JNZ5	3;2	3;2	3;2	40S ribosomal protein S26;Putative 40S ribosomal protein S26-like 1	RPS26;RPS26P11	184740000	1.95583e+08	1.81126e+08	232200000	120720000	2.75109e+08	0.795607	1.62014	0.658381	-0.329872	0.696119	-0.603005	0	0	0	-0.0789192	0.851556	0.0697866
Q86V85	Q86V85	2	2	2	Integral membrane protein GPR180	GPR180	2425300		2.68828e+06	2.78867e+06	5172400	2.60804e+06	0.869699		1.03076	-0.201412		0.0437133	0	0	0	-0.0788495	0.451548	0.345296
Q5SY16	Q5SY16	14	14	14	Polynucleotide 5-hydroxyl-kinase NOL9	NOL9	42765000	3.96427e+07	6.66851e+07	7.47567e+07	111516000	1.59511e+07	0.572056	0.355489	4.1806	-0.805772	-1.49212	2.06371	0	0	0	-0.0780621	0.946299	0.0239718
Q13151	Q13151	10	10	10	Heterogeneous nuclear ribonucleoprotein A0	HNRNPA0	145670000	1.90615e+08	1.83149e+08	1.96683e+08	105984000	2.86935e+08	0.740632	1.79852	0.638296	-0.433171	0.846812	-0.647702	0	0	0	-0.0780202	0.875303	0.0578416
P13861-2;P13861;H7C1L0;H7C330;C9J830;H7C4A9	P13861-2;P13861	12;12;5;4;2;1	12;12;5;4;2;1	10;10;4;3;2;1	cAMP-dependent protein kinase type II-alpha regulatory subunit	PRKAR2A	88738000	1.0626e+08	9.65989e+07	101400000	69200000	1.52489e+08	0.875128	1.53556	0.63348	-0.192434	0.61876	-0.658628	0	0	0	-0.077434	0.845768	0.0727488
P49189;P49189-3;P49189-2	P49189;P49189-3;P49189-2	17;16;13	17;16;13	17;16;13	4-trimethylaminobutyraldehyde dehydrogenase	ALDH9A1	116540000	1.39042e+08	1.33494e+08	1.36538e+08	87636000	2.12193e+08	0.853533	1.58658	0.629116	-0.228481	0.665922	-0.668603	0	0	0	-0.0770539	0.853975	0.0685548
E5RHL7;E5RIF2;A0A7P0T9L9;A0A7P0TA34;A0A7P0T7Z2;Q9Y6D5;Q9Y6D6	E5RHL7;E5RIF2;A0A7P0T9L9;A0A7P0TA34;A0A7P0T7Z2;Q9Y6D5;Q9Y6D6	2;2;2;2;2;2;2	2;2;2;2;2;2;2	2;2;2;2;2;2;2	Brefeldin A-inhibited guanine nucleotide-exchange protein 2;Brefeldin A-inhibited guanine nucleotide-exchange protein 1	ARFGEF1;ARFGEF2	1385600	2.98219e+06	1.88483e+06	4.17433e+06	6924800	315587	0.331933	0.430653	5.97245	-1.59103	-1.2154	2.57832	0	0	0	-0.0760378	0.957202	0.0189963
[truncated: 2,497 more rows]
