# Supplementary material for: Radiotherapy resistance driven by Asparagine endopeptidase through ATR pathway modulation in breast cancer
Source: J Exp Clin Cancer Res. 2025 Feb 27;44:74. doi: 10.1186/s13046-025-03334-6 (PMC11866873; doi:10.1186/s13046-025-03334-6)
Supplement: Supplementary file 8 — Additional file 8. Supplementary Table S2. HEK293 vs MVP Proteomics dataset – Peptide Cleavage Sites [file 13046_2025_3334_MOESM8_ESM.xlsx]

## Sheet: HEK293 vs MVO Peptides
Sequence	Leading razor protein	Gene names	Protein names	Adjusted Intensity HEK293_Rep1	Adjusted Intensity HEK293_Rep2	Adjusted Intensity HEK293_Rep3	Adjusted Intensity HEK293+MVO_Rep1	Adjusted Intensity HEK293+MVO_Rep2	Adjusted Intensity HEK293+MVO_Rep3	Ratio HEK293/HEK293+MVO Rep1	Ratio HEK293/HEK293+MVO Rep2	Ratio HEK293/HEK293+MVO Rep3	log2 Ratio HEK293/HEK293+MVO Rep1	log2 Ratio HEK293/HEK293+MVO Rep2	log2 Ratio HEK293/HEK293+MVO Rep3	exp log2 rep1	exp log2 rep2	exp log2 rep3	Average log2 ratio	p value	neg log10 p value
ATNFRPNIVISGCDVYAEDSWDELLIGDVELKR	Q5VT66	2001-03-01	Mitochondrial amidoxime-reducing component 1	1386400	1.34585e+06	630490	1.14221e+06	1	1.31901e+06	1.21379	1.34585e+06	0.478003	0.279522		-1.06491	0	0	0	-0.392694	0.490367	0.309479
SPLFGQYFVLENPGTIK	Q5VT66	2001-03-01	Mitochondrial amidoxime-reducing component 1	3806400	5.77706e+06	4.21618e+06	3.65262e+06	1.68889e+06	5.33057e+06	1.0421	3.42062	0.790943	0.0594961	1.77426	-0.338354	0	0	0	0.498467	0.484753	0.314479
LLQQVGTVAQLWIYPVK	Q5VT66	2001-03-01	Mitochondrial amidoxime-reducing component 1	1216900	1.49092e+06	1.09602e+06	974475	399331	1.28928e+06	1.24877	3.73354	0.850105	0.320513	1.90054	-0.234288	0	0	0	0.662257	0.358909	0.445015
DQIAYSDTSPFLILSEASLADLNSR	Q5VT66	2001-03-01	Mitochondrial amidoxime-reducing component 1	1397700	5.63678e+06	4.68512e+06	1	3.02445e+06	2.66013e+06	1397700	1.86374	1.76124		0.898199	0.81659	0	0	0	0.857395	9.799e-05	4.00882
VHCCFYFISPFGHGLKPLDVAFMK	Q15019-2	2002-09-01	Septin-2	1	8.11082e+06	1	1	2.83329e+06	1.07848e+07	1	2.86269	9.27232e-08		1.51737	-23.3625	0	0	0	-10.9226	0.323736	0.489809
GRLYPWGVVEVENPEHNDFLK	Q15019-2	2002-09-01	Septin-2	2790700	3.01085e+06	1.57275e+06	1	1.96569e+06	5.03785e+06	2790700	1.5317	0.312188		0.615136	-1.67951	0	0	0	-0.53219	0.577824	0.238204
QQPTQFINPETPGYVGFANLPNQVHR	Q15019-2	2002-09-01	Septin-2	14445000	1.6197e+07	1.31701e+07	1.42762e+07	5.90679e+06	2.85045e+07	1.01183	2.7421	0.462036	0.0169619	1.45528	-1.11392	0	0	0	0.11944	0.880148	0.0554442
TMLITHMQDLQEVTQDLHYENFR	Q15019-2	2002-09-01	Septin-2	8963600	7.87545e+06	7.99668e+06	8.34978e+06	3.12404e+06	1.54414e+07	1.07351	2.52092	0.517873	0.10234	1.33395	-0.94933	0	0	0	0.16232	0.817782	0.0873625
ILDEIEEHNIK	Q15019-2	2002-09-01	Septin-2	13458000	2.04962e+07	1.48586e+07	1.35036e+07	8.13939e+06	2.30489e+07	0.996625	2.51815	0.644658	-0.00487767	1.33236	-0.633395	0	0	0	0.231363	0.71017	0.148638
TIISYIDEQFER	Q15019-2	2002-09-01	Septin-2	12154000	1.24974e+07	1.08417e+07	1.11696e+07	4.94279e+06	1.7701e+07	1.08814	2.52842	0.612487	0.121858	1.33824	-0.707249	0	0	0	0.250948	0.6944	0.15839
VNIVPVIAK	Q15019-2	2002-09-01	Septin-2	14639000	1.7045e+07	1.74989e+07	1.24617e+07	8.84045e+06	2.22689e+07	1.17472	1.92807	0.7858	0.232317	0.947158	-0.347766	0	0	0	0.277236	0.50021	0.300847
KVENEDMNKDQILLEK	Q15019-2	2002-09-01	Septin-2	16305000	1.76925e+07	1.90117e+07	1.21307e+07	6.67414e+06	2.90443e+07	1.34411	2.6509	0.654575	0.426646	1.40648	-0.611369	0	0	0	0.407254	0.523036	0.281468
STLINSLFLTDLYPER	Q15019-2	2002-09-01	Septin-2	16623000	1.82626e+07	1.8369e+07	1.65334e+07	5.98539e+06	2.37078e+07	1.00542	3.0512	0.774808	0.00779805	1.60938	-0.36809	0	0	0	0.416361	0.529995	0.275729
MQAQMQMQMQGGDGDGGALGHHV	Q15019-2	2002-09-01	Septin-2	6985500	8.2117e+06	6.31587e+06	4.97277e+06	3.0258e+06	9.53391e+06	1.40475	2.71389	0.662464	0.490314	1.44036	-0.594085	0	0	0	0.445531	0.490621	0.309254
LYPWGVVEVENPEHNDFLK	Q15019-2	2002-09-01	Septin-2	19195000	2.04178e+07	2.47278e+07	1.86099e+07	6.68234e+06	2.97012e+07	1.03144	3.05548	0.832553	0.0446623	1.6114	-0.264385	0	0	0	0.463892	0.469086	0.328748
LTVVDTPGYGDAINCR	Q15019-2	2002-09-01	Septin-2	26891000	2.79574e+07	2.53605e+07	2.06681e+07	9.41147e+06	3.31424e+07	1.30108	2.97057	0.765196	0.379715	1.57074	-0.386099	0	0	0	0.521451	0.41153	0.385598
TVQIEASTVEIEER	Q15019-2	2002-09-01	Septin-2	11284000	1.16861e+07	1.1345e+07	7.03005e+06	4.14608e+06	1.56123e+07	1.60511	2.81858	0.72667	0.682671	1.49497	-0.460628	0	0	0	0.572337	0.370046	0.431744
ASIPFSVVGSNQLIEAK	Q15019-2	2002-09-01	Septin-2	5868100	5.16512e+06	5.17735e+06	1	1	6.65091e+06	5868100	5.16512e+06	0.778441	22.4845	22.3004	-0.36134	0	0	0	14.8078	0.122632	0.911398
ADPLFLLIGLPTIPVMLILGK	Q9NX47	2005-03-01	E3 ubiquitin-protein ligase MARCH5	310520	844982	223686	1.27817e+06	266524	878235	0.242941	3.17038	0.254699	-2.04132	1.66466	-1.97313	0	0	0	-0.783266	0.557074	0.254087
ILCGALVFPTIATIVGK	Q9NX47	2005-03-01	E3 ubiquitin-protein ligase MARCH5	413310	762745	442199	880249	327962	818122	0.469538	2.32571	0.540504	-1.09069	1.21767	-0.887622	0	0	0	-0.253546	0.748458	0.125832
LGPVVYVLDLADR	Q9NX47	2005-03-01	E3 ubiquitin-protein ligase MARCH5	1654700	2.51781e+06	1.54476e+06	1.64717e+06	2.51495e+06	1	1.00457	1.00114	1.54476e+06	0.00657655	0.0016393		0	0	0	0.00410793	0.11173	0.95183
IPAEANPLADHVSATR	Q9NX47	2005-03-01	E3 ubiquitin-protein ligase MARCH5	8606200	8.11346e+06	7.89647e+06	7.75906e+06	5.88217e+06	1	1.10918	1.37933	7.89647e+06	0.149494	0.46397		0	0	0	0.306732	0.0791921	1.10132
TVPLAGHVGFDSLPDQLVNK	B1AMS2	2006-09-01	Septin-6	1	3.8827e+06	3.08404e+06	4.76064e+06	2.05786e+06	6.77356e+06	2.10056e-07	1.88677	0.455305		0.915915	-1.13509	0	0	0	-0.10959	0.895084	0.0481362
TAAELLQSQGSQAGGSQTLKR	B1AMS2	2006-09-01	Septin-6	1215200	2.3536e+06	1	1.35993e+06	1.60111e+06	4.10887e+06	0.893577	1.46998	2.43376e-07	-0.162336	0.555798		0	0	0	0.196731	0.515542	0.287736
KTAAELLQSQGSQAGGSQTLKR	B1AMS2	2006-09-01	Septin-6	1843600	1.98385e+06	1.40569e+06	1	1	2.66648e+06	1843600	1.98385e+06	0.527172	20.8141	20.9199	-0.923655	0	0	0	13.6034	0.134392	0.871627
SVSQGFCFNILCVGETGLGK	B1AMS2	2006-09-01	Septin-6	1027600	2.5225e+06	808850	1	655419	1	1027600	3.84868	808850	19.9708	1.94436	19.6255	0	0	0	13.8469	0.0805704	1.09382
ADTLTPEECQQFKK	E7ES33	2007-09-01	Septin-7	1	1	1.96219e+06	2.21996e+06	1	4.4776e+06	4.50459e-07		0.438224	-21.0821		-1.19026	0	0	0	-11.1362	0.230057	0.638165
VQCCLYFIAPSGHGLKPLDIEFMK	E7ES33	2007-09-01	Septin-7	1	6.3323e+06	2.11761e+06	6.71116e+06	1	9.62421e+06	1.49006e-07	6.3323e+06	0.220029	-22.6781	22.5943	-2.18423	0	0	0	-0.756021	0.956708	0.0192204
DVTNNVHYENYR	E7ES33	2007-09-01	Septin-7	2499400	3.43211e+06	3.22467e+06	3.01146e+06	1	4.87789e+06	0.829963	3.43211e+06	0.661079	-0.268881		-0.597105	0	0	0	-0.432993	0.0383697	1.41601
THMQDLKDVTNNVHYENYR	E7ES33	2007-09-01	Septin-7	3167500	4.79578e+06	2.0539e+06	1	1.8108e+06	5.83902e+06	3167500	2.64843	0.351753		1.40514	-1.50736	0	0	0	-0.0511126	0.965401	0.0152922
IYEFPETDDEEENKLVK	E7ES33	2007-09-01	Septin-7	12412000	1.84774e+07	1.69951e+07	1.48885e+07	6.623e+06	2.24098e+07	0.833666	2.78988	0.758375	-0.262459	1.4802	-0.399017	0	0	0	0.27291	0.675265	0.170526
ADTLTPEECQQFK	E7ES33	2007-09-01	Septin-7	3052800	4.54117e+06	4.81053e+06	3.75322e+06	1.74906e+06	5.43615e+06	0.813382	2.59635	0.884914	-0.297996	1.37649	-0.176391	0	0	0	0.300699	0.606695	0.217029
STLINSLFLTDLYSPEYPGPSHR	E7ES33	2007-09-01	Septin-7	23121000	2.517e+07	2.55519e+07	1.73545e+07	1.15355e+07	3.97253e+07	1.33228	2.18196	0.643216	0.413898	1.12563	-0.636625	0	0	0	0.300966	0.588123	0.230532
NLEGYVGFANLPNQVYR	E7ES33	2007-09-01	Septin-7	11338000	1.41059e+07	1.561e+07	1.20956e+07	5.44815e+06	1.94304e+07	0.937367	2.58913	0.803379	-0.0933134	1.37247	-0.315848	0	0	0	0.321102	0.57703	0.238802
FEDYLNAESR	E7ES33	2007-09-01	Septin-7	4519600	5.98047e+06	7.59683e+06	4.94769e+06	2.40571e+06	8.73889e+06	0.913477	2.48595	0.869313	-0.130559	1.3138	-0.202052	0	0	0	0.327062	0.543968	0.264426
LAAVTYNGVDNNK	E7ES33	2007-09-01	Septin-7	2015700	2.30576e+06	2.04371e+06	2.46768e+06	934076	1	0.816841	2.46849	2.04371e+06	-0.291874	1.30363		0	0	0	0.505877	0.457411	0.339693
RRELEEETNAFNR	A0A087X142	2008-09-01	Septin-8	1	1	638115	1	1.06302e+06	2.51942e+06		9.40716e-07	0.253279		-20.0197	-1.9812	0	0	0	-11.0005	0.200286	0.69835
LRPQTYDLQESNVQLK	A0A087X142	2008-09-01	Septin-8	7364600	1.17105e+07	8.41904e+06	6.23197e+06	5.3948e+06	1.21127e+07	1.18175	2.1707	0.695061	0.240919	1.11816	-0.524789	0	0	0	0.278097	0.589403	0.229588
SVTQGFSFNILCVGETGIGK	A0A087X142	2008-09-01	Septin-8	1031000	1.88867e+06	1	1.28088e+06	634618	2.5347e+06	0.804918	2.97607	3.94524e-07	-0.313086	1.57341		0	0	0	0.630161	0.436132	0.360382
ADTLTLEER	Q9UHD8	2009-09-01	Septin-9	4138500	4.32147e+06	1	5.24823e+06	9.50774e+06	1.21023e+06	0.788551	0.454521	8.26286e-07	-0.342723	-1.13758		0	0	0	-0.740151	0.0878143	1.05643
SQEATEAAPSCVGDMADTPR	Q9UHD8	2009-09-01	Septin-9	1391500	1.8116e+06	1	1.58006e+06	3.5817e+06	376554	0.880663	0.505794	2.65566e-06	-0.183338	-0.98338		0	0	0	-0.583359	0.145342	0.83761
RTELSIDISSK	Q9UHD8	2009-09-01	Septin-9	3783100	3.91253e+06	1	3.19305e+06	7.12931e+06	1.45614e+06	1.18479	0.548795	6.86745e-07	0.244635	-0.865661		0	0	0	-0.310513	0.507493	0.29457
RVEIQMPKPAEAPTAPSPAQTLENSEPAPVSQLQSR	Q9UHD8	2009-09-01	Septin-9	7191900	1.19569e+07	1.06216e+07	1.27014e+07	2.29097e+07	2.47219e+06	0.566228	0.521913	4.29645	-0.820546	-0.938118	2.10315	0	0	0	0.114827	0.913664	0.0392137
APVDFGYVGIDSILEQMR	Q9UHD8	2009-09-01	Septin-9	1827900	1.08808e+06	1.12117e+06	1.72396e+06	2.29665e+06	335572	1.06029	0.473768	3.34108	0.0844639	-1.07775	1.74031	0	0	0	0.24901	0.775902	0.110193
VVNIVPVIAK	Q9UHD8	2009-09-01	Septin-9	8414700	5.69267e+06	7.0447e+06	8.25339e+06	1.03398e+07	1.6263e+06	1.01955	0.550559	4.33173	0.0279259	-0.861031	2.11494	0	0	0	0.427279	0.653398	0.184822
VPEVPTAPATDAAPK	Q9UHD8	2009-09-01	Septin-9	11198000	8.65282e+06	9.59116e+06	1.29839e+07	1.77456e+07	1.46599e+06	0.862453	0.487603	6.54246	-0.213482	-1.03622	2.70983	0	0	0	0.48671	0.690557	0.1608
STLINTLFK	Q9UHD8	2009-09-01	Septin-9	5485600	4.59512e+06	6.49145e+06	7.17885e+06	6.53557e+06	1.16078e+06	0.764133	0.703095	5.59232	-0.388104	-0.508209	2.48345	0	0	0	0.529044	0.617199	0.209575
LEPKPQPPVAEATPR	Q9UHD8	2009-09-01	Septin-9	11427000	1.16627e+07	1.09213e+07	1.0506e+07	1.73855e+07	2.48588e+06	1.08767	0.670828	4.39332	0.121235	-0.575985	2.13531	0	0	0	0.560187	0.528625	0.276852
ITADLLSNGIDVYPQKEFDEDSEDRLVNEK	Q9UHD8	2009-09-01	Septin-9	4594300	4.41666e+06	5.49904e+06	3.29659e+06	8.21326e+06	970280	1.39365	0.537748	5.66748	0.478871	-0.894998	2.50271	0	0	0	0.695526	0.51979	0.284172
SFEVEEVETPNSTPPR	Q9UHD8	2009-09-01	Septin-9	4084100	2.59091e+06	3.02861e+06	2.60121e+06	5.22372e+06	521468	1.57008	0.495989	5.80786	0.650837	-1.01162	2.53801	0	0	0	0.725741	0.518141	0.285552
RTEITIVKPQESAHR	Q9UHD8	2009-09-01	Septin-9	10482000	8.18676e+06	1.05884e+07	8.48527e+06	1.52583e+07	1.53412e+06	1.23532	0.536545	6.90193	0.304881	-0.898228	2.787	0	0	0	0.731218	0.537286	0.269794
YLQEEVNINR	Q9UHD8	2009-09-01	Septin-9	6634400	5.76495e+06	1	5.56867e+06	1	1.42407e+06	1.19138	5.76495e+06	7.02211e-07	0.252633	22.4589	-20.4416	0	0	0	0.756639	0.954223	0.0203503
AAAQLLQSQAQQSGAQQTKK	D6RGI3	2011-09-01	Septin-11	1		1	3.05672e+06		8.69046e+06	3.27148e-07		1.15069e-07	-21.5436		-23.051	0	0	0	-22.2973	3.51928e-05	4.45355
IHACLYFIAPTGHSLK	D6RGI3	2011-09-01	Septin-11	4171000	1	4.90716e+06	3.91435e+06	1.85029e+06	7.31495e+06	1.06557	5.40457e-07	0.670839	0.0916203		-0.575961	0	0	0	-0.24217	0.402156	0.395605
AAAQLLQSQAQQSGAQQTK	D6RGI3	2011-09-01	Septin-11	8614600	1.17186e+07	1.41331e+07	1.31317e+07	7.5971e+06	1.97606e+07	0.656015	1.54251	0.715213	-0.6082	0.625284	-0.483555	0	0	0	-0.15549	0.7119	0.147581
AVAVGRPSNEELR	D6RGI3	2011-09-01	Septin-11	35089000	3.465e+07	3.88139e+07	3.34731e+07	2.019e+07	5.96762e+07	1.04827	1.71619	0.650407	0.0680161	0.779211	-0.620585	0	0	0	0.0755476	0.860798	0.0650985
SYELQESNVR	D6RGI3	2011-09-01	Septin-11	8755400	1.12666e+07	5.87974e+06	6.82731e+06	5.48666e+06	1.14715e+07	1.28241	2.05346	0.512555	0.358856	1.03806	-0.964223	0	0	0	0.14423	0.818269	0.0871041
KAAAQLLQSQAQQSGAQQTK	D6RGI3	2011-09-01	Septin-11	4793600	7.75796e+06	4.72095e+06	3.05672e+06	2.39239e+06	8.69046e+06	1.56822	3.24277	0.543233	0.649127	1.69723	-0.880356	0	0	0	0.488666	0.549415	0.260099
STSQGFCFNILCVGETGIGK	D6RGI3	2011-09-01	Septin-11	2742000	6.13491e+06	5.92823e+06	4.75461e+06	707123	9.62857e+06	0.576703	8.67587	0.615691	-0.794099	3.11701	-0.699721	0	0	0	0.541063	0.696068	0.157348
ELEEEVNNFQK	D6RGI3	2011-09-01	Septin-11	1	3.77224e+06	4.41247e+06	2.5212e+06	1.79075e+06	3.99059e+06		2.10651	1.10572		1.07485	0.144984	0	0	0	0.609919	0.176633	0.752928
FESDPATHNEPGVR	D6RGI3	2011-09-01	Septin-11	5534800	8.99081e+06	8.4954e+06	1.15924e+06	1	1.32562e+06	4.7745	8.99081e+06	6.40863	2.25535		2.68002	0	0	0	2.46768	0.000573273	3.24164
GALLSVGWSTGR	Q9NRG9	AAAS	Aladin	1	964419	1.08083e+06	2.13085e+06	1.25762e+06	4.67368e+06	4.69297e-07	0.766861	0.231259		-0.382964	-2.11242	0	0	0	-1.24769	0.148318	0.828805
LLSASPVDAAIR	Q9NRG9	AAAS	Aladin	3198100	1.86321e+06	4.22167e+06	4.49792e+06	3.67418e+06	7.28876e+06	0.711017	0.50711	0.579203	-0.492044	-0.97963	-0.78786	0	0	0	-0.753178	0.00604266	2.21877
IAHIPLYFVNAQFPR	Q9NRG9	AAAS	Aladin	5412900	4.37268e+06	4.33241e+06	3.74019e+06	2.98752e+06	7.60173e+06	1.44723	1.46365	0.569924	0.53329	0.549571	-0.811158	0	0	0	0.090568	0.850603	0.0702729
NSPVFELLPCGIIQGEPGAQPQLITFHPSFNK	Q9NRG9	AAAS	Aladin	2823600	3.37795e+06	3.54816e+06	2.30865e+06	2.2262e+06	4.62089e+06	1.22305	1.51737	0.767852	0.290486	0.601569	-0.3811	0	0	0	0.170318	0.588508	0.230248
GQVTLYEHNNELVTGSSYESPPPDFR	Q9NRG9	AAAS	Aladin	2679700	3.88535e+06	3.37505e+06	3.35992e+06	1.58495e+06	4.04794e+06	0.797548	2.4514	0.833769	-0.326356	1.29361	-0.26228	0	0	0	0.23499	0.680213	0.167355
GQWINLPVLQLTK	Q9NRG9	AAAS	Aladin	2663700	3.31769e+06	3.13274e+06	2.00516e+06	2.00868e+06	3.8733e+06	1.32842	1.65167	0.808805	0.409711	0.723929	-0.306136	0	0	0	0.275835	0.416654	0.380224
VQDGKPVILLFR	Q9NRG9	AAAS	Aladin	4161400	4.92018e+06	4.67112e+06	3.32307e+06	2.17323e+06	6.22443e+06	1.25228	2.264	0.75045	0.324552	1.17887	-0.414172	0	0	0	0.363083	0.47433	0.323919
VWDVSTETCVPLPWFR	Q9NRG9	AAAS	Aladin	1148900	922455	916287	1	1	1	1148900	922455	916287	20.1318	19.8151	19.8054	0	0	0	19.9175	5.03721e-09	8.29781
VYNASSTIVPSLK	Q9NRG9	AAAS	Aladin	5013600	2.79584e+06	2.26687e+06	1	1	1	5013600	2.79584e+06	2.26687e+06	22.2574	21.4149	21.1123	0	0	0	21.5948	3.79497e-07	6.42079
YYSADINLCVVPNK	Q6PD74	AAGAB	Alpha- and gamma-adaptin-binding protein p34	3566100	1	2.85841e+06	4.11906e+06	1.43495e+06	5.80013e+06	0.865757	6.96887e-07	0.492819	-0.207967		-1.02087	0	0	0	-0.614418	0.135591	0.86777
HGFELVELSPEELPEEDDDFPESTGVK	Q6PD74	AAGAB	Alpha- and gamma-adaptin-binding protein p34	2690200	3.9338e+06	3.62195e+06	3.27347e+06	783574	1	0.821819	5.02034	3.62195e+06	-0.283108	2.32778		0	0	0	1.02234	0.370571	0.431128
SGLDSVSSWLPLAK	Q6PD74	AAGAB	Alpha- and gamma-adaptin-binding protein p34	1	5.29502e+06	5.54114e+06	4.18645e+06	1	1	2.38866e-07	5.29502e+06	5.54114e+06	-21.9973	22.3362	22.4018	0	0	0	7.58022	0.635261	0.197048
TNTLAVTGGEDDKAFVWR	C9JG97	AAMP	Angio-associated migratory cell protein	7164900	9.35018e+06	6.42158e+06	9.40484e+06	6.66814e+06	1.68503e+07	0.761831	1.40222	0.381097	-0.392456	0.487709	-1.39177	0	0	0	-0.432173	0.470595	0.327353
AVVGYEDGTIR	C9JG97	AAMP	Angio-associated migratory cell protein	13553000	1.3546e+07	1.44499e+07	1.31328e+07	1.09013e+07	2.07448e+07	1.03199	1.2426	0.696558	0.0454336	0.313363	-0.521685	0	0	0	-0.0542959	0.836228	0.0776755
GTEGHQGPLTCVAANQDGSLILTGSVDCQAK	C9JG97	AAMP	Angio-associated migratory cell protein	4232800	5.4234e+06	3.63908e+06	3.57976e+06	3.18303e+06	6.92022e+06	1.18243	1.70385	0.525862	0.24175	0.768796	-0.927245	0	0	0	0.027767	0.958472	0.0184204
GHTAEILDFALSK	C9JG97	AAMP	Angio-associated migratory cell protein	10599000	1.01682e+07	9.63427e+06	6.70079e+06	4.70889e+06	1.32371e+07	1.58175	2.15936	0.727821	0.661526	1.1106	-0.458344	0	0	0	0.437928	0.401017	0.396838
TFQGPNCPATCGR	C9JG97	AAMP	Angio-associated migratory cell protein	5745200	7.9633e+06	6.01377e+06	3.7996e+06	2.23494e+06	7.70294e+06	1.51205	3.5631	0.780712	0.59651	1.83313	-0.357138	0	0	0	0.690834	0.337139	0.472191
DASLVVTTSGDHK	C9JG97	AAMP	Angio-associated migratory cell protein	6451100	3.93961e+06	6.86622e+06	4.09804e+06	1.37166e+06	4.75882e+06	1.57419	2.87214	1.44284	0.654611	1.52212	0.528912	0	0	0	0.901882	0.044632	1.35035
WISLTNFISEATVEK	A0A7P0T8J7	AAR2	Protein AAR2 homolog	1248300	1.74706e+06	680250	884957	1	2.01792e+06	1.41058	1.74706e+06	0.337105	0.496286		-1.56873	0	0	0	-0.536222	0.536085	0.270766
AAVQMDPELAKR	A0A7P0T8J7	AAR2	Protein AAR2 homolog	4887900	4.87478e+06	3.89012e+06	3.7577e+06	2.9974e+06	8.58905e+06	1.30077	1.62634	0.452916	0.379363	0.701626	-1.14268	0	0	0	-0.0205648	0.972888	0.0119374
ANLQELDQFLGPYPYATLK	A0A7P0T8J7	AAR2	Protein AAR2 homolog	1172900	2.72916e+06	2.36316e+06	2.65543e+06	661858	1.84897e+06	0.441699	4.12348	1.2781	-1.17887	2.04386	0.353996	0	0	0	0.406331	0.684941	0.164347
KDPDMVKDIINEEEVQFLK	P49588	AARS	Alanine--tRNA ligase, cytoplasmic	1	1		2.99647e+06	4.78938e+06		3.33726e-07	2.08795e-07		-21.5148	-22.1914		0	0	0	-21.8531	3.38591e-06	5.47032
LYVTYFGGDEAAGLEADLECK	P49588	AARS	Alanine--tRNA ligase, cytoplasmic	1	1.54202e+06	1	3.09188e+06	7.75146e+06	1.47192e+06	3.23427e-07	0.198933	6.79384e-07	-21.5601	-2.32964	-20.4893	0	0	0	-14.793	0.0767437	1.11496
DIINEEEVQFLK	P49588	AARS	Alanine--tRNA ligase, cytoplasmic	1	4.32748e+06	1	7.1158e+06	8.75049e+06	1.22613e+06	1.40532e-07	0.494541	8.15573e-07	-22.7626	-1.01584	-20.2257	0	0	0	-14.668	0.099472	1.0023
SIDTGMGLER	P49588	AARS	Alanine--tRNA ligase, cytoplasmic	1	1	6.39269e+06	5.14132e+06	7.45759e+06	1.22794e+06	1.94502e-07	1.34092e-07	5.20604	-22.2937	-22.8303	2.38019	0	0	0	-14.2479	0.161792	0.791043
YNYHLDSSGSYVFENTVATVMALRR	P49588	AARS	Alanine--tRNA ligase, cytoplasmic	1	3.68072e+06	1	1.64619e+06	4.75024e+06	816733	6.07462e-07	0.774849	1.22439e-06	-20.6507	-0.368013	-19.6395	0	0	0	-13.5527	0.109217	0.961711
QIWQNLGLDDTK	P49588	AARS	Alanine--tRNA ligase, cytoplasmic	4886600	1	1	7.41439e+06	1	1.4388e+06	0.65907	1	6.95024e-07	-0.601496		-20.4564	0	0	0	-10.529	0.24992	0.602199
VGAEDADGIDMAYR	P49588	AARS	Alanine--tRNA ligase, cytoplasmic	10358000	7.39249e+06	1	9.58572e+06	3.61831e+07	2.33347e+06	1.08057	0.204308	4.28547e-07	0.111786	-2.29119		0	0	0	-1.0897	0.31067	0.507701
RIVAVTGAEAQK	P49588	AARS	Alanine--tRNA ligase, cytoplasmic	2948000	337765	2.06084e+06	1.65488e+06	5.41343e+06	1.11515e+06	1.7814	0.0623939	1.84803	0.83301	-4.00245	0.885989	0	0	0	-0.761151	0.663072	0.178439
DNFWEMGDTGPCGPCSEIHYDR	P49588	AARS	Alanine--tRNA ligase, cytoplasmic	4757500	4.57598e+06	5.93539e+06	6.52817e+06	9.4544e+06	1	0.728765	0.484006	5.93539e+06	-0.456474	-1.0469		0	0	0	-0.751689	0.0419612	1.37715
NVGCLQEALQLATSFAQLR	P49588	AARS	Alanine--tRNA ligase, cytoplasmic	1	1.81974e+07	4.63025e+06	2.20483e+07	4.00152e+07	5.48994e+06	4.53551e-08	0.454764	0.843407		-1.13681	-0.245698	0	0	0	-0.691255	0.128821	0.890015
EIADLGEALATAVIPQWQKDELR	P49588	AARS	Alanine--tRNA ligase, cytoplasmic	2571100	3.51824e+06	1	3.10183e+06	6.7884e+06	1.07955e+06	0.828897	0.518272	9.26311e-07	-0.270735	-0.948218		0	0	0	-0.609477	0.0946826	1.02373
NSSHAGAFVIVTEEAIAK	P49588	AARS	Alanine--tRNA ligase, cytoplasmic	13970000	1.03535e+07	1.68439e+07	1.42762e+07	2.35498e+07	1	0.978554	0.43964	1.68439e+07	-0.0312763	-1.1856		0	0	0	-0.60844	0.252181	0.598288
MDSTLTASEIR	P49588	AARS	Alanine--tRNA ligase, cytoplasmic	9930500	9.89554e+06	1	1.23895e+07	1.84126e+07	2.91991e+06	0.801523	0.537433		-0.319184	-0.895842		0	0	0	-0.607513	0.0663617	1.17808
RPIMSNHTATHILNFALR	P49588	AARS	Alanine--tRNA ligase, cytoplasmic	7090900	9.47865e+06	5.55503e+06	6.74072e+06	1.54344e+07	1	1.05195	0.614125	5.55503e+06	0.0730661	-0.703397		0	0	0	-0.315165	0.35576	0.448843
LVSVLQNK	P49588	AARS	Alanine--tRNA ligase, cytoplasmic	13587000	8.68245e+06	1.11983e+07	1.44009e+07	3.03259e+07	4.03405e+06	0.943485	0.286305	2.77594	-0.0839285	-1.80438	1.47298	0	0	0	-0.138443	0.890783	0.0502281
MALELLTQEFGIPIER	P49588	AARS	Alanine--tRNA ligase, cytoplasmic	6261500	6.69554e+06	7.00573e+06	8.23405e+06	2.02399e+07	2.2904e+06	0.76044	0.330809	3.05874	-0.395094	-1.59593	1.61294	0	0	0	-0.126029	0.899399	0.0460478
EADGILKPLPK	P49588	AARS	Alanine--tRNA ligase, cytoplasmic	1	5.73003e+06	1	6.66926e+06	1	1	1.49942e-07	5.73003e+06	1	-22.6691	22.4501		0	0	0	-0.109492	0.995213	0.00208381
TIPGDTAWLLYDTYGFPVDLTGLIAEEK	P49588	AARS	Alanine--tRNA ligase, cytoplasmic	7533100	1.00976e+07	6.86062e+06	1.17949e+07	1.62239e+07	3.06558e+06	0.638675	0.622393	2.23795	-0.646847	-0.684102	1.16218	0	0	0	-0.0562563	0.930877	0.0311076
YNYHLDSSGSYVFENTVATVMALR	P49588	AARS	Alanine--tRNA ligase, cytoplasmic	6492100	4.48853e+06	7.18265e+06	9.46537e+06	1.28912e+07	1.85405e+06	0.685879	0.348185	3.87403	-0.543973	-1.52207	1.95383	0	0	0	-0.0374037	0.9729	0.0119317
IVAVTGAEAQK	P49588	AARS	Alanine--tRNA ligase, cytoplasmic	16390000	1.11109e+07	1.44063e+07	1.92726e+07	3.15778e+07	4.41608e+06	0.85043	0.351857	3.26223	-0.233736	-1.50694	1.70586	0	0	0	-0.011605	0.990682	0.00406559
GLEVTDDSPK	P49588	AARS	Alanine--tRNA ligase, cytoplasmic	14251000	8.98297e+06	1.09841e+07	1.56577e+07	2.34917e+07	3.57641e+06	0.91016	0.382388	3.07126	-0.135808	-1.38689	1.61883	0	0	0	0.0320451	0.972437	0.0121384
MSNYDTDLFVPYFEAIQK	P49588	AARS	Alanine--tRNA ligase, cytoplasmic	8247700	9.92771e+06	8.60894e+06	1.00317e+07	2.20562e+07	2.89232e+06	0.822163	0.450111	2.97648	-0.282503	-1.15165	1.57361	0	0	0	0.0464852	0.956652	0.0192459
EIADLGEALATAVIPQWQK	P49588	AARS	Alanine--tRNA ligase, cytoplasmic	17360000	1.27642e+07	1.80375e+07	2.04538e+07	3.09342e+07	5.22996e+06	0.848743	0.412624	3.44888	-0.2366	-1.2771	1.78613	0	0	0	0.0908095	0.924427	0.0341272
EKMFVEEVSTGQECGVVLDK	P49588	AARS	Alanine--tRNA ligase, cytoplasmic	5032900	4.87101e+06	4.90861e+06	5.81821e+06	1.12028e+07	1.42511e+06	0.865025	0.434803	3.44439	-0.209186	-1.20157	1.78425	0	0	0	0.124499	0.894086	0.0486206
FDFTAK	P49588	AARS	Alanine--tRNA ligase, cytoplasmic	4961400	3.45553e+06	3.80424e+06	4.59124e+06	7.73441e+06	1.39827e+06	1.08062	0.446773	2.72067	0.111864	-1.16238	1.44396	0	0	0	0.131147	0.870101	0.0604303
VVSIGVPVSELLDDPSGPAGSLTSVEFCGGTHLR	P49588	AARS	Alanine--tRNA ligase, cytoplasmic	25113000	3.01655e+07	2.78082e+07	3.10674e+07	7.86193e+07	6.24765e+06	0.80834	0.383691	4.45098	-0.306965	-1.38198	2.15412	0	0	0	0.155058	0.88939	0.0509079
TCFYAEQGGQIYDEGYLVK	P49588	AARS	Alanine--tRNA ligase, cytoplasmic	7390900	5.51411e+06	6.80743e+06	7.72221e+06	1.59578e+07	1.57024e+06	0.957096	0.345544	4.33529	-0.0632646	-1.53306	2.11613	0	0	0	0.173268	0.878088	0.0564619
ASEWVQQVSGLMDGK	P49588	AARS	Alanine--tRNA ligase, cytoplasmic	6472300	9.71199e+06	9.83055e+06	1.168e+07	2.19807e+07	1.3589e+06	0.554135	0.441841	7.2342	-0.85169	-1.1784	2.85483	0	0	0	0.274915	0.842069	0.0746522
AVFDETYPDPVR	P49588	AARS	Alanine--tRNA ligase, cytoplasmic	25449000	2.38954e+07	2.40123e+07	2.7643e+07	4.80516e+07	6.13175e+06	0.920631	0.497286	3.91606	-0.119305	-1.00785	1.9694	0	0	0	0.280749	0.766286	0.115609
AVYTQDCPLAAAK	P49588	AARS	Alanine--tRNA ligase, cytoplasmic	27337000	2.03526e+07	2.197e+07	2.35839e+07	4.58042e+07	6.27444e+06	1.15914	0.44434	3.5015	0.213052	-1.17026	1.80797	0	0	0	0.283587	0.758258	0.120183
GLVVDMDGFEEER	P49588	AARS	Alanine--tRNA ligase, cytoplasmic	5058000	4.71892e+06	4.77895e+06	5.22862e+06	8.90264e+06	1.35705e+06	0.967369	0.530058	3.52156	-0.0478618	-0.915778	1.81622	0	0	0	0.284192	0.74217	0.129497
ITCLCQVPQNAANR	P49588	AARS	Alanine--tRNA ligase, cytoplasmic	16919000	1.86932e+07	1.92994e+07	2.48001e+07	2.98404e+07	4.46669e+06	0.682215	0.626439	4.32075	-0.551701	-0.674753	2.11128	0	0	0	0.294942	0.761808	0.118154
MHSPQTSAMLFTVDNEAGK	P49588	AARS	Alanine--tRNA ligase, cytoplasmic	6298300	5.91623e+06	6.06394e+06	7.11412e+06	1.17621e+07	1.31099e+06	0.885324	0.50299	4.62546	-0.175723	-0.991399	2.2096	0	0	0	0.347491	0.735782	0.133251
VGDQVWLFIDEPRR	P49588	AARS	Alanine--tRNA ligase, cytoplasmic	3344100	3.34039e+06	3.48355e+06	3.00081e+06	5.04601e+06	989411	1.1144	0.661987	3.52083	0.156266	-0.595126	1.81592	0	0	0	0.459019	0.554388	0.256186
VGDQVWLFIDEPR	P49588	AARS	Alanine--tRNA ligase, cytoplasmic	13850000	1.20078e+07	1.52158e+07	1.41739e+07	2.51246e+07	2.702e+06	0.977149	0.477929	5.63132	-0.0333488	-1.06513	2.49347	0	0	0	0.464997	0.682738	0.165746
FIDFFK	P49588	AARS	Alanine--tRNA ligase, cytoplasmic	4177700	2.08749e+06	3.84891e+06	3.61044e+06	4.88218e+06	558877	1.15712	0.427573	6.88687	0.210532	-1.22576	2.78385	0	0	0	0.589541	0.641628	0.192716
GGYVLHIGTIYGDLK	P49588	AARS	Alanine--tRNA ligase, cytoplasmic	30916000	1.9977e+07	3.77389e+07	2.8394e+07	4.71584e+07	4.92155e+06	1.08882	0.423615	7.66809	0.122768	-1.23918	2.93887	0	0	0	0.607487	0.647328	0.188876
TITVALADGGRPDNTGR	P49588	AARS	Alanine--tRNA ligase, cytoplasmic	5058600	4.18292e+06	4.62924e+06	5.31843e+06	7.28429e+06	682595	0.951146	0.574238	6.78183	-0.0722617	-0.800279	2.76167	0	0	0	0.629711	0.593276	0.226743
TKQFIDSNPNQPLVILEMESGASAK	P49588	AARS	Alanine--tRNA ligase, cytoplasmic	1	2.4438e+06	3.22456e+06	2.30473e+06	4.43143e+06	660844	4.33891e-07	0.55147	4.87945		-0.858646	2.28672	0	0	0	0.714037	0.585464	0.2325
KAEEIANEMIEAAK	P49588	AARS	Alanine--tRNA ligase, cytoplasmic	14991000	5.47277e+06	3.95596e+06	1.31338e+07	9.39474e+06	554253	1.1414	0.582536	7.13746	0.19081	-0.779581	2.83541	0	0	0	0.74888	0.526293	0.278772
VDDSSEDKTEFTVK	P49588	AARS	Alanine--tRNA ligase, cytoplasmic	7969500	6.7214e+06	7.64487e+06	6.35975e+06	9.86506e+06	754080	1.25312	0.681334	10.138	0.325519	-0.553567	3.3417	0	0	0	1.03788	0.428596	0.367952
GVQLDSAGLER	Q5JTZ9	AARS2	Alanine--tRNA ligase, mitochondrial	1	1	5.11016e+06	3.91701e+06	1	732170	2.55297e-07	1	6.97948	-21.9013		2.80312	0	0	0	-9.5491	0.375913	0.424913
GDPSLLFVNAGMNQFKPIFLGTVDPR	Q5JTZ9	AARS2	Alanine--tRNA ligase, mitochondrial	2602200	2.53838e+06	2.79123e+06	2.63624e+06	5.43331e+06	1	0.987089	0.467188	2.79123e+06	-0.0187473	-1.09792		0	0	0	-0.558336	0.259187	0.586387
AVENTVQEAVGQDEAVYMEEVPLALTAQVPGLR	Q5JTZ9	AARS2	Alanine--tRNA ligase, mitochondrial	1	1.99352e+06	1.42775e+06	1.71303e+06	4.09432e+06	1	5.83762e-07	0.4869	1.42775e+06	-20.7081	-1.0383	20.4453	0	0	0	-0.433702	0.972636	0.0120496
APPGFLGSLVPVVVETLGDAYPELQR	Q5JTZ9	AARS2	Alanine--tRNA ligase, mitochondrial	1	4.70751e+06	7.37513e+06	6.96868e+06	1.88602e+07	2.12886e+06	1.43499e-07	0.249601	3.46436		-2.00231	1.79259	0	0	0	-0.104859	0.945563	0.0243093
AAFLNFFR	Q5JTZ9	AARS2	Alanine--tRNA ligase, mitochondrial	3270600	2.68569e+06	2.54724e+06	3.63132e+06	4.48288e+06	853725	0.900664	0.599098	2.98368	-0.150939	-0.739135	1.57709	0	0	0	0.229006	0.75834	0.120136
VVAQGTGSTTDLEAALSIAQTYALSQL	Q5JTZ9	AARS2	Alanine--tRNA ligase, mitochondrial	3833400	2.72183e+06	8.20708e+06	3.68597e+06	1.22741e+07	1.11484e+06	1.04	0.221754	7.36169	0.0565819	-2.17297	2.88004	0	0	0	0.254549	0.870238	0.0603618
LDVTTQTPLTPEQLR	Q5JTZ9	AARS2	Alanine--tRNA ligase, mitochondrial	4608200	4.52742e+06	4.93706e+06	5.91629e+06	8.43579e+06	1.0702e+06	0.7789	0.536692	4.61319	-0.36049	-0.897833	2.20577	0	0	0	0.315814	0.758107	0.12027
ELGQSLAQEVK	Q5JTZ9	AARS2	Alanine--tRNA ligase, mitochondrial	3392200	3.05106e+06	2.92616e+06	2.82819e+06	6.36354e+06	723577	1.19942	0.47946	4.04401	0.262342	-1.06052	2.01579	0	0	0	0.405871	0.672347	0.172407
TNFYAEQGGQASDR	Q5JTZ9	AARS2	Alanine--tRNA ligase, mitochondrial	2849300	1.48807e+06	1.63244e+06	2.17512e+06	3.45197e+06	366551	1.30995	0.431078	4.4535	0.389511	-1.21398	2.15494	0	0	0	0.44349	0.672152	0.172533
LLAVTGEQAQQAR	Q5JTZ9	AARS2	Alanine--tRNA ligase, mitochondrial	6143600	5.37474e+06	6.4517e+06	7.46665e+06	1.00377e+07	1.11629e+06	0.822806	0.535454	5.77961	-0.281376	-0.901166	2.53097	0	0	0	0.449477	0.692276	0.159721
DIWLSLGVPASR	Q5JTZ9	AARS2	Alanine--tRNA ligase, mitochondrial	2067200	1.76477e+06	1.86086e+06	1.76865e+06	3.27141e+06	456731	1.1688	0.539452	4.0743	0.225027	-0.890434	2.02655	0	0	0	0.453715	0.621692	0.206425
EADGSLQPLPQR	Q5JTZ9	AARS2	Alanine--tRNA ligase, mitochondrial	1	3.29794e+06	3.00689e+06	3.53044e+06	6.1773e+06	688807	2.83251e-07	0.53388	4.36535		-0.905413	2.1261	0	0	0	0.610343	0.626564	0.203035
TGAVGDLVIIGDR	Q5JTZ9	AARS2	Alanine--tRNA ligase, mitochondrial	3199500	3.17587e+06	3.36128e+06	3.61815e+06	4.14924e+06	583267	0.884292	0.765411	5.76284	-0.177406	-0.385694	2.52678	0	0	0	0.65456	0.523739	0.280885
FTNKEWETIR	Q9NRN7	AASDHPPT	L-aminoadipate-semialdehyde dehydrogenase-phosphopantetheinyl transferase	2643200	1	1	1.57558e+06	1.79211e+06	4.32499e+06	1.67761	5.58001e-07	2.31214e-07	0.746406	-20.7732	-22.0443	0	0	0	-14.0237	0.130752	0.883551
AIGVGLGFELQR	Q9NRN7	AASDHPPT	L-aminoadipate-semialdehyde dehydrogenase-phosphopantetheinyl transferase	7867600	5.9876e+06	7.06564e+06	6.36592e+06	6.70002e+06	9.60674e+06	1.23589	0.893668	0.735487	0.305555	-0.162189	-0.443228	0	0	0	-0.0999538	0.670928	0.173324
DSSNPYPNFNFNISHQGDYAVLAAEPELQVGIDIMK	Q9NRN7	AASDHPPT	L-aminoadipate-semialdehyde dehydrogenase-phosphopantetheinyl transferase	2058300	1.72944e+06	2.0689e+06	1	859930	4.32856e+06	2058300	2.01115	0.477965		1.00802	-1.06502	0	0	0	-0.0285027	0.972888	0.0119372
AEWLLAVR	Q9NRN7	AASDHPPT	L-aminoadipate-semialdehyde dehydrogenase-phosphopantetheinyl transferase	8545500	7.24803e+06	8.51881e+06	8.47617e+06	4.03087e+06	1.62237e+07	1.00818	1.79813	0.525083	0.0117531	0.846497	-0.929382	0	0	0	-0.0237105	0.965348	0.015316
IGQFVFAR	Q9NRN7	AASDHPPT	L-aminoadipate-semialdehyde dehydrogenase-phosphopantetheinyl transferase	13797000	1.16983e+07	1.35295e+07	1.06622e+07	6.26095e+06	2.29993e+07	1.29401	1.86845	0.58826	0.371847	0.901843	-0.765475	0	0	0	0.169405	0.747869	0.126174
SFKDEWTQLDMFYR	Q9NRN7	AASDHPPT	L-aminoadipate-semialdehyde dehydrogenase-phosphopantetheinyl transferase	5161400	4.93993e+06	5.11934e+06	4.15633e+06	2.66893e+06	8.07108e+06	1.24182	1.8509	0.634283	0.312453	0.88823	-0.656802	0	0	0	0.181294	0.708134	0.149885
LNIPWNHIR	Q9NRN7	AASDHPPT	L-aminoadipate-semialdehyde dehydrogenase-phosphopantetheinyl transferase	6315400	7.17677e+06	7.9099e+06	5.77071e+06	2.65911e+06	1.23935e+07	1.09439	2.69893	0.638231	0.130124	1.43239	-0.64785	0	0	0	0.304888	0.641771	0.19262
LEFDLSPLNLDIGQVYK	Q9NRN7	AASDHPPT	L-aminoadipate-semialdehyde dehydrogenase-phosphopantetheinyl transferase	11129000	8.26291e+06	1.49874e+07	8.6464e+06	5.18994e+06	1.42888e+07	1.28712	1.5921	1.0489	0.364152	0.670931	0.0688704	0	0	0	0.367985	0.101667	0.99282
IDEHHFVAVALR	Q9NRN7	AASDHPPT	L-aminoadipate-semialdehyde dehydrogenase-phosphopantetheinyl transferase	3213800	3.45309e+06	5.1217e+06	3.68064e+06	1.60575e+06	3.09157e+06	0.873163	2.15045	1.65666	-0.195677	1.10464	0.72828	0	0	0	0.545747	0.230602	0.637138
WAFSCGTWLPSR	Q9NRN7	AASDHPPT	L-aminoadipate-semialdehyde dehydrogenase-phosphopantetheinyl transferase	4035700	3.16427e+06	1.46078e+06	1	1	1	4035700	3.16427e+06	1.46078e+06	21.9444	21.5934	20.4783	0	0	0	21.3387	1.10105e-06	5.95819
TPGFSVQSISDFEK	A0A7P0Z434	AATF	Protein AATF	2478700	1.59802e+06	1.52091e+06	3.28272e+06	2.96634e+06	615001	0.755075	0.538717	2.47302	-0.405308	-0.892401	1.30628	0	0	0	0.00285596	0.996787	0.00139753
DLDEEIFDDDDFYHQLLR	A0A7P0Z434	AATF	Protein AATF	1195400	1.02374e+06	1.38419e+06	2.35082e+06	1.77535e+06	387191	0.508503	0.576641	3.57496	-0.975673	-0.794255	1.83793	0	0	0	0.0226667	0.981303	0.00819671
SILTQIDHILMDKER	A0A7P0Z434	AATF	Protein AATF	2540100	2.4663e+06	2.70322e+06	3.88479e+06	1	1	0.653858	2.4663e+06	2.70322e+06	-0.61295	21.2339	21.3662	0	0	0	13.9957	0.127851	0.893297
STVLSLLLR	Q9NRK6	ABCB10	ATP-binding cassette sub-family B member 10, mitochondrial	1410600	762990	1.85481e+06	1.30671e+06	1.92825e+06	1.87116e+06	1.0795	0.39569	0.991263	0.110367	-1.33756	-0.0126599	0	0	0	-0.413284	0.422966	0.373694
VLSGISFEVPAGK	A0A590UJS8	ABCB7	ATP-binding cassette sub-family B member 7, mitochondrial	1	2.05929e+06	1	3.02365e+06	3.70417e+06	435813	3.30726e-07		2.29456e-06	-21.5279		-18.7334	0	0	0	-20.1306	0.000302447	3.51935
AGAAFFNEVR	A0A590UJS8	ABCB7	ATP-binding cassette sub-family B member 7, mitochondrial	4489400	3.75157e+06	3.91543e+06	2.81544e+06	5.28748e+06	1.83633e+07	1.59456	0.70952	0.21322	0.673162	-0.495084	-2.22958	0	0	0	-0.683835	0.462885	0.334527
LQEEIVNSVK	A0A590UJS8	ABCB7	ATP-binding cassette sub-family B member 7, mitochondrial	5032500	4.03398e+06	5.53599e+06	6.13137e+06	7.08322e+06	6.35164e+06	0.82078	0.569512	0.871585	-0.284933	-0.812202	-0.198287	0	0	0	-0.431808	0.0875546	1.05772
LAGLHDAILR	A0A590UJS8	ABCB7	ATP-binding cassette sub-family B member 7, mitochondrial	1816500	1.6534e+06	2.30852e+06	2.48631e+06	3.3598e+06	1.41582e+06	0.7306	0.492112	1.63052	-0.452847	-1.02294	0.705333	0	0	0	-0.256818	0.640045	0.193789
AVGVVPQDAVLFHNTIYYNLLYGNISASPEEVYAVAK	A0A590UJS8	ABCB7	ATP-binding cassette sub-family B member 7, mitochondrial	6662600	3.32603e+06	5.07299e+06	5.50772e+06	4.0577e+06	2.96595e+06	1.20968	0.819684	1.71041	0.27463	-0.28686	0.774341	0	0	0	0.254037	0.453812	0.343124
VAISLGFLGGAK	A0A590UJS8	ABCB7	ATP-binding cassette sub-family B member 7, mitochondrial	4070200	2.69231e+06	3.27002e+06	3.63356e+06	4.31022e+06	532522	1.12017	0.624633	6.14063	0.163715	-0.67892	2.61839	0	0	0	0.701061	0.517558	0.286041
VMASPLQITPQTATVAFDNVHFEYIEGQK	A0A590UJS8	ABCB7	ATP-binding cassette sub-family B member 7, mitochondrial	3390600	2.94508e+06		1	1		3390600	2.94508e+06	#DIV/0!	21.6931	21.4899		0	0	0	21.5915	9.51872e-08	7.02142
NSSLAGAAFLLLCLLHKR	A0A3B3ITW3	ABCD3	ATP-binding cassette sub-family D member 3	313980	1.28079e+06	1	1	1.12568e+06	1.78898e+06	313980	1.1378	5.58979e-07	18.2603	0.186246	-20.7707	0	0	0	-0.774715	0.948529	0.0229494
YLYEEYLQAFTYYK	A0A3B3ITW3	ABCD3	ATP-binding cassette sub-family D member 3	1643600	1.75907e+06	2.05345e+06	1.7751e+06	1	3.36148e+06	0.925921	1.75907e+06	0.610877	-0.111039		-0.711047	0	0	0	-0.411043	0.163327	0.786941
VLGELWPLFGGR	A0A3B3ITW3	ABCD3	ATP-binding cassette sub-family D member 3	4853600	5.33931e+06	4.034e+06	5.60048e+06	5.86828e+06	7.24629e+06	0.866641	0.909859	0.556699	-0.206494	-0.136285	-0.84503	0	0	0	-0.395936	0.153911	0.812732
STHSELLEDYYQSGR	A0A3B3ITW3	ABCD3	ATP-binding cassette sub-family D member 3	9499500	8.65893e+06	9.12334e+06	1.15714e+07	1.08868e+07	1.30877e+07	0.820946	0.795359	0.697093	-0.284642	-0.330323	-0.520577	0	0	0	-0.378514	0.00634335	2.19768
NSSLAGAAFLLLCLLHK	A0A3B3ITW3	ABCD3	ATP-binding cassette sub-family D member 3	3362600	2.36796e+06	3.27629e+06	2.82805e+06	3.16535e+06	3.88302e+06	1.18902	0.748086	0.843747	0.249769	-0.418723	-0.245117	0	0	0	-0.138024	0.528597	0.276875
DLNFEVR	A0A3B3ITW3	ABCD3	ATP-binding cassette sub-family D member 3	4538600	3.09922e+06	3.31123e+06	3.01076e+06	4.4267e+06	3.96419e+06	1.50746	0.700119	0.835284	0.59212	-0.514328	-0.259662	0	0	0	-0.0606231	0.865015	0.0629761
IANPDQLLTQDVEK	A0A3B3ITW3	ABCD3	ATP-binding cassette sub-family D member 3	13192000	7.95098e+06	1.1355e+07	1.06675e+07	1.09023e+07	1.11968e+07	1.23665	0.729295	1.01413	0.306436	-0.455426	0.020249	0	0	0	-0.0429137	0.856258	0.0673955
LFYVPQRPYMTLGTLR	A0A3B3ITW3	ABCD3	ATP-binding cassette sub-family D member 3	9963700	6.99097e+06	8.17427e+06	8.29892e+06	6.75652e+06	1.03696e+07	1.2006	1.0347	0.78829	0.263758	0.0492125	-0.343201	0	0	0	-0.0100769	0.957499	0.0188617
GISDLVLKEYLDNVQLGHILER	A0A3B3ITW3	ABCD3	ATP-binding cassette sub-family D member 3	1492900	4.37991e+06	2.50324e+06	1.12332e+06	5.1366e+06	2.88756e+06	1.32901	0.852686	0.866904	0.410351	-0.229913	-0.206055	0	0	0	-0.00853881	0.969451	0.0134743
SGANVLICGPNGCGK	A0A3B3ITW3	ABCD3	ATP-binding cassette sub-family D member 3	5131700	4.59156e+06	4.19289e+06	4.50367e+06	3.79161e+06	5.27282e+06	1.13945	1.21098	0.795189	0.188336	0.276174	-0.33063	0	0	0	0.0446269	0.825239	0.0834205
GISDLVLK	A0A3B3ITW3	ABCD3	ATP-binding cassette sub-family D member 3	3248500	1.42587e+06	2.34558e+06	2.53367e+06	900775	3.44939e+06	1.28213	1.58293	0.679998	0.358544	0.662599	-0.556397	0	0	0	0.154915	0.694121	0.158565
AVVDKVFFSR	A0A3B3ITW3	ABCD3	ATP-binding cassette sub-family D member 3	1485600	2.46549e+06	1.43492e+06	1.23751e+06	709301	3.53493e+06	1.20047	3.47594	0.405925	0.263605	1.7974	-1.30071	0	0	0	0.253431	0.790958	0.101847
GIEGVQVIPLIPGAGEIIIADNIIK	A0A3B3ITW3	ABCD3	ATP-binding cassette sub-family D member 3	8536700	2.54459e+06	9.05347e+06	5.78907e+06	3.0188e+06	4.48455e+06	1.47462	0.842914	2.01881	0.560347	-0.246542	1.01351	0	0	0	0.442438	0.296118	0.528536
FDHVPLATPNGDVLIR	A0A3B3ITW3	ABCD3	ATP-binding cassette sub-family D member 3	4255200	2.83921e+06	4.43139e+06	3.86475e+06	844589	1	1.10103	3.36164	4.43139e+06	0.138852	1.74917		0	0	0	0.94401	0.213772	0.67005
IRDAYTHPQFVTDVMKPLQIENIIDQEVQTLSGGELQR	P61221	ABCE1	ATP-binding cassette sub-family E member 1	1	1	1	2.6368e+06	2.33885e+06	1.25634e+07	3.79248e-07	4.2756e-07	7.95965e-08	-21.3304	-21.1574	-23.5827	0	0	0	-22.0235	9.42019e-06	5.02594
VALALCLGKPADVYLIDEPSAYLDSEQR	P61221	ABCE1	ATP-binding cassette sub-family E member 1	1	5.91511e+06	1	1.42523e+07	9.53678e+06	3.69171e+07	7.01639e-08	0.620242	2.70877e-08	-23.7647	-0.689097	-25.1378	0	0	0	-16.5305	0.105498	0.976757
INKLNSIKDVEQK	P61221	ABCE1	ATP-binding cassette sub-family E member 1	1902200	3.26811e+06	2.11873e+06	2.95051e+06	3.18808e+06	5.01007e+06	0.644702	1.0251	0.422894	-0.633295	0.0357673	-1.24163	0	0	0	-0.613053	0.171873	0.764793
CPFGALSIVNLPSNLEK	P61221	ABCE1	ATP-binding cassette sub-family E member 1	2616700	1	3.13151e+06	2.9896e+06	1	5.25337e+06	0.875267	1	0.596095	-0.192205		-0.746385	0	0	0	-0.469295	0.107699	0.967789
FRDASLVFK	P61221	ABCE1	ATP-binding cassette sub-family E member 1	4722100	6.93356e+06	4.35402e+06	4.54122e+06	4.37998e+06	9.1878e+06	1.03983	1.58301	0.473891	0.0563492	0.662671	-1.07737	0	0	0	-0.119451	0.826296	0.0828641
LCIEVTPQSK	P61221	ABCE1	ATP-binding cassette sub-family E member 1	17132000	1.32284e+07	1.62314e+07	1.53284e+07	1.28072e+07	2.34617e+07	1.11766	1.03288	0.691827	0.160485	0.0466776	-0.531517	0	0	0	-0.108118	0.640321	0.193602
ADIFMFDEPSSYLDVK	P61221	ABCE1	ATP-binding cassette sub-family E member 1	10192000	1.04094e+07	1.13439e+07	1.2512e+07	7.44149e+06	1.43677e+07	0.814578	1.39884	0.789536	-0.295875	0.484231	-0.340923	0	0	0	-0.0508557	0.858664	0.0661766
YDDPPDWQEILTYFR	P61221	ABCE1	ATP-binding cassette sub-family E member 1	7197300	4.41147e+06	7.40749e+06	7.21458e+06	4.81653e+06	7.20878e+06	0.997604	0.915902	1.02756	-0.00346036	-0.126735	0.0392292	0	0	0	-0.030322	0.575172	0.240202
VIVFDGVPSK	P61221	ABCE1	ATP-binding cassette sub-family E member 1	18742000	1.75744e+07	1.5984e+07	1.64647e+07	1.21479e+07	2.75975e+07	1.13831	1.44671	0.579181	0.186896	0.532774	-0.787915	0	0	0	-0.0227482	0.95688	0.0191424
EGINIFLDGYVPTENLR	P61221	ABCE1	ATP-binding cassette sub-family E member 1	21431000	2.1051e+07	2.1475e+07	2.1499e+07	1.71774e+07	2.70101e+07	0.996836	1.2255	0.795075	-0.00457132	0.293374	-0.330838	0	0	0	-0.0140117	0.941774	0.0260533
FLSQLEITFR	P61221	ABCE1	ATP-binding cassette sub-family E member 1	9190400	8.86498e+06	7.3889e+06	8.70525e+06	5.0015e+06	1.26745e+07	1.05573	1.77246	0.582973	0.0782417	0.825757	-0.778498	0	0	0	0.0418335	0.932418	0.0303894
FACAVVCIQK	P61221	ABCE1	ATP-binding cassette sub-family E member 1	16338000	2.13065e+07	1.72179e+07	1.80452e+07	1.29259e+07	2.30529e+07	0.905392	1.64836	0.746887	-0.143385	0.721027	-0.421037	0	0	0	0.0522017	0.886693	0.0522267
NVEDLSGGELQR	P61221	ABCE1	ATP-binding cassette sub-family E member 1	22574000	2.376e+07	2.29004e+07	1.95388e+07	1.61977e+07	3.3071e+07	1.15534	1.46688	0.692463	0.208318	0.55275	-0.530191	0	0	0	0.0769591	0.821465	0.0854111
NTVANSPQTLLAGMNK	P61221	ABCE1	ATP-binding cassette sub-family E member 1	6840500	4.38347e+06	5.39827e+06	4.73738e+06	4.32916e+06	6.51616e+06	1.44394	1.01255	0.828443	0.530013	0.0179861	-0.271526	0	0	0	0.0921577	0.714181	0.146191
PGEVLGLVGTNGIGK	P61221	ABCE1	ATP-binding cassette sub-family E member 1	3668400	1.9585e+06	3.89258e+06	2.84613e+06	2.28898e+06	3.44523e+06	1.28891	0.855623	1.12985	0.366152	-0.224953	0.176129	0	0	0	0.105776	0.576546	0.239166
AIIKPQYVDQIPK	P61221	ABCE1	ATP-binding cassette sub-family E member 1	10436000	8.70321e+06	8.20864e+06	8.53585e+06	5.37776e+06	1.27497e+07	1.22261	1.61837	0.643829	0.289961	0.694544	-0.63525	0	0	0	0.116419	0.782099	0.106738
LKPDEGGEVPVLNVSYKPQK	P61221	ABCE1	ATP-binding cassette sub-family E member 1	19737000	1.89793e+07	1.53894e+07	1.62574e+07	1.17359e+07	2.30568e+07	1.21403	1.6172	0.667455	0.279809	0.693495	-0.583258	0	0	0	0.130015	0.746988	0.126686
KSGNYFFLDD	P61221	ABCE1	ATP-binding cassette sub-family E member 1	5641900	5.80201e+06	7.52483e+06	5.41609e+06	4.6123e+06	7.49992e+06	1.04169	1.25794	1.00332	0.0589302	0.331065	0.00478499	0	0	0	0.131593	0.262363	0.581097
KCPFGALSIVNLPSNLEK	P61221	ABCE1	ATP-binding cassette sub-family E member 1	1	4.69906e+06	8.05289e+06	5.50142e+06	4.43459e+06	7.03354e+06	1.81771e-07	1.05964	1.14493		0.0835727	0.195256	0	0	0	0.139414	0.0440737	1.35582
LPIPRPGEVLGLVGTNGIGK	P61221	ABCE1	ATP-binding cassette sub-family E member 1	7398200	1.18775e+07	1.07102e+07	8.86638e+06	6.00243e+06	1.23109e+07	0.83441	1.97877	0.869975	-0.261171	0.984607	-0.200954	0	0	0	0.174161	0.689754	0.161306
GSELQNYFTK	P61221	ABCE1	ATP-binding cassette sub-family E member 1	17127000	1.66032e+07	1.87631e+07	7.70232e+06	1.14619e+07	2.5089e+07	2.22362	1.44855	0.747861	1.15291	0.534609	-0.419159	0	0	0	0.422786	0.407489	0.389884
TQAIVCQQLDLTHLK	P61221	ABCE1	ATP-binding cassette sub-family E member 1	31832000	2.24121e+07	4.44348e+07	2.22963e+07	1.87153e+07	2.97845e+07	1.42768	1.19753	1.49188	0.513676	0.260061	0.577128	0	0	0	0.450288	0.00967014	2.01457
GTVGSILDR	P61221	ABCE1	ATP-binding cassette sub-family E member 1	12682000	7.69861e+06	9.72407e+06	4.5726e+06	8.91874e+06	1	2.77347	0.863195	9.72407e+06	1.47169	-0.212241		0	0	0	0.629727	0.389581	0.409403
PADVYLIDEPSAYLDSEQR	P61221	ABCE1	ATP-binding cassette sub-family E member 1	4065700	2.86934e+06	1	5.06048e+06	953205	5.80489e+06	0.803422	3.01021	1.72269e-07	-0.31577	1.58986		0	0	0	0.637046	0.435815	0.360698
QKPNLGKYDDPPDWQEILTYFR	P61221	ABCE1	ATP-binding cassette sub-family E member 1	1	2.18939e+06	1.99903e+06	1.009e+06	1.09796e+06	1	9.91081e-07	1.99405	1.99903e+06	-19.9445	0.995703	20.9309	0	0	0	0.660693	0.958037	0.0186175
TFFEELAVEDK	Q5STZ8	ABCF1	ATP-binding cassette sub-family F member 1	1	1		2.55679e+06	3.14342e+06		3.91115e-07	3.18125e-07		-21.2859	-21.5839		0	0	0	-21.4349	3.06698e-07	6.51329
TFFEELAVEDKQAGEEEK	Q5STZ8	ABCF1	ATP-binding cassette sub-family F member 1	1		1	4.75671e+06		1.28222e+06	2.10229e-07		7.799e-07	-22.1815		-20.2902	0	0	0	-21.2359	8.03233e-05	4.09516
NLDFGIDMDSR	Q5STZ8	ABCF1	ATP-binding cassette sub-family F member 1	1	2.52952e+06	1	1	4.19943e+06	495728	1	0.602349	2.01724e-06		-0.731329	-18.9192	0	0	0	-9.82526	0.243053	0.614299
EPDVLILDEPTNNLDIESIDALGEAINEYK	Q5STZ8	ABCF1	ATP-binding cassette sub-family F member 1	4456800	1	1	1	9.96986e+06	1	4456800	1.00302e-07	1	22.0876	-23.2491		0	0	0	-0.580782	0.974738	0.011112
AVSEEQQPALK	Q5STZ8	ABCF1	ATP-binding cassette sub-family F member 1	13027000	8.76654e+06	1.1523e+07	1.48324e+07	2.15587e+07	3.20053e+06	0.878279	0.406636	3.60035	-0.187249	-1.29819	1.84814	0	0	0	0.120899	0.901926	0.0448292
FTFPDPPPLSPPVLGLHGVTFGYQGQKPLFK	Q5STZ8	ABCF1	ATP-binding cassette sub-family F member 1	13153000	1.43157e+07	1.18712e+07	1.51239e+07	3.04032e+07	3.31385e+06	0.869686	0.47086	3.58231	-0.201434	-1.08663	1.84089	0	0	0	0.184276	0.842044	0.0746651
GAVIVVSHDAR	Q5STZ8	ABCF1	ATP-binding cassette sub-family F member 1	7521000	3.13251e+06	6.5088e+06	6.82002e+06	9.37359e+06	1.51705e+06	1.10278	0.334184	4.29043	0.141148	-1.58128	2.10112	0	0	0	0.220329	0.846031	0.0726139
FGLESHAHTIQICK	Q5STZ8	ABCF1	ATP-binding cassette sub-family F member 1	9195400	7.00299e+06	6.35585e+06	1.01619e+07	1.5126e+07	1.68372e+06	0.904892	0.462976	3.77489	-0.144182	-1.11099	1.91644	0	0	0	0.220421	0.817139	0.0877038
ILAGLGFDPEMQNRPTQK	Q5STZ8	ABCF1	ATP-binding cassette sub-family F member 1	10743000	1.07871e+07	9.16242e+06	1.23542e+07	2.11379e+07	2.28405e+06	0.869581	0.510322	4.01148	-0.201608	-0.970522	2.00413	0	0	0	0.277335	0.771265	0.112796
AANAAENDFSVSQAEMSSR	Q5STZ8	ABCF1	ATP-binding cassette sub-family F member 1	3281100	3.68001e+06	3.98586e+06	2.99955e+06	7.67633e+06	963373	1.09386	0.479397	4.13739	0.129434	-1.06071	2.04872	0	0	0	0.372483	0.701991	0.153669
IGFFNQQYAEQLRMEETPTEYLQR	Q5STZ8	ABCF1	ATP-binding cassette sub-family F member 1	8344500	8.89114e+06	9.14193e+06	8.50671e+06	1.65982e+07	2.15148e+06	0.980931	0.535668	4.24913	-0.0277757	-0.900588	2.08717	0	0	0	0.386268	0.685681	0.163878
RLQGQLEQGDDTAAER	Q5STZ8	ABCF1	ATP-binding cassette sub-family F member 1	4040300	2.26972e+06	5.22908e+06	4.91294e+06	6.31209e+06	639590	0.822379	0.359583	8.17568	-0.282124	-1.4756	3.03134	0	0	0	0.424537	0.768581	0.11431
RILAGLGFDPEMQNRPTQK	Q5STZ8	ABCF1	ATP-binding cassette sub-family F member 1	2664600	3.36838e+06	2.42419e+06	1	4.91911e+06	899291	2664600	0.684754	2.69566		-0.546342	1.43064	0	0	0	0.442149	0.590735	0.228607
IGFFNQQYAEQLR	Q5STZ8	ABCF1	ATP-binding cassette sub-family F member 1	9884900	6.21258e+06	1.09467e+07	1.09518e+07	1.20431e+07	1.77874e+06	0.90258	0.515864	6.15419	-0.147874	-0.954937	2.62157	0	0	0	0.506253	0.664509	0.177499
STLLLLLTGK	Q5STZ8	ABCF1	ATP-binding cassette sub-family F member 1	9964300	7.97399e+06	1.08607e+07	9.66965e+06	1.42195e+07	2.09611e+06	1.03047	0.56078	5.18135	0.0433044	-0.834494	2.37333	0	0	0	0.52738	0.61096	0.213987
NQDEESQEAPELLK	Q5STZ8	ABCF1	ATP-binding cassette sub-family F member 1	6560100	6.12361e+06	6.18655e+06	6.63549e+06	1.13502e+07	1.09326e+06	0.988638	0.539515	5.65879	-0.0164862	-0.890265	2.50049	0	0	0	0.531247	0.628819	0.201474
RKNQDEESQEAPELLK	Q5STZ8	ABCF1	ATP-binding cassette sub-family F member 1	2963000	2.49033e+06	2.93175e+06	2.50075e+06	4.38156e+06	530398	1.18485	0.568365	5.52746	0.2447	-0.81511	2.46662	0	0	0	0.632069	0.548994	0.260432
TLLIVSHDQGFLDDVCTDIIHLDAQR	Q5STZ8	ABCF1	ATP-binding cassette sub-family F member 1	3187400	5.45628e+06	5.33355e+06	6.21053e+06	3.1966e+06	1.21438e+06	0.513225	1.7069	4.39198	-0.962336	0.771378	2.13487	0	0	0	0.647971	0.509689	0.292695
LQGQLEQGDDTAAER	Q5STZ8	ABCF1	ATP-binding cassette sub-family F member 1	9477000	5.74367e+06	8.40135e+06	9.17883e+06	1.15929e+07	1.0607e+06	1.03248	0.495446	7.92059	0.0461194	-1.0132	2.98561	0	0	0	0.672842	0.603796	0.21911
LITETNCQLWVVEEQSVSQIDGDFEDYKR	Q5STZ8	ABCF1	ATP-binding cassette sub-family F member 1	5554200	1	3.87948e+06	6.0267e+06	1.09809e+07	1.35358e+06	0.921599	9.10673e-08	2.86609	-0.117789		1.51908	0	0	0	0.700647	0.334015	0.476234
VVFAELACR	Q5STZ8	ABCF1	ATP-binding cassette sub-family F member 1	1	5.40029e+06	8.12993e+06	8.60199e+06	1.37485e+07	1.16588e+06	1.16252e-07	0.39279	6.97321		-1.34817	2.80182	0	0	0	0.726828	0.670443	0.173638
DGPCIYNNLEFGIDLDTR	Q9UG63	ABCF2	ATP-binding cassette sub-family F member 2	1	1	1	1.41963e+06	2.40893e+06	297865	7.04409e-07	4.15123e-07	3.35722e-06	-20.4371	-21.2	-18.1843	0	0	0	-19.9404	2.51407e-05	4.59962
MMASGLTERVVSDK	Q9UG63	ABCF2	ATP-binding cassette sub-family F member 2	1	284206	1	507659	626032	1	1.96983e-06	0.45398	1	-18.9535	-1.1393		0	0	0	-10.0464	0.227428	0.643157
TLSFYFPPCGK	Q9UG63	ABCF2	ATP-binding cassette sub-family F member 2	2483000	2.09563e+06	1	1.65628e+06	4.83957e+06	1	1.49914	0.43302	1	0.584136	-1.20749		0	0	0	-0.311678	0.672457	0.172335
FHWEQDQIAHMK	Q9UG63	ABCF2	ATP-binding cassette sub-family F member 2	5134400	3.16569e+06	1	3.36497e+06	6.18488e+06	555761	1.52584	0.511844	1.79933e-06	0.609604	-0.966224		0	0	0	-0.17831	0.781256	0.107207
YHQHLQEQLDLDLSPLEYMMK	Q9UG63	ABCF2	ATP-binding cassette sub-family F member 2	8654800	2.43301e+06	4.56632e+06	7.08988e+06	1.46112e+07	1.03337e+06	1.22073	0.166517	4.41886	0.287739	-2.58626	2.14367	0	0	0	-0.0516154	0.971873	0.0123904
SKLVDEEPQLTKR	Q9UG63	ABCF2	ATP-binding cassette sub-family F member 2	1	2.30117e+06	1.66972e+06	1.52233e+06	2.66574e+06	1	6.56886e-07	0.86324	1.66972e+06	-20.5379	-0.212166	20.6712	0	0	0	-0.0262808	0.998343	0.00072016
IPPPVIMVQNVSFK	Q9UG63	ABCF2	ATP-binding cassette sub-family F member 2	10278000	9.41645e+06	1.0891e+07	1.06825e+07	1.6424e+07	4.63796e+06	0.962131	0.573335	2.34824	-0.0556942	-0.802549	1.23158	0	0	0	0.124446	0.84431	0.073498
YGLIGLNGIGK	Q9UG63	ABCF2	ATP-binding cassette sub-family F member 2	7438000	5.05823e+06	7.67577e+06	7.13752e+06	8.73534e+06	3.45019e+06	1.0421	0.579053	2.22474	0.0594916	-0.788232	1.15364	0	0	0	0.141632	0.813472	0.0896571
EVPIPEHIDIYHLTR	Q9UG63	ABCF2	ATP-binding cassette sub-family F member 2	28138000	2.21393e+07	3.57649e+07	2.68093e+07	3.91566e+07	1.54511e+07	1.04956	0.565404	2.31471	0.0697854	-0.822646	1.21083	0	0	0	0.152657	0.808122	0.0925231
YYTGNYDQYVK	Q9UG63	ABCF2	ATP-binding cassette sub-family F member 2	15953000	1.46608e+07	1.35094e+07	1.16277e+07	2.25754e+07	7.60034e+06	1.37198	0.649414	1.77747	0.456257	-0.62279	0.829827	0	0	0	0.221098	0.638392	0.194913
KGHEENGDVVTEPQVAEK	Q9UG63	ABCF2	ATP-binding cassette sub-family F member 2	1	2.37264e+06	3.32813e+06	1	4.28939e+06	1.26993e+06	1	0.553142	2.62072		-0.854278	1.38996	0	0	0	0.267842	0.769795	0.113625
EMPPSDKTPLHCVMEVDTER	Q9UG63	ABCF2	ATP-binding cassette sub-family F member 2	1	2.9911e+06	3.27786e+06	2.28665e+06	5.65427e+06	1.15074e+06	4.37321e-07	0.528999	2.84849		-0.918664	1.5102	0	0	0	0.295766	0.765329	0.116152
LVDEEPQLTK	Q9UG63	ABCF2	ATP-binding cassette sub-family F member 2	12603000	9.4079e+06	1.08033e+07	1.20136e+07	1.72933e+07	1.57474e+06	1.04906	0.54402	6.86033	0.0690974	-0.878268	2.77828	0	0	0	0.656369	0.5814	0.235525
VALVGPNGAGK	Q9UG63	ABCF2	ATP-binding cassette sub-family F member 2	7450500	6.56706e+06	9.46743e+06	7.7543e+06	1.24575e+07	1.19378e+06	0.960822	0.527157	7.93061	-0.0576595	-0.923695	2.98743	0	0	0	0.668693	0.602991	0.219689
LKDFSGGWR	Q9UG63	ABCF2	ATP-binding cassette sub-family F member 2	2835100	2.08922e+06	2.08894e+06	1.45116e+06	4.78275e+06	434523	1.95368	0.436824	4.80744	0.966198	-1.19488	2.26527	0	0	0	0.678863	0.537991	0.269225
ILHGLGFTPAMQR	Q9UG63	ABCF2	ATP-binding cassette sub-family F member 2	7134300	6.31377e+06	7.68708e+06	6.53601e+06	1.33454e+07	939003	1.09154	0.473104	8.18643	0.126361	-1.07977	3.03323	0	0	0	0.693274	0.60044	0.22153
LIQQVAQEIWVCEK	Q9UG63	ABCF2	ATP-binding cassette sub-family F member 2	9564600	1.09154e+07	1.23382e+07	1.22023e+07	1.48726e+07	1.47825e+06	0.783833	0.73393	8.34645	-0.351382	-0.446286	3.06116	0	0	0	0.754498	0.548801	0.260585
LVDEEPQLTKR	Q9UG63	ABCF2	ATP-binding cassette sub-family F member 2	2681200	2.39972e+06	2.49988e+06	1.53957e+06	3.20008e+06	223245	1.74153	0.749895	11.1979	0.800354	-0.415239	3.48516	0	0	0	1.29009	0.325565	0.487362
ETTEVDLLTK	Q9UG63	ABCF2	ATP-binding cassette sub-family F member 2	7399200	1	5.69913e+06	7.4759e+06	6.59207e+06	620935	0.989741	1.51697e-07	9.17832	-0.0148771		3.19823	0	0	0	1.59168	0.275821	0.559373
LEELDADKAEMR	Q9UG63	ABCF2	ATP-binding cassette sub-family F member 2	12820000	7.51526e+06	1	1.08246e+07	661827	4.65383e+06	1.18434	11.3553	2.14877e-07	0.244082	3.5053		0	0	0	1.87469	0.220634	0.656328
VPAHISLLHVEQEVAGDDTPALQSVLESDSVR	Q9NUQ8-2	ABCF3	ATP-binding cassette sub-family F member 3	1		2.06901e+06	2.12636e+06		504876	4.70287e-07		4.09806	-21.02		2.03494	0	0	0	-9.49251	0.349896	0.456062
FSPPILQLDEVDFYYDPK	Q9NUQ8-2	ABCF3	ATP-binding cassette sub-family F member 3	1029100	1	1	1.61817e+06	1	258313	0.635965	1	3.87128e-06	-0.652981		-17.9788	0	0	0	-9.31587	0.244779	0.611225
ALFARPDLLLLDEPTNMLDVR	Q9NUQ8-2	ABCF3	ATP-binding cassette sub-family F member 3	2792400	2.34811e+06	1	3.23648e+06	4.10158e+06	884725	0.862789	0.572489		-0.212921	-0.804681		0	0	0	-0.508801	0.104307	0.981688
ADIQLLVYTIDDLIDKLSTIVN	Q9NUJ1	ABHD10	Mycophenolic acid acyl-glucuronide esterase, mitochondrial	2959900	1	1	1.60472e+06	1	317036	1.8445	1	3.15421e-06	0.883227		-18.2743	0	0	0	-8.69553	0.310302	0.508215
ALAIEEFCK	Q9NUJ1	ABHD10	Mycophenolic acid acyl-glucuronide esterase, mitochondrial	8418700	7.90304e+06	9.39487e+06	7.58883e+06	4.86261e+06	1.51288e+07	1.10935	1.62527	0.620991	0.149721	0.700675	-0.687355	0	0	0	0.0543468	0.899368	0.0460626
VVALIGVATAADTLVTK	Q9NUJ1	ABHD10	Mycophenolic acid acyl-glucuronide esterase, mitochondrial	6455100	7.33324e+06	4.74648e+06	6.07126e+06	2.65173e+06	1.23488e+07	1.06322	2.76546	0.384367	0.088444	1.46752	-1.37945	0	0	0	0.0588392	0.946371	0.0239388
VLSTDVDVILRK	Q9NUJ1	ABHD10	Mycophenolic acid acyl-glucuronide esterase, mitochondrial	3405400	4.12072e+06	6.12362e+06	5.13222e+06	2.63007e+06	5.49232e+06	0.663534	1.56677	1.11494	-0.591758	0.647792	0.156969	0	0	0	0.0710013	0.853427	0.0688334
LLHGMKDDIVPWHTSMQVADR	Q9NUJ1	ABHD10	Mycophenolic acid acyl-glucuronide esterase, mitochondrial	3980100	4.49871e+06	1	1	2.02753e+06	6.40542e+06	3980100	2.21882	1.56118e-07	21.9244	1.14979	-22.6109	0	0	0	0.154435	0.990998	0.00392736
FNQLPVELKK	Q9NUJ1	ABHD10	Mycophenolic acid acyl-glucuronide esterase, mitochondrial	5352000	5.0795e+06	4.85532e+06	4.2418e+06	2.67291e+06	8.21516e+06	1.26173	1.90037	0.591019	0.335403	0.926279	-0.758723	0	0	0	0.167653	0.751201	0.124244
VLSTDVDVILR	Q9NUJ1	ABHD10	Mycophenolic acid acyl-glucuronide esterase, mitochondrial	5843900	3.76674e+06	5.24263e+06	4.1433e+06	2.80741e+06	4.88325e+06	1.41045	1.34172	1.07359	0.496153	0.42408	0.102448	0	0	0	0.340894	0.0479875	1.31887
ADIQLLVYTIDDLIDK	Q9NUJ1	ABHD10	Mycophenolic acid acyl-glucuronide esterase, mitochondrial	964460	1.22389e+06	1.25509e+06	1	516185	1.09404e+06		2.37102	1.14721		1.24551	0.198129	0	0	0	0.721819	0.161549	0.791696
EKADIQLLVYTIDDLIDKLSTIVN	Q9NUJ1	ABHD10	Mycophenolic acid acyl-glucuronide esterase, mitochondrial	2637300	2.63845e+06	1	1.69047e+06	1	349960	1.5601	2.63845e+06	2.85747e-06	0.641638	21.3313	-18.4168	0	0	0	1.18536	0.922714	0.0349327
LLDGEAALPAVVFLHGLFGSK	H0YC52	ABHD11	Alpha/beta hydrolase domain-containing protein 11	1845000	3.03528e+06	2.91238e+06	1.97798e+06	1.7823e+06	3.38688e+06	0.932769	1.70302	0.859902	-0.100409	0.768095	-0.217757	0	0	0	0.149976	0.654746	0.183927
AVAIDLPGLGHSK	B4DQI4	ABHD14B	Alpha/beta hydrolase domain-containing protein 14B	2398800	4.1876e+06	4.58367e+06	4.60203e+06	2.7302e+06	6.45563e+06	0.521249	1.53381	0.710027	-0.939957	0.617119	-0.494054	0	0	0	-0.272297	0.588027	0.230602
FSSETWQNLGTLHR	B4DQI4	ABHD14B	Alpha/beta hydrolase domain-containing protein 14B	5298800	6.66337e+06	6.90193e+06	6.0019e+06	4.11988e+06	1.10255e+07	0.882854	1.61737	0.625996	-0.179754	0.693648	-0.675774	0	0	0	-0.05396	0.899279	0.0461054
EGTIQVQGQALFFR	B4DQI4	ABHD14B	Alpha/beta hydrolase domain-containing protein 14B	3234500	3.45695e+06	3.91207e+06	3.78489e+06	1.55547e+06	4.323e+06	0.854583	2.22245	0.904941	-0.226707	1.15215	-0.144104	0	0	0	0.260447	0.590983	0.228425
FSVLLLHGIR	B4DQI4	ABHD14B	Alpha/beta hydrolase domain-containing protein 14B	2930300	4.18058e+06	1.97932e+06	2.7112e+06	1.47012e+06	1	1.08081	2.84371	1.97932e+06	0.112119	1.50777		0	0	0	0.809945	0.217294	0.662953
ALGAALTPFNPLAGLR	H7BZY9	ABHD5	1-acylglycerol-3-phosphate O-acyltransferase ABHD5	1573100		1.42372e+06	1	1	1	1573100	0	1.42372e+06	20.5852		20.4412	0	0	0	20.5132	3.94413e-08	7.40405
KPIDYTVLDDVGHGVK	B6VEX4	ABI1	Abl interactor 1	6381200	4.32758e+06	5.31059e+06	5.36915e+06	1.02306e+07	5.713e+06	1.18849	0.423004	0.929562	0.249134	-1.24126	-0.105376	0	0	0	-0.365833	0.461409	0.335914
ALIESYQNLTR	B6VEX4	ABI1	Abl interactor 1	4478100	3.56232e+06	4.63372e+06	5.49301e+06	6.02295e+06	4.31507e+06	0.815236	0.591458	1.07385	-0.29471	-0.757652	0.102789	0	0	0	-0.316524	0.271945	0.565519
AYTTQSLASVAYQINALANNVLQLLDIQASQLR	B6VEX4	ABI1	Abl interactor 1	1	1.55974e+06	1	872865	1	1	1.14565e-06	1.55974e+06	1	-19.7354	20.5729		0	0	0	0.418736	0.979513	0.00898998
MTIVPTTDIEPVTVR	Q7Z7G0-4	ABI3BP	Target of Nesh-SH3	11538000	7.01296e+06	1.89143e+07	1.24655e+07	1.21589e+07	9.63294e+06	0.925596	0.576776	1.9635	-0.111545	-0.793917	0.973426	0	0	0	0.0226548	0.966994	0.0145762
IVTYPGELLLQGVHDDVDIILLQD	Q9P1F3	ABRACL	Costars family protein ABRACL	4758200	4.22771e+06	1	4.68077e+06	2.30445e+06	4.5558e+06	1.01654	1.83459	2.19501e-07	0.0236696	0.875457	-22.1193	0	0	0	-7.07338	0.400558	0.397335
FGVLFR	Q9P1F3	ABRACL	Costars family protein ABRACL	1236600	1.19446e+06	1.20829e+06	1.4789e+06	1	2.17887e+06	0.836163	1.19446e+06	0.554548	-0.258144		-0.850616	0	0	0	-0.55438	0.0868794	1.06108
MNVDHEVNLLVEEIHR	Q9P1F3	ABRACL	Costars family protein ABRACL	16130000	1.38453e+07	2.42262e+07	1.67408e+07	8.69904e+06	2.42257e+07	0.963517	1.59159	1.00002	-0.0536186	0.670471	2.71636e-05	0	0	0	0.205626	0.427229	0.36934
GCFQAEIVPVTTTVHDDKGTKR	H7C131	ACAA1	3-ketoacyl-CoA thiolase, peroxisomal	1585300	2.28031e+06	837179	1.40324e+06	1	1.98321e+06	1.12975	2.28031e+06	0.422134	0.175998		-1.24423	0	0	0	-0.534116	0.387247	0.412012
SKAEELGLPILGVLR	H7C131	ACAA1	3-ketoacyl-CoA thiolase, peroxisomal	1889000	1.71285e+06	2.02926e+06	2.41528e+06	1.35951e+06	4.74135e+06	0.782105	1.2599	0.427992	-0.354566	0.333311	-1.22434	0	0	0	-0.415199	0.409041	0.388234
AEELGLPILGVLR	H7C131	ACAA1	3-ketoacyl-CoA thiolase, peroxisomal	1698100	1.93285e+06	1.99466e+06	2.03151e+06	867537	3.00802e+06	0.835883	2.22797	0.663114	-0.258628	1.15573	-0.592671	0	0	0	0.101478	0.859025	0.0659942
IAQFLSDIPETVPLSTVNR	H7C131	ACAA1	3-ketoacyl-CoA thiolase, peroxisomal	2006200	2.60506e+06	3.83133e+06	4.2495e+06	885434	2.68176e+06	0.472102	2.94213	1.42866	-1.08283	1.55686	0.514667	0	0	0	0.329566	0.689791	0.161282
AGLSLKDMDLVEVNEAFAPQYLAVER	P42765	ACAA2	3-ketoacyl-CoA thiolase, mitochondrial	1	3.13393e+06	2.50581e+06	2.5701e+06	1	4.43255e+06	3.8909e-07	3.13393e+06	0.565321	-21.2934	21.5795	-0.822859	0	0	0	-0.178904	0.989163	0.00473228
ISREECDKYALQSQQR	P42765	ACAA2	3-ketoacyl-CoA thiolase, mitochondrial	1493700	1.57073e+06	1.51923e+06	1.61551e+06	1.13663e+06	2.46623e+06	0.9246	1.38192	0.616013	-0.113098	0.466675	-0.698968	0	0	0	-0.11513	0.749461	0.125251
DFTATDLSEFAAK	P42765	ACAA2	3-ketoacyl-CoA thiolase, mitochondrial	2951100	3.92759e+06	4.04263e+06	3.37856e+06	1.99959e+06	6.25658e+06	0.87348	1.9642	0.64614	-0.195154	0.973942	-0.630081	0	0	0	0.0495687	0.92255	0.0350102
ITAHLVHELR	P42765	ACAA2	3-ketoacyl-CoA thiolase, mitochondrial	1694000	2.47801e+06	2.29609e+06	1.78042e+06	1.08186e+06	2.83874e+06	0.95146	2.2905	0.808842	-0.0717855	1.19566	-0.30607	0	0	0	0.272602	0.59032	0.228913
TPFGAYGGLLK	P42765	ACAA2	3-ketoacyl-CoA thiolase, mitochondrial	4067100	3.36828e+06	3.05907e+06	2.23271e+06	1.76377e+06	5.41373e+06	1.8216	1.90971	0.565057	0.865206	0.933354	-0.823531	0	0	0	0.325009	0.601872	0.220496
TNVNGGAIALGHPLGGSGSR	P42765	ACAA2	3-ketoacyl-CoA thiolase, mitochondrial	3274500	3.89919e+06	2.91283e+06	2.12314e+06	1.22003e+06	5.39388e+06	1.54229	3.19599	0.540025	0.625075	1.67626	-0.888902	0	0	0	0.470812	0.561481	0.250665
AANDAGYFNDEMAPIEVK	P42765	ACAA2	3-ketoacyl-CoA thiolase, mitochondrial	2478800	2.33691e+06	2.34592e+06	1.11816e+06	771610	3.12075e+06	2.21685	3.02861	0.751717	1.14851	1.59866	-0.411739	0	0	0	0.778477	0.27037	0.568041
VSPETVDSVIMGNVLQSSSDAIYLAR	P42765	ACAA2	3-ketoacyl-CoA thiolase, mitochondrial	2174000	1	1.8846e+06	2.03165e+06	1	1	1.07007	1	1.8846e+06	0.0977032		20.8458	0	0	0	10.4718	0.268626	0.570853
IASSIVAQTAGIPTLPWSGSGLR	Q13085	ACACA	Acetyl-CoA carboxylase 1;Biotin carboxylase	1625300	1.29179e+06	1	1.68304e+06	4.23825e+06	542564	0.965691	0.304793	1.8431e-06	-0.0503662	-1.7141		0	0	0	-0.882233	0.249935	0.602172
MDEPSPLAQPLELNQHSR	Q13085	ACACA	Acetyl-CoA carboxylase 1;Biotin carboxylase	1675900	1	2.27482e+06	2.55063e+06	1.65114e+06	1	0.657054	6.05641e-07	2.27482e+06	-0.605915	-20.655	21.1173	0	0	0	-0.0478764	0.997023	0.00129479
TLRDPSLPLLELQDIMTSVSGR	Q13085	ACACA	Acetyl-CoA carboxylase 1;Biotin carboxylase	3004300	6.77943e+06	1	4.12242e+06	4.47468e+06	4.76517e+06	0.728771	1.51506	2.09856e-07	-0.456462	0.599379		0	0	0	0.0714586	0.867472	0.0617446
GVISDILDWK	Q13085	ACACA	Acetyl-CoA carboxylase 1;Biotin carboxylase	1984300	1.55007e+06	1.91617e+06	2.18409e+06	3.89893e+06	580965	0.908525	0.397562	3.29826	-0.138402	-1.33075	1.7217	0	0	0	0.0841844	0.929044	0.0319635
GQVLPAHTLLNTVDVELIYEGVK	Q13085	ACACA	Acetyl-CoA carboxylase 1;Biotin carboxylase	2991600	3.0702e+06	4.00646e+06	4.32404e+06	5.15743e+06	896156	0.691853	0.595297	4.47072	-0.531463	-0.74832	2.16051	0	0	0	0.293574	0.76936	0.11387
LLLEDLVK	Q13085	ACACA	Acetyl-CoA carboxylase 1;Biotin carboxylase	2333000	1.22134e+06	1.88448e+06	2.06948e+06	3.42924e+06	382269	1.12734	0.356155	4.92973	0.172921	-1.48942	2.30151	0	0	0	0.328335	0.779636	0.108108
LGGIPVGVVAVETR	Q13085	ACACA	Acetyl-CoA carboxylase 1;Biotin carboxylase	4469600	4.45331e+06	5.27196e+06	4.73752e+06	8.2041e+06	1.3225e+06	0.943448	0.542815	3.98635	-0.0839855	-0.881468	1.99507	0	0	0	0.343206	0.709408	0.149104
KVNNADDFPNLFR	Q13085	ACACA	Acetyl-CoA carboxylase 1;Biotin carboxylase	2523900	2.20304e+06	2.18345e+06	2.51013e+06	4.6164e+06	377963	1.00548	0.477219	5.77689	0.00789084	-1.06728	2.53029	0	0	0	0.490302	0.669494	0.174253
IIQQAGQVWFPDSAFK	Q13085	ACACA	Acetyl-CoA carboxylase 1;Biotin carboxylase	1900800	2.12302e+06	2.34849e+06	2.21085e+06	3.36863e+06	358077	0.85976	0.630231	6.55862	-0.217995	-0.666047	2.71339	0	0	0	0.609784	0.595831	0.224877
TVELSIPADPANLDSEAK	Q13085	ACACA	Acetyl-CoA carboxylase 1;Biotin carboxylase	3737500	2.93908e+06	6.01523e+06	928840	5.05295e+06	1	4.02383	0.581656	6.01523e+06	2.00857	-0.781763		0	0	0	0.613404	0.596759	0.224201
IGSFGPQEDLLFLR	Q13085	ACACA	Acetyl-CoA carboxylase 1;Biotin carboxylase	3631100	3.89705e+06	3.58399e+06	3.28398e+06	5.54442e+06	699822	1.1057	0.702878	5.12129	0.144961	-0.508653	2.35651	0	0	0	0.664272	0.486241	0.313148
VQAERPDTMLGVVCGALHVADVSLR	Q13085	ACACA	Acetyl-CoA carboxylase 1;Biotin carboxylase	2466300	2.12892e+06	3.10609e+06	1	3.17766e+06	599898	2466300	0.669965	5.1777		-0.577843	2.37231	0	0	0	0.897235	0.474231	0.32401
LPELLLK	Q13085	ACACA	Acetyl-CoA carboxylase 1;Biotin carboxylase	2612400	1	1.4301e+06	2.42158e+06	2.26335e+06	303124	1.0788	4.41823e-07	4.71787	0.109426		2.23814	0	0	0	1.17378	0.235544	0.627927
IHNANPELTDGQIQAMLR	Q13085	ACACA	Acetyl-CoA carboxylase 1;Biotin carboxylase	3625400	1	2.81822e+06	2.57837e+06	5.13439e+06	541690	1.40608	1.94765e-07	5.20263	0.491682		2.37924	0	0	0	1.43546	0.13397	0.872993
AIGIGAYLVR	Q13085	ACACA;ACACB	Acetyl-CoA carboxylase 1;Biotin carboxylase;Acetyl-CoA carboxylase 2;Biotin carboxylase	3621500	2.36623e+06	4.62432e+06	4.16908e+06	6.7641e+06	898101	0.868658	0.349822	5.149	-0.203141	-1.51531	2.36429	0	0	0	0.215281	0.859327	0.0658413
ITSENPDEGFKPSSGTVQELNFR	Q13085	ACACA;ACACB	Acetyl-CoA carboxylase 1;Biotin carboxylase;Acetyl-CoA carboxylase 2;Biotin carboxylase	1	6.80182e+06	6.78156e+06	8.06297e+06	1.32261e+07	1.91647e+06	1.24024e-07	0.514272	3.53858		-0.959396	1.82317	0	0	0	0.431886	0.705065	0.151771
LASGEHIAAFCLTEPASGSDAASIR	A0A7P0TB58	ACAD9	Acyl-CoA dehydrogenase family member 9, mitochondrial	5350600	6.26857e+06	7.6134e+06	6.31646e+06	4.11515e+06	1.39073e+07	0.847089	1.52329	0.547438	-0.239415	0.607192	-0.869232	0	0	0	-0.167151	0.715879	0.14516
ILLIFEGTNEILR	A0A7P0TB58	ACAD9	Acyl-CoA dehydrogenase family member 9, mitochondrial	1303400	1.92562e+06	1.83622e+06	1.23619e+06	922965	3.59268e+06	1.05437	2.08634	0.511101	0.0763755	1.06097	-0.968319	0	0	0	0.0563439	0.928013	0.032446
LIEMTAEYACTR	A0A7P0TB58	ACAD9	Acyl-CoA dehydrogenase family member 9, mitochondrial	3150300	1.84845e+06	2.16475e+06	1.76067e+06	1.21772e+06	4.08247e+06	1.78927	1.51796	0.530254	0.839368	0.602135	-0.915244	0	0	0	0.17542	0.765572	0.116014
SLGLFGLQVPEEYGGLGFSNTMYSR	A0A7P0TB58	ACAD9	Acyl-CoA dehydrogenase family member 9, mitochondrial	1	1.75469e+06	1.88672e+06	917982	1.16286e+06	1	1.08935e-06	1.50894	1.88672e+06	-19.8081	0.593539	20.8475	0	0	0	0.544295	0.965233	0.015368
LSEFGLIQEK	A0A7P0TB58	ACAD9	Acyl-CoA dehydrogenase family member 9, mitochondrial	3813300	4.28564e+08	3.43798e+06	2.25176e+06	1	6.29111e+06	1.69347	4.28564e+08	0.546482	0.759984	28.6749	-0.871754	0	0	0	9.52106	0.376932	0.423737
VFSSEAAWQCVSEALQILGGLGYTR	A0A7P0TB58	ACAD9	Acyl-CoA dehydrogenase family member 9, mitochondrial	1818200	2.4154e+06	1	1	1.06933e+06	1	1818200	2.25879	1	20.7941	1.17555		0	0	0	10.9848	0.230003	0.638267
EVFPFPEVSQDELNEINQFLGPVEK	A0A7P0TB58	ACAD9	Acyl-CoA dehydrogenase family member 9, mitochondrial	4978800	2.4891e+06		1	1		4978800	2.4891e+06	#DIV/0!	22.2474	21.2472		0	0	0	21.7473	1.10923e-05	4.95498
IPVENILGEVGDGFK	A0A7P0TB58	ACAD9	Acyl-CoA dehydrogenase family member 9, mitochondrial	4084700	3.73498e+06	4.11809e+06	1	1	1	4084700	3.73498e+06	4.11809e+06	21.9618	21.8327	21.9735	0	0	0	21.9227	1.07738e-10	9.96763
IYQIYEGTSQIQR	P11310-2	ACADM	Medium-chain specific acyl-CoA dehydrogenase, mitochondrial	14041000	1	1.34377e+07	1.05145e+07	7.78397e+06	2.07309e+07	1.33539	1.28469e-07	0.648198	0.41726		-0.625494	0	0	0	-0.104117	0.806126	0.093597
TRPVVAAGAVGLAQR	P11310-2	ACADM	Medium-chain specific acyl-CoA dehydrogenase, mitochondrial	18205000	2.29639e+07	1.98179e+07	1.99592e+07	1.30175e+07	3.5899e+07	0.912112	1.76408	0.552045	-0.132717	0.818918	-0.857143	0	0	0	-0.0569804	0.912196	0.0399121
LIVAREHIDK	P11310-2	ACADM	Medium-chain specific acyl-CoA dehydrogenase, mitochondrial	5631700	4.18302e+06	3.55342e+06	4.18799e+06	4.33484e+06	4.52265e+06	1.34473	0.964976	0.785694	0.427312	-0.0514352	-0.347961	0	0	0	0.00930527	0.969111	0.0136267
AFTGFIVEADTPGIQIGR	P11310-2	ACADM	Medium-chain specific acyl-CoA dehydrogenase, mitochondrial	9725200	1.02007e+07	1.58003e+07	1.23483e+07	6.60817e+06	1.33679e+07	0.787571	1.54366	1.18196	-0.344518	0.626353	0.24118	0	0	0	0.174338	0.570223	0.243956
ANWYFLLAR	P11310-2	ACADM	Medium-chain specific acyl-CoA dehydrogenase, mitochondrial	11277000	1.09612e+07	1.23729e+07	1.17481e+07	5.04411e+06	1.62622e+07	0.9599	2.17307	0.760835	-0.0590436	1.11974	-0.394344	0	0	0	0.222116	0.653835	0.184532
EEIIPVAAEYDK	P11310-2	ACADM	Medium-chain specific acyl-CoA dehydrogenase, mitochondrial	5598500	6.8007e+06	1.06795e+07	7.08302e+06	3.48858e+06	1.02585e+07	0.790412	1.94942	1.04104	-0.339324	0.963043	0.0580303	0	0	0	0.22725	0.58709	0.231296
TGEYPVPLIR	P11310-2	ACADM	Medium-chain specific acyl-CoA dehydrogenase, mitochondrial	6980400	8.09758e+06	7.67297e+06	7.80951e+06	3.03212e+06	1.03061e+07	0.893834	2.6706	0.744507	-0.161922	1.41717	-0.425642	0	0	0	0.276534	0.655895	0.183166
GIVFEDVK	P11310-2	ACADM	Medium-chain specific acyl-CoA dehydrogenase, mitochondrial	1746000	2.47027e+06	2.27202e+06	2.11711e+06	799261	3.18425e+06	0.824707	3.09069	0.713516	-0.278046	1.62793	-0.486982	0	0	0	0.287634	0.691036	0.160499
AFAGDIANQLATDAVQILGGNGFNTEYPVEK	P11310-2	ACADM	Medium-chain specific acyl-CoA dehydrogenase, mitochondrial	12580000	1.68669e+07	1	1.27646e+07	1.00702e+07	3.44304e+06	0.985537	1.67492	2.90441e-07	-0.0210186	0.744095		0	0	0	0.361538	0.294287	0.531229
EEIIPVAAEYDKTGEYPVPLIR	P11310-2	ACADM	Medium-chain specific acyl-CoA dehydrogenase, mitochondrial	11820000	1.38677e+07	9.93536e+06	7.37095e+06	5.53148e+06	1.7343e+07	1.60359	2.50706	0.572874	0.681307	1.32599	-0.803711	0	0	0	0.401197	0.559187	0.252443
MTEEPLMCAYCVTEPGAGSDVAGIK	P11310-2	ACADM	Medium-chain specific acyl-CoA dehydrogenase, mitochondrial	1	3.50328e+06	3.02861e+06	2.10801e+06	1.34913e+06	4.37579e+06	4.74382e-07	2.5967	0.692128		1.37668	-0.530889	0	0	0	0.422895	0.593816	0.226348
ENVLIGDGAGFK	P11310-2	ACADM	Medium-chain specific acyl-CoA dehydrogenase, mitochondrial	13780000	1.26176e+07	1.20011e+07	9.5776e+06	4.96993e+06	1	1.43877	2.53878	1.20011e+07	0.52484	1.34414		0	0	0	0.934488	0.0549693	1.25988
QREPGLGFSFEFTEQQK	P11310-2	ACADM	Medium-chain specific acyl-CoA dehydrogenase, mitochondrial	1902500	2.67836e+06	1.45899e+06	1	1.0194e+06	1	1902500	2.62739	1.45899e+06	20.8595	1.39363	20.4765	0	0	0	14.2432	0.0909569	1.04116
IGTIYEGASNIQLNTIAK	P45954-2	ACADSB	Short/branched chain specific acyl-CoA dehydrogenase, mitochondrial	4145800	3.71381e+06	2.81978e+06	3.19361e+06	1	5.44965e+06	1.29816	3.71381e+06	0.517425	0.376464		-0.950579	0	0	0	-0.287058	0.602349	0.220152
ATYLPQLTTEK	P45954-2	ACADSB	Short/branched chain specific acyl-CoA dehydrogenase, mitochondrial	3933900	7.12006e+06	4.38649e+06	3.76527e+06	1	5.96663e+06	1.04479	7.12006e+06	0.73517	0.063207		-0.44385	0	0	0	-0.190321	0.388053	0.411108
VDASVAVFCEIQNTLINTLIR	P45954-2	ACADSB	Short/branched chain specific acyl-CoA dehydrogenase, mitochondrial	4495200	3.32919e+06	1.8828e+06	4.55663e+06	1.15251e+06	7.23061e+06	0.986518	2.88865	0.260394	-0.0195822	1.5304	-1.94123	0	0	0	-0.143474	0.893286	0.0490095
LLTYNAAR	P45954-2	ACADSB	Short/branched chain specific acyl-CoA dehydrogenase, mitochondrial	1	1.80549e+06	2.52026e+06	2.327e+06	1.26002e+06	3.37735e+06	4.29737e-07	1.43291	0.746223		0.518947	-0.422322	0	0	0	0.0483129	0.899181	0.0461527
LLEAGKPFIK	P45954-2	ACADSB	Short/branched chain specific acyl-CoA dehydrogenase, mitochondrial	1879700	2.1161e+06	2.18781e+06	1.57081e+06	980477	3.37636e+06	1.19664	2.15823	0.64798	0.258992	1.10985	-0.625979	0	0	0	0.247621	0.647119	0.189016
LFDFQGLQHQVAHVATQLEAAR	P45954-2	ACADSB	Short/branched chain specific acyl-CoA dehydrogenase, mitochondrial	1	3.13047e+06	3.17462e+06	2.05112e+06	1.27956e+06	4.20572e+06	4.87538e-07	2.44653	0.754835		1.29073	-0.405767	0	0	0	0.442484	0.534405	0.27213
VPEANILGQIGHGYK	P45954-2	ACADSB	Short/branched chain specific acyl-CoA dehydrogenase, mitochondrial	4836400	6.75214e+06	8.47984e+06	5.68216e+06	2.19536e+06	7.45983e+06	0.851155	3.07565	1.13673	-0.232507	1.62089	0.184895	0	0	0	0.524426	0.403052	0.394639
YYASEIAGQTTSK	P45954-2	ACADSB	Short/branched chain specific acyl-CoA dehydrogenase, mitochondrial	3103600	3.31993e+06	3.06366e+06	2.19488e+06	1.1699e+06	3.85544e+06	1.41402	2.83779	0.794633	0.499802	1.50477	-0.33164	0	0	0	0.557643	0.352826	0.452439
GQLTTDQVFPYPSVLNEEQTQFLK	P49748-2	ACADVL	Very long-chain specific acyl-CoA dehydrogenase, mitochondrial	1	1.42312e+06	1	1.58328e+06	1	2.41563e+06	6.31599e-07	1.42312e+06	4.13971e-07	-20.5945	20.4406	-21.204	0	0	0	-7.11928	0.632685	0.198813
ALEQFATVVEAK	P49748-2	ACADVL	Very long-chain specific acyl-CoA dehydrogenase, mitochondrial	2465700	1.69605e+06	1.95133e+06	2.70601e+06	2.72739e+06	1	0.911193	0.62186	1.95133e+06	-0.134171	-0.685339		0	0	0	-0.409755	0.140026	0.853792
VPSENVLGEVGSGFK	P49748-2	ACADVL	Very long-chain specific acyl-CoA dehydrogenase, mitochondrial	2948700	2.86934e+06	3.02256e+06	3.66957e+06	3.63283e+06	1	0.803554	0.789836	3.02256e+06	-0.315533	-0.340376		0	0	0	-0.327954	4.94744e-05	4.30562
LNVTPLAR	P24752	ACAT1	Acetyl-CoA acetyltransferase, mitochondrial	10421000	1	1	1	5.6448e+06	1.91538e+07	10421000	1.77154e-07	5.22091e-08	23.313	-22.4285	-24.1911	0	0	0	-7.76887	0.643569	0.191405
IVAFADAAVEPIDFPIAPVYAASMVLK	P24752	ACAT1	Acetyl-CoA acetyltransferase, mitochondrial	33506000	1.86932e+07	3.08437e+07	3.46445e+07	2.11408e+07	4.63835e+07	0.967139	0.884227	0.664971	-0.0482053	-0.177512	-0.588636	0	0	0	-0.271451	0.171023	0.766946
GQPDVVVKEDEEYKR	P24752	ACAT1	Acetyl-CoA acetyltransferase, mitochondrial	9462100	1.10885e+07	9.35904e+06	9.69501e+06	7.07281e+06	1.50407e+07	0.975976	1.56776	0.622247	-0.0350824	0.648707	-0.684441	0	0	0	-0.0236054	0.954038	0.0204342
FGNEVIPVTVTVK	P24752	ACAT1	Acetyl-CoA acetyltransferase, mitochondrial	22202000	2.29293e+07	2.35096e+07	2.36876e+07	1.20711e+07	3.63098e+07	0.937284	1.89951	0.647471	-0.0934416	0.925629	-0.627112	0	0	0	0.0683584	0.887965	0.0516041
IVGHLTHALK	P24752	ACAT1	Acetyl-CoA acetyltransferase, mitochondrial	2038100	2.92707e+06	1.67319e+06	878722	2.30192e+06	4.26783e+06	2.31939	1.27157	0.392047	1.21375	0.346617	-1.3509	0	0	0	0.0698209	0.930598	0.0312381
EVVIVSATR	P24752	ACAT1	Acetyl-CoA acetyltransferase, mitochondrial	14614000	1.65818e+07	1.46291e+07	1.35359e+07	8.30574e+06	2.39062e+07	1.07964	1.99643	0.611937	0.110556	0.997421	-0.708545	0	0	0	0.133144	0.800311	0.0967412
TPIGSFLGSLSLLPATK	P24752	ACAT1	Acetyl-CoA acetyltransferase, mitochondrial	31795000	3.50613e+07	3.80457e+07	2.85467e+07	1.80338e+07	5.14918e+07	1.11379	1.9442	0.738869	0.155475	0.959174	-0.436609	0	0	0	0.226013	0.606108	0.21745
DGLTDVYNK	P24752	ACAT1	Acetyl-CoA acetyltransferase, mitochondrial	7454400	6.35022e+06	3.84018e+06	4.17804e+06	3.29446e+06	7.70155e+06	1.78418	1.92755	0.498624	0.835264	0.946766	-1.00397	0	0	0	0.259352	0.702778	0.153182
LEDLIVKDGLTDVYNK	P24752	ACAT1	Acetyl-CoA acetyltransferase, mitochondrial	9331700	8.81927e+06	6.74786e+06	6.67164e+06	4.19974e+06	1.13589e+07	1.39871	2.09995	0.594058	0.484098	1.07036	-0.751324	0	0	0	0.26771	0.644212	0.190971
RLNVTPLAR	P24752	ACAT1	Acetyl-CoA acetyltransferase, mitochondrial	3513200	4.81817e+06	5.12136e+06	3.5083e+06	2.00088e+06	6.65925e+06	1.0014	2.40802	0.76906	0.0020129	1.26785	-0.378832	0	0	0	0.29701	0.58281	0.234473
EEVKEAYMGNVLQGGEGQAPTR	P24752	ACAT1	Acetyl-CoA acetyltransferase, mitochondrial	3394300	4.00496e+06	3.55712e+06	2.65025e+06	1.77513e+06	5.43457e+06	1.28075	2.25615	0.654535	0.356987	1.17386	-0.611457	0	0	0	0.306465	0.58452	0.233201
LEDLIVK	P24752	ACAT1	Acetyl-CoA acetyltransferase, mitochondrial	4420300	6.39288e+06	8.45409e+06	4.9128e+06	2.73064e+06	8.56444e+06	0.899752	2.34116	0.987114	-0.152401	1.22723	-0.0187108	0	0	0	0.352038	0.467816	0.329925
NEQDAYAINSYTR	P24752	ACAT1	Acetyl-CoA acetyltransferase, mitochondrial	19590000	2.0542e+07	2.14437e+07	1.64339e+07	7.89571e+06	3.04156e+07	1.19205	2.60166	0.705022	0.253442	1.37943	-0.504259	0	0	0	0.376206	0.529572	0.276075
EAYMGNVLQGGEGQAPTR	P24752	ACAT1	Acetyl-CoA acetyltransferase, mitochondrial	10358000	1.3147e+07	1.43671e+07	1.15068e+07	3.94533e+06	1.91553e+07	0.900162	3.33228	0.75003	-0.151744	1.73651	-0.414979	0	0	0	0.389929	0.595788	0.224909
QAVLGAGLPISTPCTTINK	P24752	ACAT1	Acetyl-CoA acetyltransferase, mitochondrial	11682000	1.34585e+07	7.54163e+06	6.23883e+06	2.00344e+06	1.32113e+07	1.87247	6.71768	0.570845	0.904939	2.74796	-0.808828	0	0	0	0.948025	0.40819	0.389138
LGSIAIQGAIEK	P24752	ACAT1	Acetyl-CoA acetyltransferase, mitochondrial	28429000	3.11571e+07	3.09803e+07	1.10526e+06	1.82649e+07	244917	25.7216	1.70585	126.493	4.68491	0.770489	6.98292	0	0	0	4.14611	0.0842043	1.07467
VNINGGAVSLGHPIGMSGAR	P24752	ACAT1	Acetyl-CoA acetyltransferase, mitochondrial	7843900	1.08584e+07	8.6076e+06	1	4.18459e+06	1	7843900	2.59485	8.6076e+06	22.9031	1.37565	23.0372	0	0	0	15.772	0.0935792	1.02882
VNIEGGAIALGHPLGASGCR	Q9BWD1	ACAT2	Acetyl-CoA acetyltransferase, cytosolic	2063900	2.49654e+06	2.6815e+06	1.89377e+06	1	4.53277e+06	1.08983	2.49654e+06	0.59158	0.124109		-0.757355	0	0	0	-0.316623	0.406227	0.391231
MNAGSDPVVIVSAAR	Q9BWD1	ACAT2	Acetyl-CoA acetyltransferase, cytosolic	5955500	1	6.7651e+06	5.86557e+06	4.17765e+06	9.882e+06	1.01533	2.39369e-07	0.684588	0.0219511		-0.546691	0	0	0	-0.26237	0.303749	0.517484
LKPYFLTDGTGTVTPANASGINDGAAAVVLMK	Q9BWD1	ACAT2	Acetyl-CoA acetyltransferase, cytosolic	10377000	1.17237e+07	9.78005e+06	1.27328e+07	5.13849e+06	2.4573e+07	0.814981	2.28155	0.397999	-0.295162	1.19002	-1.32916	0	0	0	-0.144769	0.852689	0.0692093
ELGLNPEKVNIEGGAIALGHPLGASGCR	Q9BWD1	ACAT2	Acetyl-CoA acetyltransferase, cytosolic	4656100	3.12925e+06	2.95964e+06	3.04663e+06	3.46806e+06	5.12358e+06	1.52828	0.902304	0.577649	0.611909	-0.148315	-0.791734	0	0	0	-0.10938	0.800782	0.0964858
LKPYFLTDGTGTVTPANASGINDGAAAVVLMKK	Q9BWD1	ACAT2	Acetyl-CoA acetyltransferase, cytosolic	5834100	4.85666e+06	2.99491e+06	2.51938e+06	1	7.44375e+06	2.31569	4.85666e+06	0.402338	1.21144		-1.31352	0	0	0	-0.0510391	0.960154	0.0176589
AGHFDKEIVPVLVSTR	Q9BWD1	ACAT2	Acetyl-CoA acetyltransferase, cytosolic	5795300	7.32632e+06	8.67377e+06	7.72894e+06	4.22437e+06	1.03361e+07	0.749818	1.7343	0.839175	-0.415387	0.794353	-0.252957	0	0	0	0.0420031	0.917111	0.037578
ILVTLLHTLER	Q9BWD1	ACAT2	Acetyl-CoA acetyltransferase, cytosolic	8300700	6.4448e+06	5.3864e+06	7.59863e+06	2.4975e+06	1.22155e+07	1.09239	2.5805	0.440949	0.127493	1.36765	-1.18132	0	0	0	0.104609	0.893835	0.0487426
ELGLNPEK	Q9BWD1	ACAT2	Acetyl-CoA acetyltransferase, cytosolic	3293100	2.94712e+06	3.82518e+06	3.09791e+06	1.68741e+06	5.3143e+06	1.06301	1.74653	0.719789	0.0881514	0.804495	-0.474354	0	0	0	0.139431	0.725474	0.139378
IVSWSQVGVEPSIMGIGPIPAIK	Q9BWD1	ACAT2	Acetyl-CoA acetyltransferase, cytosolic	8622300	1.10081e+07	7.77632e+06	7.84229e+06	4.11168e+06	1.41848e+07	1.09946	2.67727	0.548216	0.136797	1.42076	-0.867183	0	0	0	0.230125	0.74569	0.127442
EDQDKVAVLSQNR	Q9BWD1	ACAT2	Acetyl-CoA acetyltransferase, cytosolic	9865500	1.00463e+07	1.13718e+07	7.41691e+06	5.9071e+06	1.57956e+07	1.33014	1.70072	0.719935	0.411574	0.766143	-0.474061	0	0	0	0.234552	0.559348	0.252318
ATVAPEDVSEVIFGHVLAAGCGQNPVR	Q9BWD1	ACAT2	Acetyl-CoA acetyltransferase, cytosolic	31317000	3.76053e+07	3.54715e+07	2.82076e+07	1.32769e+07	6.31989e+07	1.11023	2.83238	0.561268	0.15086	1.50201	-0.833238	0	0	0	0.273212	0.707136	0.150497
AGWSLEDVDIFEINEAFAAVSAAIVK	Q9BWD1	ACAT2	Acetyl-CoA acetyltransferase, cytosolic	5658700	5.06322e+06	1	3.63777e+06	1	3.30194e+06	1.55554	5.06322e+06	3.02852e-07	0.637418	22.2716	-21.6549	0	0	0	0.418053	0.97528	0.0108705
TIIGSFNGALAAVPVQDLGSTVIK	Q9BWD1	ACAT2	Acetyl-CoA acetyltransferase, cytosolic	12167000	1.123e+07	8.3401e+06	6.16303e+06	3.60884e+06	1.37869e+07	1.97419	3.1118	0.604931	0.981261	1.63775	-0.725157	0	0	0	0.631284	0.420685	0.376043
GVYLLK	Q9H3P7	ACBD3	Golgi resident protein GCP60	1	1	2.56919e+06	2.6962e+06	3.51573e+06	617779	3.70892e-07	2.84436e-07	4.15875	-21.3625	-21.7454	2.05615	0	0	0	-13.6839	0.157101	0.80382
RDCHEEVYAGSHQYPGR	Q9H3P7	ACBD3	Golgi resident protein GCP60	1340500	1.35501e+06	1.05902e+06	996291	2.48333e+06	1	1.34549	0.545643		0.428132	-0.873971		0	0	0	-0.222919	0.677206	0.169279
EWAALGNMSK	Q9H3P7	ACBD3	Golgi resident protein GCP60	2587600	1.68302e+06	2.0885e+06	3.52441e+06	3.65304e+06	484078	0.734193	0.460719	4.31438	-0.445769	-1.11804	2.10915	0	0	0	0.18178	0.862291	0.0643463
EDAMVEFVK	Q9H3P7	ACBD3	Golgi resident protein GCP60	3798500	1.82728e+06	2.58251e+06	3.04004e+06	5.45067e+06	712959	1.24949	0.335239	3.62225	0.321338	-1.57674	1.85688	0	0	0	0.200495	0.849847	0.070659
GPGASGEQPEPGEAAAGGAAEEAR	Q9H3P7	ACBD3	Golgi resident protein GCP60	1	1.16993e+07	1.15689e+07	1.33947e+07	2.45422e+07	3.54704e+06	7.46563e-08	0.476701	3.26157		-1.06884	1.70557	0	0	0	0.318362	0.778294	0.108856
AAVLNAER	Q9H3P7	ACBD3	Golgi resident protein GCP60	5694700	3.59103e+06	4.61301e+06	5.2352e+06	8.12203e+06	1.03512e+06	1.08777	0.442134	4.45651	0.121375	-1.17744	2.15592	0	0	0	0.366616	0.724676	0.139856
DCHEEVYAGSHQYPGR	Q9H3P7	ACBD3	Golgi resident protein GCP60	15572000	9.94288e+06	1.25196e+07	1.46531e+07	2.00344e+07	2.61031e+06	1.06271	0.49629	4.79619	0.0877514	-1.01074	2.26189	0	0	0	0.446298	0.666691	0.176075
LEVSVDGLTLSPDPEERPGAEGAPLLPPPLPPPSPPGSGR	Q9H3P7	ACBD3	Golgi resident protein GCP60	5169600	5.17571e+06	3.90389e+06	5.36999e+06	9.95502e+06	770234	0.962683	0.519909	5.06845	-0.0548666	-0.943668	2.34154	0	0	0	0.44767	0.67185	0.172728
VNATVPSNMMSVNGQAK	Q9H3P7	ACBD3	Golgi resident protein GCP60	1647800	1.2076e+06	1.00512e+06	1.43841e+06	2.27493e+06	217926	1.14557	0.530828	4.61222	0.196071	-0.913684	2.20546	0	0	0	0.49595	0.615773	0.210579
IQQDADSVITVGR	Q9H3P7	ACBD3	Golgi resident protein GCP60	12103000	1.06446e+07	1.26618e+07	1.23448e+07	1.84779e+07	2.42178e+06	0.98041	0.576072	5.22829	-0.0285433	-0.79568	2.38634	0	0	0	0.520705	0.615901	0.210489
QQEVVVAGSSLPTSSK	Q9H3P7	ACBD3	Golgi resident protein GCP60	5481200	4.81848e+06	5.43018e+06	5.21797e+06	9.33982e+06	990106	1.05045	0.515907	5.48444	0.0710041	-0.954816	2.45535	0	0	0	0.523844	0.631414	0.199686
QVLMGPYNPDTCPEVGFFDVLGNDR	Q9H3P7	ACBD3	Golgi resident protein GCP60	1250100	1.13807e+06	2.00127e+06	1.17376e+06	1.54991e+06	405608	1.06504	0.734277	4.934	0.0909076	-0.445603	2.30276	0	0	0	0.649354	0.483169	0.315901
WGFGLEELYGLALR	Q9H3P7	ACBD3	Golgi resident protein GCP60	4228500	5.10139e+06	1	1	1	1.1329e+06	4228500	5.10139e+06	8.82694e-07	22.0117	22.2825	-20.1116	0	0	0	8.06086	0.597783	0.223456
LLDDLFRK	S4R3H4	ACIN1	Apoptotic chromatin condensation inducer in the nucleus	1	1	1.30738e+06	1	2.93831e+06	382051		3.40332e-07	3.42201		-21.4866	1.77484	0	0	0	-9.85586	0.33817	0.470864
TEEQGIPRPLHPPPPPPVQPPQHPR	S4R3H4	ACIN1	Apoptotic chromatin condensation inducer in the nucleus	6144700	3.94398e+06	1	6.9572e+06	5.87964e+06	650961	0.883215	0.670786	1.53619e-06	-0.179163	-0.576075		0	0	0	-0.377619	0.0837339	1.0771
LKGALMLENLQK	S4R3H4	ACIN1	Apoptotic chromatin condensation inducer in the nucleus	1406900	1.2472e+06	1.17951e+06	2.40225e+06	3.02981e+06	607439	0.58566	0.411642	1.94177	-0.771864	-1.28054	0.957375	0	0	0	-0.365009	0.618539	0.208633
TGTLVEEAFWIDKIK	S4R3H4	ACIN1	Apoptotic chromatin condensation inducer in the nucleus	2744700	4.64439e+06	3.30955e+06	3.02869e+06	5.29001e+06	1	0.906232	0.877957	3.30955e+06	-0.142047	-0.187779		0	0	0	-0.164913	0.00234373	2.63009
FLCADYAEQDELDYHR	S4R3H4	ACIN1	Apoptotic chromatin condensation inducer in the nucleus	7828900	7.4384e+06	7.9997e+06	9.22409e+06	1.55881e+07	2.15525e+06	0.848745	0.477183	3.71173	-0.236597	-1.06738	1.89209	0	0	0	0.196037	0.834865	0.0783836
GVPAGNSDTEGGQPGR	S4R3H4	ACIN1	Apoptotic chromatin condensation inducer in the nucleus	6080400	4.4246e+06	5.8597e+06	8.54132e+06	9.95376e+06	1.20523e+06	0.711881	0.444516	4.86188	-0.490293	-1.16969	2.28151	0	0	0	0.207176	0.853965	0.06856
KCEAEEAEPPAATQPQTSETQTSHLPESER	S4R3H4	ACIN1	Apoptotic chromatin condensation inducer in the nucleus	12285000	1.06426e+07	9.0902e+06	1.26436e+07	2.19943e+07	2.68732e+06	0.971641	0.483879	3.38263	-0.041505	-1.04728	1.75815	0	0	0	0.22312	0.799156	0.0973684
AELEEVTLDGKPLQALR	S4R3H4	ACIN1		14579000	9.64266e+06	1.08333e+07	1.67085e+07	1.84621e+07	2.728e+06	0.872548	0.522294	3.97114	-0.196693	-0.937067	1.98955	0	0	0	0.285264	0.761678	0.118229
SQEQEVLER	S4R3H4	ACIN1	Apoptotic chromatin condensation inducer in the nucleus	4025700	2.44258e+06	1	4.79468e+06	1	1.07431e+06	0.839617	2.44258e+06	9.30829e-07	-0.252196	21.22	-20.035	0	0	0	0.310933	0.980427	0.00858477
AAPCIYWLPLTDSQIVQK	S4R3H4	ACIN1	Apoptotic chromatin condensation inducer in the nucleus	9971600	1.04206e+07	9.78464e+06	1.31941e+07	1.73586e+07	2.24237e+06	0.755764	0.600315	4.36352	-0.403992	-0.736208	2.12549	0	0	0	0.328431	0.734659	0.133914
LLDDLFR	S4R3H4	ACIN1	Apoptotic chromatin condensation inducer in the nucleus	6280600	4.40994e+06	5.10412e+06	7.21122e+06	8.1577e+06	1.18995e+06	0.870948	0.540586	4.28934	-0.199341	-0.887403	2.10076	0	0	0	0.338004	0.727307	0.138282
TGTLVEEAFWIDK	S4R3H4	ACIN1	Apoptotic chromatin condensation inducer in the nucleus	4591400	3.57586e+06	5.44485e+06	6.83081e+06	7.0687e+06	856028	0.67216	0.505872	6.3606	-0.573123	-0.983155	2.66916	0	0	0	0.370961	0.764192	0.116798
KPSISITTESLK	S4R3H4	ACIN1	Apoptotic chromatin condensation inducer in the nucleus	12424000	1.42261e+07	1.11911e+07	1.58763e+07	2.09848e+07	2.64643e+06	0.782552	0.677922	4.22876	-0.353741	-0.56081	2.08023	0	0	0	0.388561	0.670572	0.173555
ASLVALPEQTASEEETPPPLLTK	S4R3H4	ACIN1	Apoptotic chromatin condensation inducer in the nucleus	9498600	9.38744e+06	9.7253e+06	1.06353e+07	1.58467e+07	1.61166e+06	0.893119	0.592392	6.03435	-0.163076	-0.755375	2.5932	0	0	0	0.558249	0.617181	0.209587
LSEGSQPAEEEEDQETPSR	S4R3H4	ACIN1	Apoptotic chromatin condensation inducer in the nucleus	4642800	6.44134e+06	5.49109e+06	4.68694e+06	8.93326e+06	1.14907e+06	0.990583	0.721051	4.77873	-0.0136501	-0.471826	2.25663	0	0	0	0.590383	0.52257	0.281855
SAQPLPLKIEELALAK	S4R3H4	ACIN1	Apoptotic chromatin condensation inducer in the nucleus	16755000	1.46323e+07	1.63378e+07	1.84333e+07	2.16679e+07	2.87526e+06	0.908951	0.675297	5.6822	-0.137725	-0.566406	2.50645	0	0	0	0.600773	0.565703	0.247412
GLLVDRPSETK	S4R3H4	ACIN1	Apoptotic chromatin condensation inducer in the nucleus	5262200	2.50682e+06	3.19018e+06	5.38484e+06	4.98351e+06	427518	0.977225	0.503023	7.46211	-0.0332378	-0.991304	2.89958	0	0	0	0.625014	0.621636	0.206464
ISNIVHISNLVRPFTLGQLK	S4R3H4	ACIN1	Apoptotic chromatin condensation inducer in the nucleus	6164500	7.1505e+06	7.02947e+06	8.18179e+06	9.58097e+06	985799	0.753442	0.746323	7.13073	-0.408432	-0.422128	2.83405	0	0	0	0.66783	0.570873	0.243461
SHCFVTYSTVEEAVATR	S4R3H4	ACIN1	Apoptotic chromatin condensation inducer in the nucleus	11564000	1.04553e+07	1.69077e+07	1.40828e+07	1.79776e+07	1.57947e+06	0.821143	0.581571	10.7047	-0.284294	-0.781973	3.42017	0	0	0	0.784635	0.58574	0.232295
TTSPLEEEEREIK	S4R3H4	ACIN1	Apoptotic chromatin condensation inducer in the nucleus	87676000	4.70843e+07	8.64668e+07	9.62986e+07	9.57813e+07	7.18179e+06	0.91046	0.491581	12.0397	-0.135333	-1.0245	3.58973	0	0	0	0.809966	0.597275	0.223826
SGVSITIDDPVR	S4R3H4	ACIN1	Apoptotic chromatin condensation inducer in the nucleus	11244000	9.43081e+06	1.13226e+07	1.24579e+07	1	2.62044e+06	0.902559	9.43081e+06	4.32087	-0.147907		2.11132	0	0	0	0.981708	0.327894	0.484267
DSSTSYTETKDPSSGQEVATPPVPQLQVCEPK	S4R3H4	ACIN1	Apoptotic chromatin condensation inducer in the nucleus	4002200	5.24819e+06	3.67435e+06	1	6.38847e+06	649612	4002200	0.82151	5.65623		-0.28365	2.49984	0	0	0	1.10809	0.363751	0.439196
TTDGVYEGVAIGGDR	P53396	ACLY	ATP-citrate synthase	1		1	9.87772e+06		1.15895e+06	1.01238e-07		8.62847e-07	-23.2357		-20.1444	0	0	0	-21.6901	0.000327147	3.48526
LTKPIVCWCIGTCATMFSSEVQFGHAGACANQASETAVAK	P53396	ACLY	ATP-citrate synthase	1	1	9.17541e+06	1.17587e+07	8.41874e+06	2.42277e+06	8.50431e-08	1.18783e-07	3.78715	-23.4872	-23.0052	1.92111	0	0	0	-14.8571	0.151306	0.820143
RGGPNYQEGLR	P53396	ACLY	ATP-citrate synthase	804090	1	1	480715	1	1.40331e+06	1.67269	1	7.12599e-07	0.742174		-20.4204	0	0	0	-9.83912	0.300713	0.521848
TTDGVYEGVAIGGDRYPGSTFMDHVLR	P53396	ACLY	ATP-citrate synthase	25085000	6.6255e+06	1	2.77397e+07	5.07284e+07	697718	0.904301	0.130607	1.43324e-06	-0.145126	-2.93669		0	0	0	-1.54091	0.235161	0.628635
FGGALDAAAK	P53396	ACLY	ATP-citrate synthase	1	2.47109e+07	612776	1	6.1691e+07	1.6037e+06	1	0.400559	0.382102		-1.31991	-1.38797	0	0	0	-1.35394	1.44783e-05	4.83928
YSCQFIEMCLMVTADHGPAVSGAHNTIICAR	P53396	ACLY	ATP-citrate synthase	3789300	4.39396e+06	1	7.21851e+06	8.23567e+06	1.84206e+06	0.524942	0.533528		-0.929769	-0.906365		0	0	0	-0.918067	1.89064e-06	5.72339
ILIIGGSIANFTNVAATFK	P53396	ACLY	ATP-citrate synthase	2198200	2.7598e+06	2.3719e+06	1	5.94751e+06	1.47895e+06	2198200	0.464027	1.60377		-1.10772	0.681471	0	0	0	-0.213125	0.770216	0.113387
MIVVLGEIGGTEEYK	P53396	ACLY	ATP-citrate synthase	7754200	4.4302e+06	2.40347e+06	7.30201e+06	9.74543e+06	1.44326e+06	1.06193	0.454593	1.6653	0.0866834	-1.13735	0.735785	0	0	0	-0.104962	0.85773	0.0666493
TIAIIAEGIPEALTR	P53396	ACLY	ATP-citrate synthase	19026000	1.60616e+07	1.69984e+07	2.97559e+07	3.55045e+07	4.51987e+06	0.639403	0.452382	3.76082	-0.645204	-1.14439	1.91105	0	0	0	0.0404854	0.967926	0.014158
KPNLILNVDGLIGVAFVDMLR	P53396	ACLY	ATP-citrate synthase	3350500	2.7146e+06	2.71005e+06	4.70207e+06	3.22375e+06	1.42322e+06	0.712559	0.842063	1.90417	-0.488919	-0.248	0.929161	0	0	0	0.0640807	0.890783	0.0502281
HPEVDVLINFASLR	P53396	ACLY	ATP-citrate synthase	1928900	2.57045e+06	1.48967e+06	2.43573e+06	3.73195e+06	705616	0.791918	0.688768	2.11116	-0.336578	-0.53791	1.07804	0	0	0	0.0678499	0.900282	0.0456216
DEPSVAAMVYPFTGDHK	P53396	ACLY	ATP-citrate synthase	20523000	1.71601e+07	1.17738e+07	2.27614e+07	3.36421e+07	4.44982e+06	0.901657	0.510076	2.64591	-0.14935	-0.971215	1.40376	0	0	0	0.0943996	0.898714	0.0463784
AKPAMPQDSVPSPR	P53396	ACLY	ATP-citrate synthase	10633000	1.55872e+07	9.91386e+06	9.69291e+06	3.05854e+07	4.27498e+06	1.09699	0.509629	2.31904	0.133547	-0.972481	1.21353	0	0	0	0.124865	0.852799	0.0691532
DLVSSLTSGLLTIGDR	P53396	ACLY	ATP-citrate synthase	36814000	1.90353e+07	3.70772e+07	4.15282e+07	6.03968e+07	7.81725e+06	0.886481	0.315171	4.743	-0.173838	-1.6658	2.2458	0	0	0	0.135388	0.911167	0.0404018
GGPNYQEGLR	P53396	ACLY	ATP-citrate synthase	14489000	9.30935e+06	1.38106e+07	1.63863e+07	2.20012e+07	3.78757e+06	0.884216	0.423129	3.6463	-0.17753	-1.24083	1.86643	0	0	0	0.149357	0.877823	0.056593
TILSLMTR	P53396	ACLY	ATP-citrate synthase	10475000	9.7914e+06	7.55115e+06	9.82938e+06	2.15356e+07	2.67481e+06	1.06568	0.45466	2.82306	0.0917777	-1.13714	1.49726	0	0	0	0.150632	0.852755	0.0691755
SAYDSTMETMNYAQIR	P53396	ACLY	ATP-citrate synthase	16768000	1.77434e+07	1.53446e+07	2.18213e+07	3.07069e+07	4.82669e+06	0.768424	0.577831	3.17911	-0.380025	-0.791281	1.66862	0	0	0	0.165773	0.838166	0.0766702
VKWGDIEFPPPFGR	P53396	ACLY	ATP-citrate synthase	3791700	6.08563e+06	3.79416e+06	4.39578e+06	9.22208e+06	1.51665e+06	0.862577	0.659898	2.50167	-0.213275	-0.599685	1.32289	0	0	0	0.169977	0.786588	0.104252
LLVGVDEK	P53396	ACLY	ATP-citrate synthase	30300000	1.87686e+07	2.47312e+07	2.99465e+07	3.61453e+07	8.55591e+06	1.01181	0.519254	2.89054	0.0169325	-0.945489	1.53134	0	0	0	0.200927	0.794275	0.100029
AFDSGIIPMEFVNK	P53396	ACLY	ATP-citrate synthase	37148000	3.07285e+07	3.84164e+07	3.80324e+07	6.36638e+07	1.18404e+07	0.976746	0.482668	3.24452	-0.0339447	-1.0509	1.698	0	0	0	0.204388	0.811507	0.0907078
LGLVGVNLTLDGVK	P53396	ACLY	ATP-citrate synthase	46744000	3.59571e+07	3.34471e+07	5.39773e+07	6.91151e+07	9.37435e+06	0.865993	0.52025	3.56793	-0.207572	-0.942723	1.83509	0	0	0	0.228265	0.797153	0.0984583
DGVYVLDLAAK	P53396	ACLY	ATP-citrate synthase	39868000	3.1547e+07	3.89807e+07	3.84584e+07	6.89194e+07	1.14637e+07	1.03665	0.457738	3.40036	0.0519343	-1.12741	1.76569	0	0	0	0.230071	0.797705	0.0981578
VDATADYICK	P53396	ACLY	ATP-citrate synthase	37015000	3.16335e+07	3.32209e+07	3.98273e+07	6.01411e+07	8.75774e+06	0.929389	0.525988	3.79332	-0.105646	-0.926897	1.92346	0	0	0	0.296972	0.743589	0.128667
LGLVGVNLTLDGVKSWLKPR	P53396	ACLY	ATP-citrate synthase	1530900	1.9132e+06	624746	1.16692e+06	1	542206	1.31191	1.9132e+06	1.15223	0.391673		0.204428	0	0	0	0.29805	0.0235584	1.62785
LTLLNPK	P53396	ACLY	ATP-citrate synthase	27830000	1.9299e+07	2.06073e+07	2.52961e+07	4.09747e+07	5.60087e+06	1.10017	0.470997	3.67929	0.137727	-1.08621	1.87943	0	0	0	0.310315	0.736604	0.132766
AIVWGMQTR	P53396	ACLY	ATP-citrate synthase	13799000	1.11302e+07	1.1242e+07	1.46965e+07	2.1435e+07	2.84946e+06	0.938931	0.519256	3.9453	-0.0909093	-0.945483	1.98013	0	0	0	0.314581	0.735533	0.133398
LLVGVDEKLNPEDIKK	P53396	ACLY	ATP-citrate synthase	18193000	4.52213e+07	2.24492e+07	1.8467e+07	6.91687e+07	7.23021e+06	0.985165	0.653782	3.10492	-0.0215628	-0.613118	1.63455	0	0	0	0.333291	0.64625	0.1896
EGDYVLFHHEGGVDVGDVDAK	P53396	ACLY	ATP-citrate synthase	57514000	4.85543e+07	5.58638e+07	5.17271e+07	1.09765e+08	1.33626e+07	1.11187	0.442349	4.18062	0.152993	-1.17674	2.06372	0	0	0	0.346656	0.731098	0.136024
GKLGLVGVNLTLDGVK	P53396	ACLY	ATP-citrate synthase	12794000	1.33282e+07	1.26304e+07	1.19419e+07	2.28494e+07	3.80245e+06	1.07136	0.583305	3.32165	0.0994383	-0.777678	1.7319	0	0	0	0.35122	0.657829	0.181887
EEADEYIDIGALNGIFVLGR	P53396	ACLY	ATP-citrate synthase	15620000	1.41222e+07	1.42271e+07	8.21485e+06	2.9587e+07	6.21351e+06	1.90143	0.477313	2.28971	0.927088	-1.06699	1.19516	0	0	0	0.351752	0.64789	0.188498
NCGSFTREEADEYIDIGALNGIFVLGR	P53396	ACLY	ATP-citrate synthase	4771600	7.23479e+06	4.80325e+06	7.14229e+06	8.10625e+06	1.33445e+06	0.668077	0.892496	3.59942	-0.581913	-0.164082	1.84777	0	0	0	0.367257	0.650011	0.187079
GVTIIGPATVGGIKPGCFK	P53396	ACLY	ATP-citrate synthase	63896000	5.42452e+07	8.15288e+07	7.50154e+07	1.2668e+08	1.29964e+07	0.851772	0.428205	6.27318	-0.23146	-1.22363	2.6492	0	0	0	0.398037	0.749071	0.125477
AGKDLVSSLTSGLLTIGDR	P53396	ACLY	ATP-citrate synthase	28572000	4.90837e+07	3.19601e+07	2.4653e+07	6.74768e+07	1.17447e+07	1.15897	0.727416	2.72123	0.212841	-0.459148	1.44426	0	0	0	0.399317	0.513293	0.289635
IGNTGGMLDNILASK	P53396	ACLY	ATP-citrate synthase	33522000	2.08362e+07	2.86569e+07	2.59322e+07	5.32915e+07	6.03986e+06	1.29268	0.390986	4.74463	0.370363	-1.35481	2.2463	0	0	0	0.420616	0.706544	0.150861
KHPEVDVLINFASLR	P53396	ACLY	ATP-citrate synthase	54728000	4.52905e+07	5.55435e+07	6.46498e+07	6.66782e+07	1.32145e+07	0.846531	0.67924	4.20323	-0.240366	-0.558007	2.0715	0	0	0	0.424374	0.635542	0.196856
EAYPEEAYIADLDAK	P53396	ACLY	ATP-citrate synthase	35323000	2.92798e+07	3.38009e+07	2.98652e+07	6.3708e+07	7.51579e+06	1.18275	0.459594	4.49732	0.242143	-1.12157	2.16906	0	0	0	0.42988	0.67579	0.170188
AVQGMLDFDYVCSR	P53396	ACLY	ATP-citrate synthase	16368000	1.10895e+07	1.35374e+07	1.44443e+07	2.31268e+07	2.93102e+06	1.13318	0.479508	4.61865	0.180378	-1.06037	2.20747	0	0	0	0.442492	0.666378	0.17628
EAGVFVPR	P53396	ACLY	ATP-citrate synthase	25065000	2.0995e+07	2.24503e+07	2.07536e+07	4.14103e+07	5.36014e+06	1.20774	0.506999	4.18838	0.272312	-0.979944	2.06639	0	0	0	0.45292	0.635407	0.196948
HPWDDISYVLPEHMSM	P53396	ACLY	ATP-citrate synthase	17244000	2.13198e+07	1.60086e+07	1.81391e+07	3.0878e+07	3.93859e+06	0.950654	0.690452	4.06455	-0.0730078	-0.534387	2.02309	0	0	0	0.4719	0.581049	0.235787
SGGMSNELNNIISR	P53396	ACLY	ATP-citrate synthase	28183000	2.56108e+07	2.54109e+07	2.63624e+07	4.73288e+07	5.38535e+06	1.06906	0.541125	4.71852	0.096346	-0.885966	2.23833	0	0	0	0.482904	0.628265	0.201857
KPASFMTSICDER	P53396	ACLY	ATP-citrate synthase	24209000	1.95728e+07	1.83253e+07	2.04299e+07	3.62021e+07	4.22636e+06	1.18498	0.540654	4.33595	0.244858	-0.887222	2.11635	0	0	0	0.491329	0.60472	0.218446
LYRPGSVAYVSR	P53396	ACLY	ATP-citrate synthase	96361000	7.01643e+07	7.49348e+07	7.68705e+07	1.33416e+08	1.62719e+07	1.25355	0.525904	4.60515	0.32602	-0.927129	2.20325	0	0	0	0.534047	0.588673	0.230126
FICTTSAIQNR	P53396	ACLY	ATP-citrate synthase	46569000	4.52213e+07	4.60215e+07	4.83167e+07	7.45948e+07	8.72579e+06	0.963828	0.606226	5.27419	-0.0531531	-0.722073	2.39895	0	0	0	0.541241	0.598858	0.222676
EILIPVFK	P53396	ACLY	ATP-citrate synthase	34291000	2.08749e+07	3.08605e+07	2.78546e+07	3.74584e+07	6.46099e+06	1.23107	0.557282	4.77644	0.299916	-0.84352	2.25593	0	0	0	0.570777	0.56245	0.249916
LLQDHPWLLSQNLVVKPDQLIK	P53396	ACLY	ATP-citrate synthase	89688000	8.58889e+07	8.54109e+07	8.00805e+07	1.27807e+08	1.76469e+07	1.11997	0.672018	4.84	0.163465	-0.573427	2.27501	0	0	0	0.621682	0.506771	0.295189
DYQGPLKEHEVTIFVR	P53396	ACLY	ATP-citrate synthase	65670000	5.11992e+07	5.01443e+07	5.14048e+07	8.47209e+07	9.64008e+06	1.27751	0.604328	5.20164	0.35333	-0.726596	2.37897	0	0	0	0.668567	0.503386	0.298099
SMGFIGHYLDQK	P53396	ACLY	ATP-citrate synthase	21560000	1.43238e+07	1.51408e+07	1.81769e+07	2.53475e+07	2.00462e+06	1.18612	0.565098	7.55295	0.246249	-0.823426	2.91704	0	0	0	0.779955	0.521809	0.282488
WGDIEFPPPFGR	P53396	ACLY	ATP-citrate synthase	6281900	5.41281e+06	4.83191e+06	2.98063e+06	1.02754e+07	995742	2.10757	0.526773	4.85258	1.07558	-0.924746	2.27875	0	0	0	0.809862	0.434931	0.361579
NFLIEPFVPHSQAEEFYVCIYATR	P53396	ACLY	ATP-citrate synthase	6831000	1.08869e+07	4.4352e+06	1.39515e+07	2.51458e+06	1.66766e+06	0.489624	4.32952	2.65953	-1.03025	2.11421	1.41117	0	0	0	0.831709	0.432001	0.364515
QHFPATPLLDYALEVEK	P53396	ACLY	ATP-citrate synthase	26042000	2.94356e+07	2.59897e+07	2.63624e+06	2.7872e+06	6.36017e+06	9.87848	10.561	4.08633	3.30429	3.40067	2.0308	0	0	0	2.91192	0.0027361	2.56287
EHEVTIFVR	P53396	ACLY	ATP-citrate synthase	2492400	959074	2.09365e+06	2.30277e+06	1	1	1.08235	959074	2.09365e+06	0.114168	19.8713	20.9976	0	0	0	13.661	0.114207	0.942308
IETVNESWNALATPSDK	P21399	ACO1	Cytoplasmic aconitate hydratase	1632700	1.52716e+06	1	2.5631e+06	3.15061e+06	1	0.637003	0.484718	1	-0.650628	-1.04478		0	0	0	-0.847705	0.0103437	1.98533
SNLVGMGVIPLEYLPGENADALGLTGQER	P21399	ACO1	Cytoplasmic aconitate hydratase	1	1.43024e+06	2.64634e+06	3.14415e+06	4.54444e+06	1	3.18051e-07	0.314724	2.64634e+06	-21.5842	-1.66784	21.3356	0	0	0	-0.638837	0.961384	0.0171032
DFNDPSQDPDFTQVVELDLK	P21399	ACO1	Cytoplasmic aconitate hydratase	1576900	953699	1.95357e+06	1.99802e+06	4.00972e+06	556475	0.789232	0.237847	3.51061	-0.341479	-2.0719	1.81172	0	0	0	-0.200551	0.866981	0.0619905
SIVDAYVLLNLGDSVTTDHISPAGNIAR	P21399	ACO1	Cytoplasmic aconitate hydratase	1	3.22281e+06	2.35868e+06	2.88634e+06	6.62206e+06	881013	3.4646e-07	0.486678	2.67724		-1.03896	1.42075	0	0	0	0.190892	0.848376	0.0714117
YQQAGLPLIVLAGK	P21399	ACO1	Cytoplasmic aconitate hydratase	5143700	3.95254e+06	5.0796e+06	5.10069e+06	9.85527e+06	1.24951e+06	1.00843	0.401058	4.06527	0.0121137	-1.31812	2.02335	0	0	0	0.239116	0.81765	0.0874324
ANYLASPPLVIAYAIAGTIR	P21399	ACO1	Cytoplasmic aconitate hydratase	1	1.59028e+06	2.56426e+06	2.78518e+06	1	836936	3.59044e-07	1.59028e+06	3.06387	-21.4093	20.6008	1.61536	0	0	0	0.268955	0.983394	0.00727245
QAPQTIHLPSGEILDVFDAAER	P21399	ACO1	Cytoplasmic aconitate hydratase	2207800	3.74587e+06	2.17639e+06	2.30977e+06	4.46742e+06	517379	0.955852	0.838488	4.20657	-0.0651403	-0.254139	2.07265	0	0	0	0.584455	0.477203	0.321297
SPPFFENLTLDLQPPK	P21399	ACO1	Cytoplasmic aconitate hydratase	2021400	1	2.07954e+06	2.3647e+06	5.17416e+06	553796	0.854825	1.93268e-07	3.75506	-0.2263		1.90884	0	0	0	0.841268	0.368003	0.434149
KQDIENILHWNVTQHK	P21399	ACO1	Cytoplasmic aconitate hydratase	1	2.94264e+06	2.74207e+06	1	1	600394	1	2.94264e+06	4.56712		21.4887	2.19129	0	0	0	11.84	0.198248	0.702791
DIWPTRDEIQAVER	P21399	ACO1	Cytoplasmic aconitate hydratase	3763700	2.50102e+06	2.68922e+06	2.99857e+06	1	1	1.25517	2.50102e+06	2.68922e+06	0.327878	21.2541	21.3588	0	0	0	14.3136	0.110081	0.958287
NTIVTSYNR	A0A7I2V5T4	ACO2	Aconitate hydratase, mitochondrial	1	1	1	5.94431e+06	1.05955e+07	1.55414e+06	1.68228e-07	9.43799e-08	6.43442e-07	-22.5031	-23.3369	-20.5677	0	0	0	-22.1359	1.12081e-05	4.95047
IVYGHLDDPASQEIER	A0A7I2V5T4	ACO2	Aconitate hydratase, mitochondrial	2803600	3.52873e+06	3.23094e+06	3.44203e+06	6.67224e+06	1	0.81452	0.528866	3.23094e+06	-0.295978	-0.919025		0	0	0	-0.607501	0.0792512	1.10099
DGYAQILR	A0A7I2V5T4	ACO2	Aconitate hydratase, mitochondrial	6757600	5.89119e+06	5.23781e+06	6.48347e+06	1.27242e+07	1	1.04228	0.46299	5.23781e+06	0.0597445	-1.11095		0	0	0	-0.525602	0.314688	0.50212
AKDINQEVYNFLATAGAK	A0A7I2V5T4	ACO2	Aconitate hydratase, mitochondrial	7975800	7.95475e+06	5.43555e+06	8.92481e+06	1.65086e+07	2.86375e+06	0.893666	0.481856	1.89806	-0.162192	-1.05333	0.924524	0	0	0	-0.0969985	0.873548	0.0587132
DINQEVYNFLATAGAK	A0A7I2V5T4	ACO2	Aconitate hydratase, mitochondrial	2814200	2.33905e+06	2.41299e+06	3.50704e+06	6.74705e+06	698750	0.802443	0.346677	3.4533	-0.317529	-1.52834	1.78797	0	0	0	-0.0192976	0.985063	0.00653593
FRLEAPDADELPKGEFDPGQDTYQHPPK	A0A7I2V5T4	ACO2	Aconitate hydratase, mitochondrial	5789300	4.22201e+06	6.32304e+06	7.63492e+06	7.66686e+06	1.77145e+06	0.758266	0.550683	3.56941	-0.399225	-0.860706	1.83568	0	0	0	0.191918	0.829011	0.0814397
VGLIGSCTNSSYEDMGR	A0A7I2V5T4	ACO2	Aconitate hydratase, mitochondrial	4514600	5.29034e+06	3.85227e+06	5.07547e+06	9.98185e+06	1.21412e+06	0.889494	0.529996	3.17288	-0.168944	-0.915947	1.66579	0	0	0	0.193634	0.813134	0.0898379
VAEKEGWPLDIR	A0A7I2V5T4	ACO2	Aconitate hydratase, mitochondrial	8314600	6.08227e+06	6.79814e+06	6.18755e+06	1.76392e+07	2.02209e+06	1.34376	0.344815	3.36194	0.426278	-1.53611	1.7493	0	0	0	0.213156	0.83421	0.0787246
DSSGQHVDVSPTSQR	A0A7I2V5T4	ACO2	Aconitate hydratase, mitochondrial	7107200	3.16905e+06	6.60207e+06	6.83544e+06	1.13783e+07	1.21301e+06	1.03976	0.278517	5.44271	0.0562478	-1.84416	2.44432	0	0	0	0.218804	0.868578	0.0611912
NAVTQEFGPVPDTAR	A0A7I2V5T4	ACO2	Aconitate hydratase, mitochondrial	17797000	1.59903e+07	1.66983e+07	1.84361e+07	2.96469e+07	5.24563e+06	0.965333	0.539359	3.18328	-0.050902	-0.890683	1.67052	0	0	0	0.242977	0.763347	0.117278
LNRPLTLSEK	A0A7I2V5T4	ACO2	Aconitate hydratase, mitochondrial	7886400	4.85574e+06	6.55045e+06	6.69827e+06	1.277e+07	1.65367e+06	1.17738	0.380246	3.96116	0.235579	-1.395	1.98592	0	0	0	0.275503	0.791774	0.101399
EGWPLDIR	A0A7I2V5T4	ACO2	Aconitate hydratase, mitochondrial	2744600	1.16413e+06	2.9808e+06	4.0979e+06	3.03275e+06	424303	0.669758	0.383852	7.02517	-0.578289	-1.38138	2.81253	0	0	0	0.284289	0.835769	0.0779139
LQLLEPFDKWDGKDLEDLQILIK	A0A7I2V5T4	ACO2	Aconitate hydratase, mitochondrial	9743100	9.52742e+06	7.23035e+06	1.67534e+07	1.08761e+07	2.03241e+06	0.581561	0.875996	3.55753	-0.781999	-0.191003	1.83088	0	0	0	0.285958	0.736025	0.133107
DLGGIVLANACGPCIGQWDR	A0A7I2V5T4	ACO2	Aconitate hydratase, mitochondrial	2506200	2.22116e+06	2.3532e+06	2.85705e+06	4.34431e+06	571320	0.877197	0.511279	4.11888	-0.189027	-0.967817	2.04225	0	0	0	0.295136	0.759929	0.119227
GHLDNISNNLLIGAINIENGK	A0A7I2V5T4	ACO2	Aconitate hydratase, mitochondrial	5515300	5.26713e+06	5.62546e+06	5.04002e+06	8.79563e+06	1.96213e+06	1.0943	0.598835	2.86701	0.130009	-0.73977	1.51955	0	0	0	0.303262	0.668797	0.174706
SQFTITPGSEQIR	A0A7I2V5T4	ACO2	Aconitate hydratase, mitochondrial	17563000	1.42525e+07	1.52024e+07	1.70616e+07	2.85968e+07	3.36068e+06	1.02939	0.498397	4.5236	0.0417847	-1.00463	2.17747	0	0	0	0.404875	0.687748	0.162571
VAMSHFEPNEYIHYDLLEK	A0A7I2V5T4	ACO2	Aconitate hydratase, mitochondrial	22686000	1.77353e+07	1.91416e+07	2.14079e+07	3.47185e+07	4.38155e+06	1.0597	0.51083	4.36867	0.0836563	-0.969086	2.1272	0	0	0	0.413922	0.672455	0.172337
QGLLPLTFADPADYNK	A0A7I2V5T4	ACO2	Aconitate hydratase, mitochondrial	3147400	3.29722e+06	3.19914e+06	3.18744e+06	6.68455e+06	560226	0.987438	0.49326	5.71045	-0.0182385	-1.01958	2.5136	0	0	0	0.491929	0.664213	0.177693
FNPETDYLTGTDGK	A0A7I2V5T4	ACO2	Aconitate hydratase, mitochondrial	3039900	2.30291e+06	2.25836e+06	2.25611e+06	4.53149e+06	504599	1.34741	0.5082	4.47555	0.430188	-0.976532	2.16207	0	0	0	0.538574	0.58486	0.232948
KQGLLPLTFADPADYNK	A0A7I2V5T4	ACO2	Aconitate hydratase, mitochondrial	2495400	2.11599e+06	3.7768e+06	2.55721e+06	4.85062e+06	499855	0.975829	0.436232	7.55579	-0.0353003	-1.19683	2.91758	0	0	0	0.561816	0.670236	0.173772
WVVIGDENYGEGSSR	A0A7I2V5T4	ACO2	Aconitate hydratase, mitochondrial	7833700	7.39941e+06	5.48583e+06	4.19388e+06	1.49278e+07	1.3925e+06	1.86789	0.49568	3.93956	0.901409	-1.01252	1.97803	0	0	0	0.622308	0.516006	0.287345
NDANPETHAFVTSPEIVTALAIAGTLK	A0A7I2V5T4	ACO2	Aconitate hydratase, mitochondrial	1	1.73067e+06	1.05856e+06	1.21593e+06	2.53752e+06	299373	8.22414e-07	0.68203	3.53591		-0.552094	1.82208	0	0	0	0.634994	0.524799	0.280007
FNPETDYLTGTDGKK	A0A7I2V5T4	ACO2	Aconitate hydratase, mitochondrial	2820000	3.37449e+06	2.75607e+06	2.72086e+06	4.2856e+06	371175	1.03644	0.787402	7.42525	0.0516304	-0.344827	2.89244	0	0	0	0.866414	0.44327	0.353332
LTIQGLK	A0A7I2V5T4	ACO2	Aconitate hydratase, mitochondrial	2891200	1	2.74431e+06	3.0109e+06	3.65714e+06	520039	0.960245	2.73438e-07	5.27713	-0.0585258		2.39975	0	0	0	1.17061	0.29124	0.535748
TLAFTSVDLTNK	Q9NPJ3-2	ACOT13	Acyl-coenzyme A thioesterase 13;Acyl-coenzyme A thioesterase 13, N-terminally processed	4846500	4.48975e+06	4.53149e+06	3.82888e+06	2.59759e+06	7.50488e+06	1.26577	1.72843	0.603806	0.34002	0.789462	-0.727842	0	0	0	0.13388	0.780874	0.107419
LGEDIVITAHVLK	Q9NPJ3-2	ACOT13	Acyl-coenzyme A thioesterase 13;Acyl-coenzyme A thioesterase 13, N-terminally processed	8572700	7.43077e+06	6.60812e+06	6.15953e+06	4.42765e+06	1.02501e+07	1.39178	1.67827	0.644686	0.47693	0.746972	-0.633332	0	0	0	0.196856	0.665396	0.17692
ITLVSAAPGK	Q9NPJ3-2	ACOT13	Acyl-coenzyme A thioesterase 13;Acyl-coenzyme A thioesterase 13, N-terminally processed	7424000	1.11506e+07	7.88057e+06	6.11876e+06	3.1723e+06	8.99827e+06	1.21332	3.51498	0.875787	0.278958	1.81352	-0.191349	0	0	0	0.633709	0.354239	0.450703
GPGVGLLGISK	A0A087X0W7	ACOT2;ACOT1	Acyl-coenzyme A thioesterase 1;Acyl-coenzyme A thioesterase 2, mitochondrial	3195600	3.44464e+06	4.05573e+06	2.72058e+06	1.96411e+06	5.60861e+06	1.1746	1.75379	0.723124	0.232171	0.810475	-0.467684	0	0	0	0.191654	0.631379	0.19971
ASLHALVGSPIIWGGEPR	A0A087X0W7	ACOT2;ACOT1	Acyl-coenzyme A thioesterase 1;Acyl-coenzyme A thioesterase 2, mitochondrial	1	4.98198e+06	3.33776e+06	4.23703e+06	2.89134e+06	3.66393e+06		1.72307	0.91098		0.784981	-0.134509	0	0	0	0.325236	0.412583	0.384488
AATLILEPAGR	A0A087X0W7	ACOT2;ACOT1	Acyl-coenzyme A thioesterase 1	3119800	3.34395e+06	1	3.25946e+06	1.83545e+06	5.03567e+06	0.957152	1.82187		-0.0631795	0.86542		0	0	0	0.40112	0.330303	0.481088
DGYADIVDVLNSPLEGPDQK	A0A087X0W7	ACOT2;ACOT1	Acyl-coenzyme A thioesterase 1;Acyl-coenzyme A thioesterase 2, mitochondrial	1914800	1.48725e+06	2.05961e+06	711468	1.13496e+06	2.95504e+06	2.69134	1.3104	0.696982	1.42832	0.390012	-0.520806	0	0	0	0.432509	0.485245	0.314039
TPLAVELEVLDGHDPDPGR	A0A087X0W7	ACOT2;ACOT1	Acyl-coenzyme A thioesterase 1;Acyl-coenzyme A thioesterase 2, mitochondrial	4477500	3.54074e+06	3.58231e+06	3.69858e+06	1.47255e+06	3.66571e+06	1.2106	2.4045	0.977248	0.275724	1.26574	-0.0332036	0	0	0	0.502752	0.268704	0.570727
APALGGSFAGLEPMGLLWALEPEKPLVR	A0A087X0W7	ACOT2;ACOT1	Acyl-coenzyme A thioesterase 1;Acyl-coenzyme A thioesterase 2, mitochondrial	1850600	2.71358e+06	2.59931e+06	1.67926e+06	882278	2.8052e+06	1.10203	3.07566	0.926604	0.140167	1.62089	-0.109975	0	0	0	0.550362	0.365832	0.436718
KGCVITISGR	O00154-4	ACOT7	Cytosolic acyl coenzyme A thioester hydrolase	1045100	739524	660622	534057	724168	1.68044e+06	1.95691	1.0212	0.393124	0.968576	0.0302722	-1.34694	0	0	0	-0.116032	0.871379	0.0597931
TNIVTASVDAINFHDKIR	O00154-4	ACOT7	Cytosolic acyl coenzyme A thioester hydrolase	4462700	3.8095e+06	1	1	2.65296e+06	7.33758e+06	4462700	1.43595	1.36285e-07	22.0895	0.522001	-22.8069	0	0	0	-0.0651288	0.996232	0.00163947
NVDKVLEVPPVVYSR	O00154-4	ACOT7	Cytosolic acyl coenzyme A thioester hydrolase	2327800	2.754e+06	1.77497e+06	1.76095e+06	1.5764e+06	4.07235e+06	1.3219	1.74702	0.43586	0.402616	0.804898	-1.19806	0	0	0	0.00315013	0.996138	0.00168055
ATLWYVPLSLK	O00154-4	ACOT7	Cytosolic acyl coenzyme A thioester hydrolase	19887000	2.03333e+07	1.98067e+07	1.81377e+07	1.4151e+07	2.59682e+07	1.09645	1.43688	0.762728	0.132835	0.522942	-0.390759	0	0	0	0.0883391	0.755343	0.121856
VLEVPPVVYSR	O00154-4	ACOT7	Cytosolic acyl coenzyme A thioester hydrolase	10530000	9.52996e+06	1.04105e+07	9.67988e+06	5.89511e+06	1.32191e+07	1.08782	1.61659	0.787533	0.121444	0.692952	-0.344588	0	0	0	0.156603	0.629267	0.201165
AASAFFTYVSLSQEGR	O00154-4	ACOT7	Cytosolic acyl coenzyme A thioester hydrolase	14809000	1.24089e+07	1.12005e+07	1.12452e+07	5.46267e+06	2.11635e+07	1.31691	2.27158	0.529237	0.397161	1.18369	-0.918014	0	0	0	0.220947	0.736779	0.132663
MIEEAGAIISTR	O00154-4	ACOT7	Cytosolic acyl coenzyme A thioester hydrolase	5102300	6.24516e+06	5.12203e+06	4.49246e+06	2.53361e+06	8.55373e+06	1.13575	2.46493	0.598807	0.183642	1.30154	-0.739837	0	0	0	0.24845	0.695412	0.157758
SGPDVETPSAIQICR	O00154-4	ACOT7	Cytosolic acyl coenzyme A thioester hydrolase	9987600	1.01058e+07	1.03091e+07	7.66028e+06	4.71205e+06	1.58474e+07	1.30382	2.14467	0.650523	0.38274	1.10075	-0.620329	0	0	0	0.287721	0.595177	0.225354
LMDEVAGIVAAR	O00154-4	ACOT7	Cytosolic acyl coenzyme A thioester hydrolase	9579300	9.23331e+06	1.09101e+07	1	4.67575e+06	1.42439e+07	9579300	1.97472	0.765947		0.98165	-0.384684	0	0	0	0.298483	0.598942	0.222616
IMRPDDANVAGNVHGGTILK	O00154-4	ACOT7	Cytosolic acyl coenzyme A thioester hydrolase	15571000	1.70562e+07	1.58641e+07	1.14899e+07	8.13939e+06	2.40174e+07	1.35519	2.09552	0.660528	0.4385	1.06731	-0.598307	0	0	0	0.302499	0.567086	0.246351
TNIVTASVDAINFHDK	O00154-4	ACOT7	Cytosolic acyl coenzyme A thioester hydrolase	13732000	1.28863e+07	1.86119e+07	1.62616e+07	4.83484e+06	1.88378e+07	0.844445	2.66531	0.98801	-0.243925	1.4143	-0.0174032	0	0	0	0.384325	0.500198	0.300858
SLPVPQLVPETEDEK	O00154-4	ACOT7	Cytosolic acyl coenzyme A thioester hydrolase	1	4.44761e+06	3.30664e+06	4.00276e+06	1.59833e+06	4.75842e+06	2.49827e-07	2.78265	0.694902		1.47646	-0.525119	0	0	0	0.475671	0.569021	0.244871
GCVITISGR	O00154-4	ACOT7	Cytosolic acyl coenzyme A thioester hydrolase	2808500	1	3.01629e+06	1	1	1	2808500	1	3.01629e+06	21.4214		21.5243	0	0	0	21.4729	1.25897e-08	7.89998
YAQVKPDGTYVKPLSNK	Q15067-3	ACOX1	Peroxisomal acyl-coenzyme A oxidase 1	2458900	2.66299e+06	2.40806e+06	2.29058e+06	1.96376e+06	3.7445e+06	1.07349	1.35606	0.643093	0.102303	0.439424	-0.6369	0	0	0	-0.0317245	0.925298	0.0337182
EVAWNLTSVDLVR	Q15067-3	ACOX1	Peroxisomal acyl-coenzyme A oxidase 1	751040	1.13847e+06	902156	1	385947	2.66568e+06	751040	2.94981	0.338433		1.56062	-1.56306	0	0	0	-0.00121656	0.999232	0.000333761
GLETTATYDPETQEFILNSPTVTSIK	Q15067-3	ACOX1	Peroxisomal acyl-coenzyme A oxidase 1	2672400	3.61414e+06	2.96031e+06	3.66719e+06	1.19376e+06	3.89096e+06	0.728732	3.02752	0.760816	-0.456539	1.59814	-0.39438	0	0	0	0.249072	0.730746	0.136233
YDGNVYENLFEWAK	Q15067-3	ACOX1	Peroxisomal acyl-coenzyme A oxidase 1	1209100	2.66339e+06	2.11145e+06	1.55876e+06	890674	2.00899e+06	0.775679	2.99031	1.051	-0.366468	1.5803	0.0717653	0	0	0	0.428531	0.507601	0.294477
INEGIGQGDLSELPELHALTAGLK	Q15067-3	ACOX1	Peroxisomal acyl-coenzyme A oxidase 1	1	5.51696e+06	4.81781e+06	4.09103e+06	1.9791e+06	5.99203e+06		2.7876	0.804035		1.47902	-0.31467	0	0	0	0.582178	0.447892	0.348827
QITKEDFATFDYILCMDESNLR	P24666	ACP1	Low molecular weight phosphotyrosine protein phosphatase	1398100	1.54793e+06	1	1.41711e+06	1	4.21326e+06	0.986587	1.54793e+06	2.37346e-07	-0.019482	20.5619	-22.0065	0	0	0	-0.488027	0.970229	0.0131255
QLIIEDPYYGNDSDFETVYQQCVR	P24666	ACP1	Low molecular weight phosphotyrosine protein phosphatase	1	3.44942e+06	1.76691e+06	2.71232e+06	1.76478e+06	5.9315e+06	3.68688e-07	1.95459	0.297886		0.966869	-1.74717	0	0	0	-0.390149	0.725425	0.139408
IELLGSYDPQK	P24666	ACP1	Low molecular weight phosphotyrosine protein phosphatase	8243300	6.70287e+06	7.59325e+06	5.44481e+06	4.17828e+06	9.81393e+06	1.51397	1.60422	0.773721	0.59834	0.681869	-0.370115	0	0	0	0.303365	0.419674	0.377088
SVLFVCLGNICR	P24666	ACP1	Low molecular weight phosphotyrosine protein phosphatase	10102000	1	8.19409e+06	1.0194e+07	4.09747e+06	1	0.990979	2.44053e-07	8.19409e+06	-0.0130732	-21.9663	22.9662	0	0	0	0.328925	0.980985	0.00833757
SPIAEAVFR	P24666	ACP1	Low molecular weight phosphotyrosine protein phosphatase	17041000	1.68475e+07	1.96018e+07	1.40338e+07	7.58637e+06	2.46485e+07	1.21429	2.22076	0.795253	0.280108	1.15105	-0.330514	0	0	0	0.366883	0.441509	0.355061
LVTDQNISENWR	P24666	ACP1	Low molecular weight phosphotyrosine protein phosphatase	7722400	9.49046e+06	8.32666e+06	1	3.11131e+06	1.21414e+07	7722400	3.05031	0.685805		1.60895	-0.54413	0	0	0	0.532412	0.554432	0.256152
VDSAATSGYEIGNPPDYR	P24666	ACP1	Low molecular weight phosphotyrosine protein phosphatase	5966900	8.04128e+06	8.65418e+06	6.60243e+06	2.79891e+06	1	0.903743	2.873	8.65418e+06	-0.146015	1.52256		0	0	0	0.688272	0.349143	0.456997
KLVTDQNISENWR	P24666	ACP1	Low molecular weight phosphotyrosine protein phosphatase	11501000	1.01673e+07	9.23486e+06	7.10221e+06	3.13452e+06	1.11023e+07	1.61935	3.24365	0.831796	0.695419	1.69762	-0.265699	0	0	0	0.709112	0.279086	0.554262
GIQVSNNGPCLGSR	D6RER0	ACSL1	Long-chain-fatty-acid--CoA ligase 1	1	1.66704e+06	1.01065e+06	1.00798e+06	1	1	9.92087e-07	1.66704e+06	1.01065e+06	-19.943		19.9468	0	0	0	0.0019073	0.999906	4.09616e-05
VLQPTVFPVVPR	D6RER0	ACSL1	Long-chain-fatty-acid--CoA ligase 1	2161000	2.0598e+06	2.68139e+06	2.70713e+06	4.07569e+06	436111	0.798262	0.505386	6.1484	-0.325067	-0.984543	2.62021	0	0	0	0.436868	0.713524	0.146591
ATENTVNPCPDDTLISFLPLAHMFER	D6RER0	ACSL1	Long-chain-fatty-acid--CoA ligase 1	1269800	1	1.07137e+06	2.21898e+06	3.41062e+06	312710	0.572246	2.93202e-07	3.42607	-0.805294		1.77656	0	0	0	0.485632	0.648502	0.188089
VLSEAAISASLEKFEIPVK	A0A7P0TA76	ACSL3	Long-chain-fatty-acid--CoA ligase 3	1	5.44172e+06	1	1	7.97431e+06	1.0627e+06	1	0.682407	9.40998e-07		-0.551296	-20.0193	0	0	0	-10.2853	0.251314	0.599783
HIITVDGKPPTWSEFPK	A0A7P0TA76	ACSL3	Long-chain-fatty-acid--CoA ligase 3	2736100	2.27735e+06	2.76111e+06	2.31355e+06	4.87461e+06	1	1.18264	0.467187	2.76111e+06	0.24201	-1.09793		0	0	0	-0.427959	0.454446	0.342518
LLLCGGAPLSATTQR	A0A7P0TA76	ACSL3	Long-chain-fatty-acid--CoA ligase 3	8849600	5.75487e+06	6.59368e+06	7.14102e+06	1.29881e+07	3.50715e+06	1.23926	0.443087	1.88007	0.309481	-1.17434	0.910786	0	0	0	0.0153102	0.981471	0.00812251
VGAPLVCCEIK	A0A7P0TA76	ACSL3	Long-chain-fatty-acid--CoA ligase 3	6510200	6.01142e+06	6.36761e+06	5.62331e+06	1.62333e+07	1.53249e+06	1.15772	0.370313	4.15507	0.211281	-1.43318	2.05487	0	0	0	0.277657	0.796506	0.0988108
SVNSLDGLASVLYPGCDTLDK	A0A7P0TA76	ACSL3	Long-chain-fatty-acid--CoA ligase 3	588810	1	1.91192e+06	1.4569e+06	505106	1	0.404153		3.78518	-1.30703		1.92036	0	0	0	0.306667	0.815229	0.0887203
LKDIVSLVPR	A0A7P0TA76	ACSL3	Long-chain-fatty-acid--CoA ligase 3	2351500	1.83522e+06	2.70076e+06	2.01679e+06	5.29411e+06	547882	1.16596	0.346653	4.92945	0.221518	-1.52844	2.30143	0	0	0	0.331503	0.779495	0.108187
IGYSSPQTLADQSSK	A0A7P0TA76	ACSL3	Long-chain-fatty-acid--CoA ligase 3	7045500	6.33668e+06	6.12563e+06	7.1123e+06	1.33685e+07	1.39089e+06	0.990608	0.474002	4.40411	-0.0136143	-1.07704	2.13885	0	0	0	0.3494	0.730572	0.136337
EVLNEEDEVQPNGK	A0A7P0TA76	ACSL3	Long-chain-fatty-acid--CoA ligase 3	2862400	3.3412e+06	3.05795e+06	3.89516e+06	6.55103e+06	544290	0.734862	0.510027	5.61823	-0.444455	-0.971355	2.49012	0	0	0	0.358102	0.756165	0.121384
VILGQYNWLSYEDVFVR	A0A7P0TA76	ACSL3	Long-chain-fatty-acid--CoA ligase 3	1414500	1.23865e+06	1.10692e+06	1.94183e+06	2.07494e+06	196507	0.728436	0.596957	5.63297	-0.457127	-0.744301	2.4939	0	0	0	0.430823	0.698552	0.155802
NLFILAYNYK	A0A7P0TA76	ACSL3	Long-chain-fatty-acid--CoA ligase 3	2006400	2.59508e+06	2.29195e+06	2.26423e+06	3.34243e+06	556297	0.886127	0.776405	4.12001	-0.174414	-0.365119	2.04265	0	0	0	0.501038	0.552088	0.257992
SVNSLDGLASVLYPGCDTLDKVFTYAK	A0A7P0TA76	ACSL3	Long-chain-fatty-acid--CoA ligase 3	1	2.45317e+06	1.95077e+06	2.29548e+06	1	682258	4.35639e-07	2.45317e+06	2.85929	-21.1304	21.2262	1.51565	0	0	0	0.537168	0.967091	0.0145328
LKNWEEGGYFNTDKPHPR	A0A7P0TA76	ACSL3	Long-chain-fatty-acid--CoA ligase 3	4446900	3.03976e+06	2.54478e+06	3.46122e+06	4.12083e+06	574535	1.28478	0.737657	4.42929	0.361518	-0.438977	2.14707	0	0	0	0.689872	0.417807	0.379025
WLCTGDIGEFEPDGCLK	A0A7P0TA76	ACSL3	Long-chain-fatty-acid--CoA ligase 3	2033100	1.95077e+06	2.05401e+06	1	3.39357e+06	267442	2033100	0.574842	7.68021		-0.798763	2.94115	0	0	0	1.07119	0.49812	0.302666
NLPLVDNICAYANSYHSYVIGFVVPNQK	A0A7P0TA76	ACSL3	Long-chain-fatty-acid--CoA ligase 3	1836000	2.52402e+06	2.48364e+06	1	2.62531e+06	1	1836000	0.961421	2.48364e+06	20.8081	-0.0567602	21.244	0	0	0	13.9985	0.117236	0.930941
LSPEPWTPETGLVTDAFK	A0A7P0TA76	ACSL3;ACSL4	Long-chain-fatty-acid--CoA ligase 3;Long-chain-fatty-acid--CoA ligase 4	6957900	8.4317e+06	7.38431e+06	1.06984e+07	1.63773e+07	3.89275e+06	0.65037	0.514842	1.89694	-0.620667	-0.957799	0.923674	0	0	0	-0.218264	0.725435	0.139401
LQAGEYVSLGK	A0A7P0TA76	ACSL3;ACSL4	Long-chain-fatty-acid--CoA ligase 3;Long-chain-fatty-acid--CoA ligase 4	7917600	6.11414e+06	7.11815e+06	9.24721e+06	1.28186e+07	1.47194e+06	0.856215	0.476973	4.83589	-0.223955	-1.06802	2.27378	0	0	0	0.327269	0.76063	0.118827
YNFPLVTLYATLGK	O60488-2	ACSL4	Long-chain-fatty-acid--CoA ligase 4	1	1.01729e+06	1	1.77538e+06	2.69096e+06	312551	5.6326e-07	0.378038	3.19948e-06	-20.7597	-1.4034	-18.2537	0	0	0	-13.4723	0.0909461	1.04122
GYDAPLCNLLLFK	O60488-2	ACSL4	Long-chain-fatty-acid--CoA ligase 4	1	1	1.55058e+06	1.76039e+06	3.02808e+06	241841	5.68057e-07	3.30243e-07	6.41159	-20.7475	-21.53	2.68068	0	0	0	-13.1989	0.171908	0.764704
NCPLIDNICAFAKSDQSYVISFVVPNQK	O60488-2	ACSL4	Long-chain-fatty-acid--CoA ligase 4	4271200	4.09465e+06	6.16964e+06	6.4923e+06	1.15749e+07	1.35656e+07	0.657887	0.353751	0.454801	-0.604088	-1.49919	-1.13669	0	0	0	-1.07999	0.0142062	1.84752
SVTHFDSLAVIDIPGADTLDKLFDHAVSK	O60488-2	ACSL4	Long-chain-fatty-acid--CoA ligase 4	2043700	2.3875e+06	1	2.15256e+06	4.19091e+06	621550	0.949426	0.569687		-0.0748724	-0.811759		0	0	0	-0.443316	0.204874	0.688514
IGYSSPLTLSDQSSK	O60488-2	ACSL4	Long-chain-fatty-acid--CoA ligase 4	2130700	1	3.02301e+06	3.35964e+06	7.40961e+06	789425	0.634205	1.3496e-07	3.82938	-0.65698		1.93711	0	0	0	0.640066	0.555241	0.255519
EAVVHGLNESEASYLITSVELLESK	O60488-2	ACSL4	Long-chain-fatty-acid--CoA ligase 4	1	1.63874e+06	1.60175e+06	2.30851e+06	1	1	4.3318e-07	1.63874e+06	1.60175e+06	-21.1385	20.6442	20.6112	0	0	0	6.70561	0.655218	0.183614
DDDIAALVVDNGSGMCK	P60709	ACTB	Actin, cytoplasmic 1;Actin, cytoplasmic 1, N-terminally processed	60531000	6.4618e+07	7.0971e+07	7.4857e+07	3.89546e+07	9.08381e+07	0.808621	1.6588	0.781291	-0.306464	0.730143	-0.356067	0	0	0	0.0225374	0.952304	0.0212244
EKMTQIMFETFNTPAMYVAIQAVLSLYASGR	P63261	ACTB;ACTG1	Actin, cytoplasmic 1;Actin, cytoplasmic 1, N-terminally processed;Actin, cytoplasmic 2;Actin, cytoplasmic 2, N-terminally processed	45791000	4.13283e+07	1.97776e+06	3.94854e+07	1.51885e+07	5.01701e+07	1.15969	2.72102	0.039421	0.213745	1.44415	-4.66489	0	0	0	-1.00233	0.61954	0.207931
KDLYANTVLSGGTTMYPGIADR	P63261	ACTB;ACTG1	Actin, cytoplasmic 1;Actin, cytoplasmic 1, N-terminally processed;Actin, cytoplasmic 2;Actin, cytoplasmic 2, N-terminally processed	198080000	1.83787e+08	2.05916e+08	2.10422e+08	1.12217e+08	3.19616e+08	0.941344	1.63777	0.64426	-0.0872053	0.711736	-0.634285	0	0	0	-0.0032515	0.99376	0.00271832
DLYANTVLSGGTTMYPGIADR	P63261	ACTB;ACTG1	Actin, cytoplasmic 1;Actin, cytoplasmic 1, N-terminally processed;Actin, cytoplasmic 2;Actin, cytoplasmic 2, N-terminally processed	564400000	6.23172e+08	6.27646e+08	6.18209e+08	3.15648e+08	9.60059e+08	0.91296	1.97426	0.653758	-0.131376	0.981312	-0.613172	0	0	0	0.0789212	0.875359	0.057814
CPEALFQPSFLGMESCGIHETTFNSIMK	P63261	ACTB;ACTG1	Actin, cytoplasmic 1;Actin, cytoplasmic 1, N-terminally processed;Actin, cytoplasmic 2;Actin, cytoplasmic 2, N-terminally processed	52483000	8.10573e+07	3.70581e+07	5.40684e+07	1.71617e+07	1.37311e+08	0.970678	4.72316	0.269885	-0.0429353	2.23975	-1.88958	0	0	0	0.102411	0.935783	0.0288247
VAPEEHPVLLTEAPLNPK	P63261	ACTB;ACTG1	Actin, cytoplasmic 1;Actin, cytoplasmic 1, N-terminally processed;Actin, cytoplasmic 2;Actin, cytoplasmic 2, N-terminally processed	1.7965e+09	1.98344e+09	2.08279e+09	1.84165e+09	1.11968e+09	2.90641e+09	0.975483	1.77144	0.716617	-0.0358113	0.824923	-0.480726	0	0	0	0.102795	0.801783	0.0959432
GYSFTTTAER	P63261	ACTB;ACTG1	Actin, cytoplasmic 1;Actin, cytoplasmic 1, N-terminally processed;Actin, cytoplasmic 2;Actin, cytoplasmic 2, N-terminally processed	622940000	7.61686e+08	8.49731e+08	7.51008e+08	4.1e+08	1.0263e+09	0.829472	1.85777	0.827952	-0.269736	0.893574	-0.272381	0	0	0	0.117152	0.777863	0.109097
TTGIVMDSGDGVTHTVPIYEGYALPHAILR	P63261	ACTB;ACTG1	Actin, cytoplasmic 1;Actin, cytoplasmic 1, N-terminally processed;Actin, cytoplasmic 2;Actin, cytoplasmic 2, N-terminally processed	1147100000	1.31561e+09	1.142e+09	1.26517e+09	5.42447e+08	1.89511e+09	0.906677	2.42533	0.602602	-0.141339	1.27818	-0.730722	0	0	0	0.135373	0.831509	0.080133
FRCPEALFQPSFLGMESCGIHETTFNSIMK	P63261	ACTB;ACTG1	Actin, cytoplasmic 1;Actin, cytoplasmic 1, N-terminally processed;Actin, cytoplasmic 2;Actin, cytoplasmic 2, N-terminally processed	105320000	3.61831e+07	8.79067e+07	1.63218e+07	6.2963e+07	7.21076e+07	6.45271	0.574673	1.2191	2.68991	-0.799188	0.285822	0	0	0	0.725513	0.520398	0.283665
MTQIMFETFNTPAMYVAIQAVLSLYASGR	P63261	ACTB;ACTG1	Actin, cytoplasmic 1;Actin, cytoplasmic 1, N-terminally processed;Actin, cytoplasmic 2;Actin, cytoplasmic 2, N-terminally processed	128690000	1.31856e+08	3.28726e+07	8.31181e+07	4.17355e+07	2.43408e+07	1.54828	3.15934	1.35051	0.630665	1.65962	0.433509	0	0	0	0.907932	0.0752922	1.12325
KYSVWIGGSILASLSTFQQMWISKQEYDESGPSIVHR	P63261	ACTB;ACTG1	Actin, cytoplasmic 1;Actin, cytoplasmic 1, N-terminally processed;Actin, cytoplasmic 2;Actin, cytoplasmic 2, N-terminally processed	1576300	1.98813e+06	1	1	1	2.35569e+06	1576300	1.98813e+06	4.24503e-07	20.5881	20.923	-21.1677	0	0	0	6.78112	0.652884	0.185164
GYSFTTTAEREIVR	P63261	ACTB;ACTG1	Actin, cytoplasmic 1;Actin, cytoplasmic 1, N-terminally processed;Actin, cytoplasmic 2;Actin, cytoplasmic 2, N-terminally processed	3655300	2.52637e+06	1	1	963053	1	3655300	2.62329	1	21.8016	1.39138		0	0	0	11.5965	0.22477	0.648261
DSYVGDEAQSKR	P63261	ACTB;ACTG1;ACTC1;ACTG2;ACTA2;ACTA1	Actin, cytoplasmic 1;Actin, cytoplasmic 1, N-terminally processed;Actin, cytoplasmic 2;Actin, cytoplasmic 2, N-terminally processed;Actin, alpha cardiac muscle 1;Actin, gamma-enteric smooth muscle;Actin, aortic smooth muscle;Actin, alpha skeletal muscle	409060	971229	699341	544551	1.31879e+06	2.41027e+06	0.751188	0.736454	0.290151	-0.412755	-0.441334	-1.78513	0	0	0	-0.879738	0.123947	0.906764
DSYVGDEAQSK	P63261	ACTB;ACTG1;ACTC1;ACTG2;ACTA2;ACTA1	Actin, cytoplasmic 1;Actin, cytoplasmic 1, N-terminally processed;Actin, cytoplasmic 2;Actin, cytoplasmic 2, N-terminally processed;Actin, alpha cardiac muscle 1;Actin, gamma-enteric smooth muscle;Actin, aortic smooth muscle;Actin, alpha skeletal muscle	18528000	3.22505e+07	2.12724e+07	1.24006e+07	3.75531e+07	7.96093e+07	1.49412	0.858797	0.26721	0.579297	-0.219612	-1.90396	0	0	0	-0.514757	0.520632	0.283469
HQGVMVGMGQKDSYVGDEAQSKR	P63261	ACTB;ACTG1;ACTC1;ACTG2;ACTA2;ACTA1	Actin, cytoplasmic 1;Actin, cytoplasmic 1, N-terminally processed;Actin, cytoplasmic 2;Actin, cytoplasmic 2, N-terminally processed;Actin, alpha cardiac muscle 1;Actin, gamma-enteric smooth muscle;Actin, aortic smooth muscle;Actin, alpha skeletal muscle	1798400	2.21322e+06	1.01615e+06	822550	1.10327e+06	5.30259e+06	2.18637	2.00606	0.191633	1.12854	1.00436	-2.38358	0	0	0	-0.0835586	0.945592	0.0242962
EITALAPSTMK	P63261	ACTB;ACTG2;ACTG1;ACTC1;ACTA2;ACTA1	Actin, cytoplasmic 1;Actin, cytoplasmic 1, N-terminally processed;Actin, gamma-enteric smooth muscle;Actin, cytoplasmic 2;Actin, cytoplasmic 2, N-terminally processed;Actin, alpha cardiac muscle 1;Actin, aortic smooth muscle;Actin, alpha skeletal muscle	428900000	5.19882e+08	4.99931e+08	4.65835e+08	2.59298e+08	7.83015e+08	0.920712	2.00496	0.638469	-0.119179	1.00357	-0.647311	0	0	0	0.0790272	0.8789	0.0560606
MQKEITALAPSTMK	P63261	ACTB;ACTG2;ACTG1;ACTC1;ACTA2;ACTA1	Actin, cytoplasmic 1;Actin, cytoplasmic 1, N-terminally processed;Actin, gamma-enteric smooth muscle;Actin, cytoplasmic 2;Actin, cytoplasmic 2, N-terminally processed;Actin, alpha cardiac muscle 1;Actin, aortic smooth muscle;Actin, alpha skeletal muscle	1683300	810013	1	1	1	1.31258e+06	1683300	810013	7.61859e-07	20.6829	19.6276	-20.324	0	0	0	6.66216	0.647449	0.188794
DLTDYLMK	P63261	ACTB;ACTG2;ACTG1;ACTC1;ACTA2;ACTA1;ACTBL2	Actin, cytoplasmic 1;Actin, cytoplasmic 1, N-terminally processed;Actin, gamma-enteric smooth muscle;Actin, cytoplasmic 2;Actin, cytoplasmic 2, N-terminally processed;Actin, alpha cardiac muscle 1;Actin, aortic smooth muscle;Actin, alpha skeletal muscle;Beta-actin-like protein 2	205140000	2.08484e+08	2.06341e+08	2.24896e+08	1.24755e+08	3.31365e+08	0.912154	1.67115	0.622701	-0.13265	0.74084	-0.683387	0	0	0	-0.0250658	0.954696	0.0201349
IKIIAPPERK	P63261	ACTB;ACTG2;ACTG1;ACTC1;ACTA2;ACTA1;ACTBL2	Actin, cytoplasmic 1;Actin, cytoplasmic 1, N-terminally processed;Actin, gamma-enteric smooth muscle;Actin, cytoplasmic 2;Actin, cytoplasmic 2, N-terminally processed;Actin, alpha cardiac muscle 1;Actin, aortic smooth muscle;Actin, alpha skeletal muscle;Beta-actin-like protein 2	27370000	2.36887e+07	1.32227e+07	1.55344e+07	1.45174e+07	3.96082e+07	1.7619	1.63174	0.333838	0.817131	0.706414	-1.58278	0	0	0	-0.0197447	0.98107	0.00830004
DLTDYLMKILTER	P63261	ACTB;ACTG2;ACTG1;ACTC1;ACTA2;ACTA1;ACTBL2	Actin, cytoplasmic 1;Actin, cytoplasmic 1, N-terminally processed;Actin, gamma-enteric smooth muscle;Actin, cytoplasmic 2;Actin, cytoplasmic 2, N-terminally processed;Actin, alpha cardiac muscle 1;Actin, aortic smooth muscle;Actin, alpha skeletal muscle;Beta-actin-like protein 2	923510	1.0178e+06	1.26942e+06	982055	477202	1.72456e+06	0.940385	2.13286	0.736086	-0.0886769	1.09279	-0.442054	0	0	0	0.187353	0.707072	0.150536
IKIIAPPER	P63261	ACTB;ACTG2;ACTG1;ACTC1;ACTA2;ACTA1;ACTBL2	Actin, cytoplasmic 1;Actin, cytoplasmic 1, N-terminally processed;Actin, gamma-enteric smooth muscle;Actin, cytoplasmic 2;Actin, cytoplasmic 2, N-terminally processed;Actin, alpha cardiac muscle 1;Actin, aortic smooth muscle;Actin, alpha skeletal muscle;Beta-actin-like protein 2	21168000	1.98925e+07	1.61127e+07	1.30273e+07	9.51911e+06	2.57519e+07	1.62489	2.08974	0.625691	0.700343	1.06333	-0.676477	0	0	0	0.362397	0.531604	0.274412
YSVWIGGSILASLSTFQQMWISK	P63261	ACTB;ACTG2;ACTG1;ACTC1;ACTA2;ACTBL2	Actin, cytoplasmic 1;Actin, cytoplasmic 1, N-terminally processed;Actin, gamma-enteric smooth muscle;Actin, cytoplasmic 2;Actin, cytoplasmic 2, N-terminally processed;Actin, alpha cardiac muscle 1;Actin, aortic smooth muscle;Beta-actin-like protein 2	31130000	2.90966e+07	811571	2.87499e+07	3.2752e+06	1.7529e+07	1.08279	8.8839	0.0462988	0.114749	3.15119	-4.43288	0	0	0	-0.388979	0.868473	0.0612438
KYSVWIGGSILASLSTFQQMWISK	P63261	ACTB;ACTG2;ACTG1;ACTC1;ACTA2;ACTBL2	Actin, cytoplasmic 1;Actin, cytoplasmic 1, N-terminally processed;Actin, gamma-enteric smooth muscle;Actin, cytoplasmic 2;Actin, cytoplasmic 2, N-terminally processed;Actin, alpha cardiac muscle 1;Actin, aortic smooth muscle;Beta-actin-like protein 2	62417000	6.07454e+07	1	3.50074e+07	1	5.37463e+07	1.78297	6.07454e+07	1.86059e-08	0.834281	25.8563	-25.6797	0	0	0	0.336963	0.983017	0.00743901
AVFPSIVGR	P63261	ACTB;ACTG2;POTEE;POTEF;POTEI;ACTG1;ACTC1;ACTA2;ACTA1	Actin, cytoplasmic 1;Actin, cytoplasmic 1, N-terminally processed;Actin, gamma-enteric smooth muscle;POTE ankyrin domain family member E;POTE ankyrin domain family member F;POTE ankyrin domain family member I;Actin, cytoplasmic 2;Actin, cytoplasmic 2, N-terminally processed;Actin, alpha cardiac muscle 1;Actin, aortic smooth muscle;Actin, alpha skeletal muscle	97048000	1.01021e+08	2.09913e+08	1.61873e+08	6.45508e+07	1.71833e+08	0.599531	1.56499	1.22161	-0.738093	0.646149	0.288789	0	0	0	0.0656153	0.881999	0.0545318
AVFPSIVGRPR	P63261	ACTB;ACTG2;POTEE;POTEF;POTEI;ACTG1;ACTC1;ACTA2;ACTA1	Actin, cytoplasmic 1;Actin, cytoplasmic 1, N-terminally processed;Actin, gamma-enteric smooth muscle;POTE ankyrin domain family member E;POTE ankyrin domain family member F;POTE ankyrin domain family member I;Actin, cytoplasmic 2;Actin, cytoplasmic 2, N-terminally processed;Actin, alpha cardiac muscle 1;Actin, aortic smooth muscle;Actin, alpha skeletal muscle	246400000	2.63407e+08	2.94519e+08	2.53227e+08	1.03325e+08	4.34742e+08	0.97304	2.5493	0.677458	-0.0394296	1.3501	-0.561797	0	0	0	0.249625	0.684311	0.164746
AGFAGDDAPR	P63261	ACTB;ACTG2;POTEE;POTEF;POTEI;POTEJ;ACTG1;ACTC1;ACTA2;ACTA1	Actin, cytoplasmic 1;Actin, cytoplasmic 1, N-terminally processed;Actin, gamma-enteric smooth muscle;POTE ankyrin domain family member E;POTE ankyrin domain family member F;POTE ankyrin domain family member I;POTE ankyrin domain family member J;Actin, cytoplasmic 2;Actin, cytoplasmic 2, N-terminally processed;Actin, alpha cardiac muscle 1;Actin, aortic smooth muscle;Actin, alpha skeletal muscle	257890000	2.76011e+08	3.16969e+08	2.92823e+08	1.90745e+08	4.81895e+08	0.880702	1.44701	0.657756	-0.183274	0.533078	-0.604375	0	0	0	-0.0848571	0.810882	0.0910426
SYELPDGQVITIGNER	P63261	ACTB;ACTG2;POTEE;POTEF;POTEKP;ACTG1;ACTC1;ACTA2;ACTA1;ACTBL2	Actin, cytoplasmic 1;Actin, cytoplasmic 1, N-terminally processed;Actin, gamma-enteric smooth muscle;POTE ankyrin domain family member E;POTE ankyrin domain family member F;Putative beta-actin-like protein 3;Putative beta-actin-like protein 3, N-terminally processed;Actin, cytoplasmic 2;Actin, cytoplasmic 2, N-terminally processed;Actin, alpha cardiac muscle 1;Actin, aortic smooth muscle;Actin, a…	941640000	8.5782e+08	9.64804e+08	9.59833e+08	5.23066e+08	1.42175e+09	0.981045	1.63998	0.678603	-0.0276085	0.713681	-0.559361	0	0	0	0.042237	0.914421	0.0388539
LCYVALDFEQEMATAASSSSLEK	P63261	ACTB;POTEE;ACTG1	Actin, cytoplasmic 1;Actin, cytoplasmic 1, N-terminally processed;POTE ankyrin domain family member E;Actin, cytoplasmic 2;Actin, cytoplasmic 2, N-terminally processed	31500000	1.26094e+08	1.07535e+08	1.17367e+08	7.47337e+07	2.11814e+08	0.268388	1.68725	0.507688	-1.89761	0.754672	-0.977986	0	0	0	-0.706974	0.414655	0.382313
EKLCYVALDFEQEMATAASSSSLEK	P63261	ACTB;POTEE;ACTG1	Actin, cytoplasmic 1;Actin, cytoplasmic 1, N-terminally processed;POTE ankyrin domain family member E;Actin, cytoplasmic 2;Actin, cytoplasmic 2, N-terminally processed	31752000	3.47843e+07	2.63223e+07	3.22681e+07	1.57081e+07	5.66815e+07	0.984005	2.21442	0.46439	-0.0232628	1.14693	-1.10659	0	0	0	0.0056918	0.99344	0.0028585
QEYDESGPSIVHRK	P63261	ACTB;POTEE;POTEF;POTEI;POTEKP;POTEJ;ACTG1	Actin, cytoplasmic 1;Actin, cytoplasmic 1, N-terminally processed;POTE ankyrin domain family member E;POTE ankyrin domain family member F;POTE ankyrin domain family member I;Putative beta-actin-like protein 3;Putative beta-actin-like protein 3, N-terminally processed;POTE ankyrin domain family member J;Actin, cytoplasmic 2;Actin, cytoplasmic 2, N-terminally processed	13604000	1.06314e+07	5.4753e+06	8.62749e+06	4.18112e+06	2.15545e+07	1.57682	2.54271	0.254021	0.657018	1.34637	-1.97698	0	0	0	0.00880245	0.993481	0.00284059
QEYDESGPSIVHR	P63261	ACTB;POTEE;POTEF;POTEI;POTEKP;POTEJ;ACTG1	Actin, cytoplasmic 1;Actin, cytoplasmic 1, N-terminally processed;POTE ankyrin domain family member E;POTE ankyrin domain family member F;POTE ankyrin domain family member I;Putative beta-actin-like protein 3;Putative beta-actin-like protein 3, N-terminally processed;POTE ankyrin domain family member J;Actin, cytoplasmic 2;Actin, cytoplasmic 2, N-terminally processed	393960000	4.92904e+08	3.50942e+08	4.348e+08	1.85903e+08	6.98393e+08	0.906071	2.6514	0.502499	-0.142303	1.40676	-0.992807	0	0	0	0.0905485	0.90365	0.0439998
IWHHTFYNELR	P63261	ACTB;POTEE;POTEF;POTEI;POTEKP;POTEJ;ACTG1;ACTC1;ACTA1	Actin, cytoplasmic 1;Actin, cytoplasmic 1, N-terminally processed;POTE ankyrin domain family member E;POTE ankyrin domain family member F;POTE ankyrin domain family member I;Putative beta-actin-like protein 3;Putative beta-actin-like protein 3, N-terminally processed;POTE ankyrin domain family member J;Actin, cytoplasmic 2;Actin, cytoplasmic 2, N-terminally processed;Actin, alpha cardiac muscle 1…	265520000	3.06755e+08	3.22355e+08	3.11206e+08	1.08038e+08	3.89057e+08	0.853197	2.83933	0.828556	-0.22905	1.50555	-0.271328	0	0	0	0.335057	0.597698	0.223518
VAPDEHPILLTEAPLNPK	Q562R1	ACTBL2	Beta-actin-like protein 2	1	1.61329e+09	1.76926e+09	1.59197e+09	1.04092e+09	1	1.11137	1.54986		0.152337	0.632137		0	0	0	0.392237	0.115865	0.936048
YPIEHGIITNWDDMEKIWHHTFYNELR	P68032	ACTC1;ACTA1	Actin, alpha cardiac muscle 1;Actin, alpha skeletal muscle	88657000	8.97747e+07	2.39339e+07	3.88899e+07	2.3784e+07	1.13675e+08	2.27969	3.77458	0.210548	1.18884	1.91632	-2.24778	0	0	0	0.285792	0.834776	0.0784301
YPIEHGIITNWDDMEK	P68032	ACTC1;ACTG2;ACTA2;ACTA1	Actin, alpha cardiac muscle 1;Actin, gamma-enteric smooth muscle;Actin, aortic smooth muscle;Actin, alpha skeletal muscle	386510000	4.31557e+08	5.4538e+08	4.66508e+08	2.16139e+08	6.99484e+08	0.828518	1.99666	0.77969	-0.271396	0.997589	-0.359028	0	0	0	0.122388	0.793922	0.100222
EEEIAALVIDNGSGMCK	P63261	ACTG1	Actin, cytoplasmic 2;Actin, cytoplasmic 2, N-terminally processed	97702000	1.27947e+08	1.2206e+08	1.03593e+08	5.79094e+07	1.40637e+08	0.943134	2.20943	0.86791	-0.0844653	1.14368	-0.204383	0	0	0	0.284943	0.54446	0.264034
SPLAGDFITMQCR	O96019	ACTL6A	Actin-like protein 6A	2750700	3.21537e+06	2.27493e+06	2.08391e+06	1	4.25057e+06	1.31997	3.21537e+06	0.535206	0.400507		-0.901834	0	0	0	-0.250664	0.641194	0.193011
LIANNTTVER	O96019	ACTL6A	Actin-like protein 6A	7060400	1	1.02756e+07	8.959e+06	3.46933e+06	1.13387e+07	0.788079	2.8824e-07	0.906246	-0.343587		-0.142025	0	0	0	-0.242806	0.0481303	1.31758
SEASLHPVLMSEAPWNTR	O96019	ACTL6A	Actin-like protein 6A	6225000	6.89477e+06	4.64302e+06	6.28703e+06	3.20607e+06	8.37631e+06	0.990133	2.15053	0.554304	-0.0143054	1.10469	-0.851251	0	0	0	0.0797127	0.894916	0.0482178
QGGPTYYIDTNALR	O96019	ACTL6A	Actin-like protein 6A	4210600	4.13222e+06	1.46369e+06	2.76626e+06	1.23499e+06	5.65743e+06	1.52213	3.34596	0.25872	0.606089	1.74242	-1.95053	0	0	0	0.132659	0.90917	0.041355
LKIPEGLFDPSNVK	O96019	ACTL6A	Actin-like protein 6A	6074600	5.04235e+06	5.93271e+06	5.61112e+06	2.38036e+06	6.08094e+06	1.0826	2.11831	0.975623	0.114499	1.08292	-0.0356046	0	0	0	0.38727	0.331201	0.479908
SGGVYGGDEVGALVFDIGSYTVR	O96019	ACTL6A	Actin-like protein 6A	5053800	5.90442e+06	3.23576e+06	4.63383e+06	769590	7.09824e+06	1.09063	7.67216	0.455854	0.125162	2.93963	-1.13336	0	0	0	0.643813	0.621187	0.206778
STGLILDSGATHTTAIPVHDGYVLQQGIVK	O96019	ACTL6A	Actin-like protein 6A	20587000	2.08657e+07	1.63591e+07	1.71051e+07	1.43448e+06	2.97786e+07	1.20356	14.5459	0.549357	0.267311	3.86254	-0.864185	0	0	0	1.08855	0.487482	0.312042
DDPLTNLNTAFDVAEK	P12814	ACTN1	Alpha-actinin-1	3473300	1	1	2.53339e+06	3.09433e+06	1	1.37101	3.23171e-07	1	0.455237	-21.5612		0	0	0	-10.553	0.288663	0.539609
HRPELIDYGK	P12814	ACTN1	Alpha-actinin-1	9003500	5.34063e+06	8.10205e+06	9.46957e+06	1.25405e+07	1	0.950782	0.42587	8.10205e+06	-0.072813	-1.23152		0	0	0	-0.652164	0.228136	0.641806
MVSDINNAWGCLEQVEK	P12814	ACTN1	Alpha-actinin-1	3664400	1.75133e+06	2.42116e+06	2.87163e+06	3.67229e+06	1	1.27607	0.476905	2.42116e+06	0.351709	-1.06823		0	0	0	-0.358259	0.54693	0.262068
DGLGFCALIHR	P12814	ACTN1	Alpha-actinin-1	5157000	3.23472e+06	1.13416e+07	9.90126e+06	1.20115e+07	1.72061e+06	0.520843	0.269302	6.59163	-0.94108	-1.8927	2.72063	0	0	0	-0.0377165	0.979888	0.00882364
KHEAFESDLAAHQDRVEQIAAIAQELNELDYYDSPSVNAR	P12814	ACTN1	Alpha-actinin-1	9749800	8.39414e+06	7.4179e+06	1.23345e+07	1.33549e+07	3.11261e+06	0.790451	0.628543	2.38318	-0.339251	-0.669916	1.25289	0	0	0	0.0812395	0.897746	0.0468467
LLETIDQLYLEYAK	P12814	ACTN1	Alpha-actinin-1	5449000	5.42991e+06	5.01432e+06	7.10992e+06	1.17331e+07	1.47202e+06	0.766394	0.462786	3.40642	-0.383842	-1.11158	1.76825	0	0	0	0.090944	0.921289	0.0356042
ICDQWDNLGALTQK	P12814	ACTN1	Alpha-actinin-1	5412200	5.32831e+06	4.597e+06	7.46399e+06	9.32214e+06	1.38071e+06	0.725109	0.571576	3.32944	-0.463731	-0.806982	1.73528	0	0	0	0.154856	0.855304	0.0678796
ISIEMHGTLEDQLSHLR	P12814	ACTN1	Alpha-actinin-1	12552000	1.35532e+07	1.19843e+07	1.45284e+07	2.69993e+07	3.1013e+06	0.863965	0.501982	3.86429	-0.210955	-0.994292	1.9502	0	0	0	0.248319	0.791912	0.101323
KDDPLTNLNTAFDVAEK	P12814	ACTN1	Alpha-actinin-1	5485300	7.37019e+06	4.7439e+06	6.95103e+06	1.06431e+07	1.48292e+06	0.789135	0.692483	3.19904	-0.341656	-0.53015	1.67764	0	0	0	0.268611	0.723165	0.140762
LAILGIHNEVSK	P12814	ACTN1	Alpha-actinin-1	13371000	1.04512e+07	1.37568e+07	1.63386e+07	2.43831e+07	2.70557e+06	0.818367	0.428623	5.08463	-0.28918	-1.22222	2.34614	0	0	0	0.278248	0.807395	0.0929138
ACLISLGYDIGNDPQGEAEFAR	P12814	ACTN1	Alpha-actinin-1	7563300	8.18788e+06	7.99399e+06	1.07255e+07	9.75995e+06	2.25904e+06	0.705167	0.838927	3.53866	-0.503964	-0.253383	1.8232	0	0	0	0.355286	0.655166	0.183649
GISQEQMNEFR	P12814	ACTN1	Alpha-actinin-1	12235000	8.36217e+06	1.0449e+07	1.34634e+07	1.57886e+07	2.0332e+06	0.908762	0.529634	5.13918	-0.138025	-0.916932	2.36154	0	0	0	0.435527	0.682392	0.165966
IDQLEGDHQLIQEALIFDNK	P12814	ACTN1	Alpha-actinin-1	14676000	1.39716e+07	1.61654e+07	1.81517e+07	2.51508e+07	2.9078e+06	0.808519	0.555512	5.5593	-0.306646	-0.848111	2.4749	0	0	0	0.440049	0.691027	0.160505
AGTQIENIEEDFRDGLK	P12814	ACTN1	Alpha-actinin-1	12329000	9.25682e+06	1.38039e+07	1.45536e+07	1.66399e+07	2.54324e+06	0.847145	0.556303	5.42768	-0.239319	-0.846057	2.44034	0	0	0	0.451653	0.677787	0.168907
ETADTDTADQVMASFK	P12814	ACTN1	Alpha-actinin-1	8024800	8.43282e+06	6.51171e+06	8.62258e+06	1.16005e+07	1.71755e+06	0.930672	0.726935	3.79127	-0.103655	-0.460101	1.92268	0	0	0	0.452976	0.574539	0.24068
LSNRPAFMPSEGR	P12814	ACTN1	Alpha-actinin-1	7571300	8.29753e+06	6.13818e+06	8.16932e+06	1.1182e+07	1.54198e+06	0.926797	0.742046	3.98072	-0.109674	-0.43042	1.99303	0	0	0	0.484311	0.558618	0.252885
KAGTQIENIEEDFRDGLK	P12814	ACTN1	Alpha-actinin-1	6438200	3.97605e+06	4.21831e+06	6.18909e+06	7.5002e+06	819095	1.04025	0.530126	5.14997	0.0569294	-0.915592	2.36456	0	0	0	0.501967	0.633029	0.198576
IVQTYHVNMAGTNPYTTITPQEINGK	P12814	ACTN1	Alpha-actinin-1	2958300	3.63847e+06	4.5493e+06	4.34338e+06	4.57411e+06	831578	0.681106	0.795449	5.47068	-0.554049	-0.330158	2.45172	0	0	0	0.522505	0.617565	0.209317
NVNIQNFHISWK	P12814	ACTN1	Alpha-actinin-1	8910000	7.12668e+06	9.1669e+06	9.27747e+06	1.00974e+07	1.48556e+06	0.960391	0.705795	6.17069	-0.0583067	-0.502679	2.62543	0	0	0	0.688148	0.520101	0.283912
KQFGAQANVIGPWIQTK	P12814	ACTN1	Alpha-actinin-1	1	3.36564e+06	5.9869e+06	1	6.85816e+06	1.10783e+06	1	0.490749	5.40417		-1.02694	2.43407	0	0	0	0.703565	0.623375	0.205251
MLDAEDIVGTARPDEK	P12814	ACTN1	Alpha-actinin-1	8911700	9.04314e+06	9.23442e+06	8.054e+06	1.14566e+07	1.79741e+06	1.10649	0.78934	5.13762	0.145995	-0.341281	2.3611	0	0	0	0.721938	0.434286	0.362224
ASFNHFDRDHSGTLGPEEFK	P12814	ACTN1	Alpha-actinin-1	15199000	1.12056e+07	1.32754e+07	1.33423e+07	1.3437e+07	1.4483e+06	1.13916	0.833934	9.16614	0.187968	-0.261994	3.19631	0	0	0	1.04076	0.391991	0.406724
MDHYDSQQTNDYMQPEEDWDRDLLLDPAWEK	P12814	ACTN1	Alpha-actinin-1	2187800	2.0768e+06	2.704e+06	3.46515e+06	1	1	0.631373	2.0768e+06	2.704e+06	-0.663436	20.9859	21.3667	0	0	0	13.8964	0.128946	0.889591
LVSIGAEEIVDGNVK	P12814	ACTN1;ACTN2	Alpha-actinin-1;Alpha-actinin-2	8577000	5.15555e+06	8.01269e+06	8.7138e+06	1.4175e+07	2.86593e+06	0.984301	0.363708	2.79585	-0.0228286	-1.45915	1.48328	0	0	0	0.000436558	0.999615	0.000167423
ISIEMNGTLEDQLSHLK	O43707	ACTN4	Alpha-actinin-4	1	8.5951e+06	1	1.42748e+07	1.88479e+07	2.90383e+06	7.00537e-08	0.456025	3.44372e-07	-23.767	-1.13282	-21.4695	0	0	0	-15.4564	0.0980938	1.00836
AGTQIENIDEDFRDGLK	O43707	ACTN4	Alpha-actinin-4	2652100	2.28855e+06	2.69796e+06	4.08655e+06	4.26161e+06	1	0.648983	0.537015		-0.623748	-0.896965		0	0	0	-0.760357	0.00497269	2.30341
LVSIGAEEIVDGNAK	O43707	ACTN4	Alpha-actinin-4	26183000	1.86148e+07	2.05289e+07	3.25428e+07	3.97374e+07	1	0.804572	0.468447	2.05289e+07	-0.313706	-1.09404		0	0	0	-0.703875	0.0941389	1.02623
DYETATLSDIK	O43707	ACTN4	Alpha-actinin-4	1	5.61387e+06	1	1.15934e+07	1	1	8.62559e-08	5.61387e+06	1	-23.4668	22.4206		0	0	0	-0.523118	0.977518	0.00987517
HRDYETATLSDIK	O43707	ACTN4	Alpha-actinin-4	16707000	1	2.58901e+06	2.51223e+07	1	3.35572e+06	0.665025	1	0.771521	-0.588519		-0.374223	0	0	0	-0.481371	0.00915436	2.03837
SFSTALYGESDL	O43707	ACTN4	Alpha-actinin-4	4611200	4.39406e+06	4.22895e+06	5.81905e+06	1.18938e+07	2.55872e+06	0.792431	0.369443	1.65276	-0.335642	-1.43658	0.724878	0	0	0	-0.349114	0.605678	0.217758
HRPELIEYDK	O43707	ACTN4	Alpha-actinin-4	5816400	7.66329e+06	6.08678e+06	9.77852e+06	1.25563e+07	2.32215e+06	0.594814	0.610314	2.62118	-0.74949	-0.712377	1.39022	0	0	0	-0.0238836	0.974674	0.0111404
LSGSNPYTTVTPQIINSK	O43707	ACTN4	Alpha-actinin-4	19240000	2.21342e+07	2.43426e+07	3.83266e+07	4.47878e+07	5.66458e+06	0.502001	0.494201	4.29734	-0.994239	-1.01683	2.10345	0	0	0	0.0307925	0.97772	0.00978563
ACLISLGYDVENDRQGEAEFNR	O43707	ACTN4	Alpha-actinin-4	14508000	1.52034e+07	2.12735e+07	2.80283e+07	3.0794e+07	5.02574e+06	0.51762	0.493712	4.23291	-0.950036	-1.01826	2.08165	0	0	0	0.0377851	0.972282	0.0122076
ICDQWDALGSLTHSR	O43707	ACTN4	Alpha-actinin-4	19597000	1.62835e+07	2.15445e+07	3.37589e+07	3.48195e+07	5.12418e+06	0.580498	0.467655	4.20447	-0.784637	-1.09648	2.07192	0	0	0	0.0636016	0.952725	0.0210322
MLDAEDIVNTARPDEK	O43707	ACTN4	Alpha-actinin-4	11919000	1.55281e+07	1.39382e+07	1.95318e+07	3.07056e+07	3.38926e+06	0.610235	0.50571	4.11247	-0.712563	-0.983618	2.04001	0	0	0	0.114608	0.911267	0.0403543
GISQEQMQEFR	O43707	ACTN4	Alpha-actinin-4	19246000	1.52268e+07	1.82671e+07	2.98232e+07	3.06132e+07	4.31943e+06	0.645337	0.497394	4.22904	-0.631874	-1.00754	2.08033	0	0	0	0.146973	0.887218	0.0519699
VQQLVPK	O43707	ACTN4	Alpha-actinin-4	3081400	1	2.75036e+06	3.86307e+06	5.69183e+06	1.77864e+06	0.797656	1.7569e-07	1.54633	-0.326161		0.628848	0	0	0	0.151343	0.699329	0.155319
ETTDTDTADQVIASFK	O43707	ACTN4	Alpha-actinin-4	22933000	1.70735e+07	2.50503e+07	3.57626e+07	3.43618e+07	5.67788e+06	0.641257	0.496875	4.41191	-0.641025	-1.00905	2.1414	0	0	0	0.163778	0.877181	0.0569109
ACLISLGYDVENDR	O43707	ACTN4	Alpha-actinin-4	4696600	2.06336e+06	4.02101e+06	5.77828e+06	5.48634e+06	841223	0.812802	0.376091	4.77997	-0.299023	-1.41085	2.257	0	0	0	0.182376	0.874765	0.0581087
SIVDYKPNLDLLEQQHQLIQEALIFDNK	O43707	ACTN4	Alpha-actinin-4	40955000	5.1979e+07	4.75409e+07	7.02487e+07	8.2041e+07	1.16907e+07	0.583	0.633574	4.06654	-0.778432	-0.658416	2.0238	0	0	0	0.195652	0.841093	0.0751557
MVSDINNGWQHLEQAEK	O43707	ACTN4	Alpha-actinin-4	6923900	5.13713e+06	6.10817e+06	1.28832e+07	9.88873e+06	1.10932e+06	0.537438	0.519493	5.50623	-0.895829	-0.944824	2.46106	0	0	0	0.206804	0.863359	0.0638087
ASFNHFDKDHGGALGPEEFK	O43707	ACTN4	Alpha-actinin-4	35899000	3.40056e+07	3.64244e+07	5.12465e+07	5.38565e+07	9.84013e+06	0.700516	0.631411	3.70162	-0.51351	-0.66335	1.88816	0	0	0	0.237099	0.788498	0.1032
KAGTQIENIDEDFRDGLK	O43707	ACTN4	Alpha-actinin-4	10411000	1.39074e+07	1.53983e+07	2.0975e+07	2.43907e+07	2.59166e+06	0.496353	0.570194	5.9415	-1.01056	-0.810476	2.57083	0	0	0	0.24993	0.840206	0.0756141
KDDPVTNLNNAFEVAEK	O43707	ACTN4	Alpha-actinin-4	22491000	1.93163e+07	2.41825e+07	3.99267e+07	2.97587e+07	5.06127e+06	0.563307	0.649097	4.77796	-0.828007	-0.623494	2.25639	0	0	0	0.268297	0.800927	0.096407
MAPYQGPDAVPGALDYK	O43707	ACTN4	Alpha-actinin-4	14150000	1.31011e+07	1.29484e+07	2.06681e+07	2.09615e+07	3.0882e+06	0.684629	0.62501	4.19286	-0.546607	-0.678048	2.06794	0	0	0	0.281094	0.768973	0.114089
HRPELIEYDKLR	O43707	ACTN4	Alpha-actinin-4	13375000	1.17024e+07	1.23023e+07	1.94183e+07	2.07077e+07	2.28385e+06	0.688782	0.565121	5.38666	-0.53788	-0.823368	2.42939	0	0	0	0.356048	0.749304	0.125342
EAILAIHK	O43707	ACTN4	Alpha-actinin-4	12877000	5.53131e+06	9.27215e+06	1.24054e+07	1.35607e+07	1.7344e+06	1.03802	0.407892	5.34602	0.053832	-1.29374	2.41847	0	0	0	0.392853	0.7356	0.133358
NVNVQNFHISWK	O43707	ACTN4	Alpha-actinin-4	20931000	1.67661e+07	2.38231e+07	3.10211e+07	3.1723e+07	3.2041e+06	0.674734	0.528515	7.43519	-0.56761	-0.919983	2.89437	0	0	0	0.468926	0.719615	0.1429
VLAGDKNFITAEELR	O43707	ACTN4	Alpha-actinin-4	4512200	2.93226e+06	4.47327e+06	8.11145e+06	6.78493e+06	356371	0.556275	0.432172	12.5523	-0.846129	-1.21032	3.64988	0	0	0	0.531143	0.751071	0.124319
DGLAFNALIHR	O43707	ACTN4	Alpha-actinin-4	22887000	2.8331e+07	3.13442e+07	3.16614e+07	3.80423e+07	5.36888e+06	0.722867	0.744723	5.83814	-0.468199	-0.425224	2.54551	0	0	0	0.550695	0.610285	0.214468
VLAVNQENEHLMEDYEK	O43707	ACTN4	Alpha-actinin-4	17302000	1.6084e+07	1.52237e+07	2.43727e+07	1	4.8507e+06	0.709891	1.6084e+07	3.13845	-0.49433		1.65005	0	0	0	0.57786	0.521906	0.282408
VEQIAAIAQELNELDYYDSHNVNTR	O43707	ACTN4	Alpha-actinin-4	9360700	8.62757e+06	7.56167e+06	1.19468e+07	1	2.27671e+06	0.783534	8.62757e+06	3.32132	-0.351933		1.73176	0	0	0	0.689912	0.43975	0.356794
ASIHEAWTDGKEAMLK	O43707	ACTN4	Alpha-actinin-4	1770600	2.86069e+06	1.59851e+06	2.13855e+06	1	501661	0.827943	2.86069e+06	3.18643	-0.272396		1.67194	0	0	0	0.699772	0.405421	0.392094
QFASQANVVGPWIQTK	O43707	ACTN4	Alpha-actinin-4	4965200	4.71892e+06	5.54473e+06	4.47172e+06	7.54407e+06	814074	1.11036	0.625513	6.81109	0.151021	-0.676888	2.76788	0	0	0	0.747339	0.511423	0.29122
QLEAIDQLHLEYAK	O43707	ACTN4	Alpha-actinin-4	10158000	6.10996e+06	9.49945e+06	9.39391e+06	1	1.24749e+06	1.08134	6.10996e+06	7.61488	0.112819		2.92882	0	0	0	1.52082	0.243153	0.614121
VGWEQLLTTIAR	O43707	ACTN4;ACTN1	Alpha-actinin-4;Alpha-actinin-1	38329000	4.10097e+07	3.97164e+07	5.26673e+07	7.99104e+07	1.21129e+07	0.727758	0.513196	3.27886	-0.45847	-0.962419	1.71319	0	0	0	0.0974346	0.911238	0.0403681
LASDLLEWIR	O43707	ACTN4;ACTN1	Alpha-actinin-4;Alpha-actinin-1	28510000	2.7824e+07	2.81071e+07	3.67924e+07	5.85502e+07	7.15619e+06	0.774888	0.475216	3.92767	-0.36794	-1.07334	1.97367	0	0	0	0.177463	0.856578	0.0672332
ASIHEAWTDGK	O43707	ACTN4;ACTN1	Alpha-actinin-4;Alpha-actinin-1	13939000	5.1299e+06	1.11906e+07	1.71513e+07	1.3799e+07	2.24952e+06	0.812708	0.371758	4.97465	-0.29919	-1.42756	2.31459	0	0	0	0.195947	0.868254	0.0613532
ELPPDQAEYCIAR	O43707	ACTN4;ACTN1	Alpha-actinin-4;Alpha-actinin-1	7906600	6.86861e+06	7.0372e+06	8.9377e+06	1.43476e+07	1.94223e+06	0.884635	0.478728	3.62326	-0.176846	-1.06272	1.85729	0	0	0	0.205907	0.823423	0.0843772
AIMTYVSSFYHAFSGAQK	O43707	ACTN4;ACTN1	Alpha-actinin-4;Alpha-actinin-1	16363000	2.30433e+07	2.44457e+07	3.18604e+07	3.44755e+07	4.44029e+06	0.513584	0.668397	5.50541	-0.961327	-0.581222	2.46085	0	0	0	0.3061	0.791465	0.101568
LASDLLEWIRR	O43707	ACTN4;ACTN1	Alpha-actinin-4;Alpha-actinin-1	1	2.38924e+06	1	1	1	554431	1	2.38924e+06	1.80365e-06		21.1881	-19.0806	0	0	0	1.05373	0.948441	0.0229896
GYEEWLLNEIRR	O43707	ACTN4;ACTN1;ACTN2	Alpha-actinin-4;Alpha-actinin-1;Alpha-actinin-2	3817400	2.87525e+06	1	4.08431e+06	4.65586e+06	802821	0.93465	0.617554	1.24561e-06	-0.0975014	-0.695362		0	0	0	-0.396432	0.17325	0.761327
GYEEWLLNEIR	O43707	ACTN4;ACTN1;ACTN2	Alpha-actinin-4;Alpha-actinin-1;Alpha-actinin-2	14586000	1.0175e+07	1.38666e+07	2.3483e+07	2.52739e+07	2.76293e+06	0.62113	0.402589	5.0188	-0.687034	-1.31262	2.32734	0	0	0	0.109229	0.927237	0.0328091
KHEAFESDLAAHQDR	O43707	ACTN4;ACTN1;ACTN2	Alpha-actinin-4;Alpha-actinin-1;Alpha-actinin-2	7864600	1	6.62626e+06	8.89651e+06	1.30771e+07	1.84328e+06	0.88401	7.64694e-08	3.59483	-0.177865		1.84592	0	0	0	0.834029	0.349519	0.456529
ALDFIASK	O43707	ACTN4;ACTN3;ACTN1	Alpha-actinin-4;Alpha-actinin-3;Alpha-actinin-1	17863000	1.39573e+07	1.61877e+07	2.31019e+07	2.62373e+07	4.35357e+06	0.773226	0.531965	3.71827	-0.371038	-0.910597	1.89463	0	0	0	0.204332	0.823745	0.0842074
YLDIPK	O43707	ACTN4;ACTN3;ACTN1	Alpha-actinin-4;Alpha-actinin-3;Alpha-actinin-1	14248000	1	1.09742e+07	1.61425e+07	1	1	0.88264	1	1.09742e+07	-0.180102		23.3876	0	0	0	11.6038	0.278184	0.555667
DLLLDPAWEK	O43707	ACTN4;ACTN3;ACTN1;ACTN2	Alpha-actinin-4;Alpha-actinin-3;Alpha-actinin-1;Alpha-actinin-2	1	1.66429e+06	1	1	3.87084e+06	635997	1	0.429956	1.57233e-06		-1.21774	-19.2787	0	0	0	-10.2482	0.225238	0.647358
KTFTAWCNSHLR	O43707	ACTN4;ACTN3;ACTN1;ACTN2	Alpha-actinin-4;Alpha-actinin-3;Alpha-actinin-1;Alpha-actinin-2	14334000	1.01647e+07	1	2.04566e+07	2.02311e+07	2.1745e+06	0.700704	0.502431	4.59876e-07	-0.513123	-0.993003		0	0	0	-0.753063	0.024465	1.61145
CQLEINFNTLQTK	O43707	ACTN4;ACTN3;ACTN1;ACTN2	Alpha-actinin-4;Alpha-actinin-3;Alpha-actinin-1;Alpha-actinin-2	5202500	4.10025e+06	5.34239e+06	5.6306e+06	9.9364e+06	1	0.923969	0.41265	5.34239e+06	-0.114084	-1.27701		0	0	0	-0.695547	0.206865	0.684313
LMLLLEVISGER	O43707	ACTN4;ACTN3;ACTN1;ACTN2	Alpha-actinin-4;Alpha-actinin-3;Alpha-actinin-1;Alpha-actinin-2	5947300	6.78065e+06	6.3423e+06	8.5479e+06	8.33636e+06	1.16431e+06	0.695761	0.813382	5.44725	-0.523336	-0.297994	2.44553	0	0	0	0.541399	0.600811	0.221262
MTLGMIWTIILR	O43707	ACTN4;ACTN3;ACTN1;ACTN2	Alpha-actinin-4;Alpha-actinin-3;Alpha-actinin-1;Alpha-actinin-2	11749000	7.33466e+06	1.14178e+07	9.99654e+06	1.58953e+07	1.84925e+06	1.17531	0.461437	6.17426	0.233038	-1.11579	2.62627	0	0	0	0.58117	0.62344	0.205206
EGLLLWCQR	O43707	ACTN4;ACTN3;ACTN1;ACTN2	Alpha-actinin-4;Alpha-actinin-3;Alpha-actinin-1;Alpha-actinin-2	18003000	1	1.97955e+07	2.72353e+07	3.21554e+07	4.7356e+06	0.661018	3.10989e-08	4.18014	-0.597238		2.06355	0	0	0	0.733157	0.513289	0.289638
FAIQDISVEETSAK	O43707	ACTN4;ACTN3;ACTN1;ACTN2	Alpha-actinin-4;Alpha-actinin-3;Alpha-actinin-1;Alpha-actinin-2	36623000	3.55693e+07	4.4287e+07	6.39828e+07	647528	1.18713e+07	0.572388	54.9309	3.73058	-0.804935	5.77955	1.8994	0	0	0	2.29134	0.296658	0.527744
VVQYNINTEELYSYLK	Q9NZ32	ACTR10	Actin-related protein 10	1075600	1.53174e+06	2.36003e+06	3.11724e+06	673348	1	0.345048	2.27481	2.36003e+06	-1.53513	1.18575		0	0	0	-0.174691	0.874186	0.0583961
PLYEGLGSGGEK	Q9NZ32	ACTR10	Actin-related protein 10	2530600	3.34538e+06	1.92356e+06	1.96887e+06	1.29629e+06	4.40457e+06	1.2853	2.58074	0.436719	0.362108	1.36778	-1.19522	0	0	0	0.178224	0.822819	0.0846955
ILHILGSIR	Q9NZ32	ACTR10	Actin-related protein 10	1	1.07026e+06	1.47702e+06	1.48128e+06	1	1	6.75092e-07	1.07026e+06	1.47702e+06	-20.4984	20.0295	20.4943	0	0	0	6.67513	0.64897	0.187776
FRAPELLFRPDLIGEESEGIHEVLVFAIQK	P61163	ACTR1A	Alpha-centractin	7984600	2.74412e+07	3.48254e+06	1.11362e+07	2.91457e+06	2.56904e+07	0.716994	9.41519	0.135558	-0.479968	3.23499	-2.88301	0	0	0	-0.0426635	0.982022	0.00787881
ACYLSINPQKDETLETEKAQYYLPDGSTIEIGPSR	P61163	ACTR1A	Alpha-centractin	3510100	2.98387e+06	1	1	1.44597e+06	6.08372e+06	3510100	2.06358	1.64373e-07	21.7431	1.04515	-22.5365	0	0	0	0.0839025	0.995081	0.00214174
DQLQTFSEEHPVLLTEAPLNPR	P61163	ACTR1A	Alpha-centractin	45097000	4.55165e+07	4.8636e+07	4.82607e+07	2.08968e+07	7.02044e+07	0.934446	2.17816	0.692777	-0.0978171	1.12311	-0.529537	0	0	0	0.165252	0.755209	0.121933
AQYYLPDGSTIEIGPSR	P61163	ACTR1A	Alpha-centractin	18943000	2.0316e+07	2.18591e+07	1.91843e+07	1.04001e+07	2.70597e+07	0.98742	1.95344	0.80781	-0.0182642	0.966019	-0.307912	0	0	0	0.213281	0.609592	0.21496
APELLFRPDLIGEESEGIHEVLVFAIQK	P61163	ACTR1A	Alpha-centractin	8381300	1.57368e+07	5.3406e+06	1.08144e+07	2.64728e+06	1.33459e+07	0.775014	5.94454	0.400168	-0.367705	2.57157	-1.32132	0	0	0	0.29418	0.814098	0.0893234
ACYLSINPQKDETLETEK	P61163	ACTR1A	Alpha-centractin	19216000	2.20853e+07	2.1718e+07	1.90092e+07	8.02513e+06	2.93876e+07	1.01088	2.75202	0.73902	0.0156105	1.46049	-0.436316	0	0	0	0.346596	0.577274	0.238618
TLFSNIVLSGGSTLFK	P61163	ACTR1A	Alpha-centractin	16910000	2.13849e+07	1.8856e+07	1.68529e+07	6.24738e+06	2.18423e+07	1.00339	3.42302	0.863282	0.00488402	1.77527	-0.212096	0	0	0	0.522687	0.452986	0.343915
MESYDVIANQPVVIDNGSGVIK	P61163	ACTR1A	Alpha-centractin	7614300	1.12473e+07	8.74454e+06	9.21456e+06	4.70605e+06	4.05231e+06	0.826333	2.38996	2.15792	-0.275204	1.25699	1.10964	0	0	0	0.697141	0.226349	0.645221
EGYDFHSSSEFEIVK	P61163	ACTR1A	Alpha-centractin	2763700	3.08832e+06	2.92627e+06	1.74357e+06	630672	1	1.58508	4.89688	2.92627e+06	0.664555	2.29186		0	0	0	1.47821	0.0927125	1.03286
FRAPELLFQPDLVGDESEGLHEVVAFAIHK	P42025	ACTR1B	Beta-centractin	1	3.41644e+06	1.65763e+06	2.23957e+06	806774	1	4.46513e-07	4.23469	1.65763e+06	-21.0948	2.08226	20.6607	0	0	0	0.549384	0.9659	0.0150677
APELLFQPDLVGDESEGLHEVVAFAIHK	P42025	ACTR1B	Beta-centractin	2677800	1	1.52785e+06	1	1	1	2677800	1	1.52785e+06	21.3526		20.5431	0	0	0	20.9478	6.58336e-06	5.18155
IWQYVYSK	P61163	ACTR1B;ACTR1A	Beta-centractin;Alpha-centractin	8371700	9.00486e+06	9.71892e+06	7.62764e+06	1	1.10273e+07	1.09755	9.00486e+06	0.88135	0.134284		-0.182213	0	0	0	-0.0239642	0.852002	0.0695595
TTGVVLDSGDGVTHAVPIYEGFAMPHSIMR	P61163	ACTR1B;ACTR1A	Beta-centractin;Alpha-centractin	13327000	1.71041e+07	1.43503e+07	1.42622e+07	6.18582e+06	2.35371e+07	0.934431	2.76504	0.609688	-0.0978396	1.4673	-0.713856	0	0	0	0.218535	0.753326	0.123017
YCFPNYVGRPK	P61163	ACTR1B;ACTR1A	Beta-centractin;Alpha-centractin	12953000	1.28232e+07	1.20246e+07	1.07254e+07	5.35692e+06	1.90289e+07	1.20769	2.39377	0.631914	0.272254	1.25928	-0.6622	0	0	0	0.289778	0.629017	0.201338
LYSTWIGGSILASLDTFKK	P61163	ACTR1B;ACTR1A	Beta-centractin;Alpha-centractin	13736000	1.74156e+07	1.03598e+07	1.07082e+07	4.62619e+06	1.85453e+07	1.28276	3.76456	0.558624	0.35925	1.91248	-0.84005	0	0	0	0.477228	0.581477	0.235468
KVVVCDNGTGFVK	P61160	ACTR2	Actin-related protein 2	2420500	2.65077e+06	2.63895e+06	2.52162e+06	1	4.49904e+06	0.959898	2.65077e+06	0.586559	-0.0590472		-0.769653	0	0	0	-0.41435	0.215636	0.666279
CGYAGSNFPEHIFPALVGRPIIR	P61160	ACTR2	Actin-related protein 2	4556200	5.81972e+06	2.5253e+06	3.00698e+06	1	6.72831e+06	1.51521	5.81972e+06	0.375324	0.599518		-1.41379	0	0	0	-0.407137	0.625107	0.204045
FEAPEALFQPHLINVEGVGVAELLFNTIQAADIDTR	P61160	ACTR2	Actin-related protein 2	9403100	1.05062e+07	1.98918e+06	1.02241e+07	3.73163e+06	1.12823e+07	0.919701	2.81543	0.176309	-0.120763	1.49336	-2.50382	0	0	0	-0.377076	0.761616	0.118264
LALETTVLVESYTLPDGR	P61160	ACTR2	Actin-related protein 2	5244500	5.81809e+06	5.31597e+06	5.2649e+06	4.7051e+06	7.65451e+06	0.996124	1.23655	0.694488	-0.00560213	0.30632	-0.525979	0	0	0	-0.075087	0.772534	0.112083
GYAFNHSADFETVR	P61160	ACTR2	Actin-related protein 2	17439000	1.90923e+07	3.05324e+07	2.09217e+07	1.05491e+07	3.35255e+07	0.833535	1.80985	0.910724	-0.262686	0.855874	-0.134915	0	0	0	0.152758	0.687913	0.162467
ILLTEPPMNPTK	P61160	ACTR2	Actin-related protein 2	12375000	1.22674e+07	1.32451e+07	1.13475e+07	6.24801e+06	2.0461e+07	1.09055	1.9634	0.647336	0.125053	0.973357	-0.627414	0	0	0	0.156999	0.751278	0.124199
HIVLSGGSTMYPGLPSR	P61160	ACTR2	Actin-related protein 2	5695000	5.62986e+06	4.46868e+06	3.78741e+06	1.92285e+06	9.84509e+06	1.50367	2.92786	0.453899	0.588485	1.54985	-1.13956	0	0	0	0.332926	0.693956	0.158668
LCYVGYNIEQEQK	P61160	ACTR2	Actin-related protein 2	9547100	1.11608e+07	1.03643e+07	8.45669e+06	4.25562e+06	1.39746e+07	1.12894	2.6226	0.741654	0.17497	1.391	-0.431181	0	0	0	0.378261	0.519113	0.284738
VVVCDNGTGFVK	P61160	ACTR2	Actin-related protein 2	4259000	1.03239e+07	1	1	1	1.05476e+06	4259000	1.03239e+07	9.4808e-07	22.0221	23.2995	-20.0085	0	0	0	8.43769	0.58506	0.2328
SMLEVNYPMENGIVR	P61160	ACTR2	Actin-related protein 2	3300600	1	2.00541e+06	1	1	1	3300600	1	2.00541e+06	21.6543		20.9355	0	0	0	21.2949	4.38809e-06	5.35772
VGNIEIKDLMVGDEASELR	P61160	ACTR2	Actin-related protein 2		5.28199e+06	1.89266e+06		1	1		5.28199e+06	1.89266e+06		22.3327	20.852	0	0	0	21.5923	3.67222e-05	4.43507
YSYVCPDLVK	P61158	ACTR3	Actin-related protein 3	1	1.03402e+07	8.57569e+06	8.03131e+06	1	1.60147e+07	1.24513e-07	1.03402e+07	0.535487	-22.9372	23.3018	-0.901077	0	0	0	-0.178839	0.989955	0.00438435
AEPEDHYFLLTEPPLNTPENR	P61158	ACTR3	Actin-related protein 3	9471400	1.31938e+07	1.22609e+07	1.34227e+07	5.65332e+06	1.93242e+07	0.705624	2.33381	0.634483	-0.503029	1.22269	-0.656346	0	0	0	0.0211044	0.973732	0.0115605
FLGPEIFFHPEFANPDFTQPISEVVDEVIQNCPIDVR	P61158	ACTR3	Actin-related protein 3	16396000	1.76273e+07	1	1.13848e+07	1	2.33466e+07	1.44017	1.76273e+07	4.28328e-08	0.526237	24.0713	-24.4767	0	0	0	0.0402806	0.997845	0.00093705
LPACVVDCGTGYTK	P61158	ACTR3	Actin-related protein 3	14138000	2.04229e+07	1.79759e+07	1.92628e+07	8.7164e+06	2.68335e+07	0.733953	2.34304	0.669907	-0.44624	1.22838	-0.577967	0	0	0	0.0680582	0.912456	0.0397879
TLTGTVIDSGDGVTHVIPVAEGYVIGSCIK	P61158	ACTR3	Actin-related protein 3	15409000	2.38832e+07	1.54207e+07	2.01287e+07	8.1536e+06	2.85045e+07	0.765524	2.92916	0.540993	-0.385481	1.55049	-0.886317	0	0	0	0.0928963	0.906532	0.0426167
EFSIDVGYER	P61158	ACTR3	Actin-related protein 3	5916700	4.70364e+06	4.62667e+06	4.69618e+06	3.10282e+06	7.08534e+06	1.2599	1.51592	0.652992	0.333304	0.600197	-0.614863	0	0	0	0.106213	0.787588	0.103701
DYEEIGPSICR	P61158	ACTR3	Actin-related protein 3	5529100	6.33495e+06	4.9094e+06	5.07379e+06	2.5081e+06	9.82405e+06	1.08974	2.52579	0.499732	0.123981	1.33674	-1.00077	0	0	0	0.153315	0.831442	0.080168
GVDDLDFFIGDEAIEKPTYATK	P61158	ACTR3	Actin-related protein 3	16685000	1.71764e+07	1.64912e+07	1.72452e+07	7.54218e+06	2.30171e+07	0.967517	2.27737	0.716475	-0.0476405	1.18737	-0.481012	0	0	0	0.219572	0.683125	0.1655
LGYAGNTEPQFIIPSCIAIK	P61158	ACTR3	Actin-related protein 3	5716300	8.39444e+06	7.20202e+06	5.86179e+06	2.72972e+06	1.0008e+07	0.97518	3.0752	0.719624	-0.0362592	1.62068	-0.474684	0	0	0	0.369912	0.593174	0.226818
AGRLPACVVDCGTGYTK	P61158	ACTR3	Actin-related protein 3	3391700	2.72814e+06	1.41499e+06	1.95052e+06	1.70168e+06	1	1.73887	1.60321	1.41499e+06	0.79815	0.68096		0	0	0	0.739555	0.000448545	3.34819
KDYEEIGPSICR	P61158	ACTR3	Actin-related protein 3	1	2.30117e+06	1.7359e+06	2.06303e+06	1	1	4.84724e-07	2.30117e+06	1.7359e+06	-20.9763	21.1339	20.7272	0	0	0	6.96162	0.644397	0.190846
DREVGIPPEQSLETAK	P61158	ACTR3	Actin-related protein 3	1425900	1.26888e+06	1.79726e+06	1.40576e+06	1	1	1.01433	1.26888e+06	1.79726e+06	0.0205239	20.2751	20.7774	0	0	0	13.691	0.115779	0.936371
LSEELSGGR	P61158	ACTR3;ACTR3B	Actin-related protein 3;Actin-related protein 3B	1466200	1.31765e+06	1.48407e+06	1.605e+06	1	3.05823e+06	0.91352	1.31765e+06	0.485271	-0.130491		-1.04314	0	0	0	-0.586814	0.182936	0.737702
DITYFIQQLLR	P61158	ACTR3;ACTR3B;ACTR3C	Actin-related protein 3;Actin-related protein 3B;Actin-related protein 3C	17464000	1.64199e+07	1.63994e+07	1.85931e+07	1.26112e+07	2.83338e+07	0.939275	1.30201	0.578792	-0.0903802	0.380741	-0.788884	0	0	0	-0.166175	0.650383	0.186831
AAPDPVLEAGPVAHGPLPVPLVLDNGSFQVR	Q9H9F9	ACTR5	Actin-related protein 5	2566700	2.33457e+06	1.908e+06	3.65598e+06	4.814e+06	1	0.702055	0.484953	1.908e+06	-0.510344	-1.04408		0	0	0	-0.777213	0.0297756	1.52614
ATDTLPASIPHVIAR	Q9H981	ACTR8	Actin-related protein 8	5773400	4.27617e+06	3.79987e+06	3.36777e+06	1.04102e+07	2.11973e+06	1.71431	0.410768	1.79262	0.777628	-1.28361	0.842072	0	0	0	0.112032	0.880275	0.0553816
RPIVPALVPESLQEQIQSNFIIVIHPGSTTLR	Q9H981	ACTR8	Actin-related protein 8	2673400	3.08568e+06	2.71419e+06	2.1946e+06	2.52231e+06	363713	1.21817	1.22335	7.46245	0.284719	0.290841	2.89965	0	0	0	1.1584	0.254124	0.594954
AGFALDEGIANPTDAFTVFYSER	F8WC59	ACY1;ABHD14A-ACY1	Aminoacylase-1	1	1		897623	432253		1.11405e-06	2.31346e-06		-19.7758	-18.7215		0	0	0	-19.2486	1.87254e-05	4.72757
GTVQGQLQGPISK	G3V2U7	ACYP1	Acylphosphatase;Acylphosphatase-1	1	6.37791e+06	6.17457e+06	5.24781e+06	3.21333e+06	9.34776e+06	1.90556e-07	1.98483	0.66054		0.989013	-0.598282	0	0	0	0.195365	0.762922	0.11752
AMTILLEEAK	A0A7P0Z4F9	ADAR	Double-stranded RNA-specific adenosine deaminase	6463700	5.24931e+06	1	7.28954e+06	1.10768e+07	1	0.886708	0.4739	1	-0.173468	-1.07735		0	0	0	-0.625407	0.160369	0.794879
FQYCVAVGAQTFPSVSAPSKK	A0A7P0Z4F9	ADAR	Double-stranded RNA-specific adenosine deaminase	9605900	1.01773e+07	1	1.05201e+07	1.96405e+07	2.13977e+06	0.913096	0.518182	4.6734e-07	-0.131161	-0.94847		0	0	0	-0.539816	0.174471	0.758277
DSEDMGVVVSLGTGNR	A0A7P0Z4F9	ADAR	Double-stranded RNA-specific adenosine deaminase	3831800	2.78128e+06	3.29275e+06	3.16895e+06	6.16436e+06	1	1.20917	0.451187	3.29275e+06	0.274019	-1.1482		0	0	0	-0.437091	0.470022	0.327882
NPISGLLEYAQFASQTCEFNMIEQSGPPHEPR	A0A7P0Z4F9	ADAR	Double-stranded RNA-specific adenosine deaminase	4124300	2.43983e+06	1.31332e+06	2.39006e+06	1.11482e+07	599977	1.72561	0.218855	2.18894	0.787105	-2.19196	1.13023	0	0	0	-0.0915388	0.935019	0.0291796
AIMEMPSFYSHGLPR	A0A7P0Z4F9	ADAR	Double-stranded RNA-specific adenosine deaminase	7926100	6.70063e+06	5.61381e+06	7.45376e+06	2.57783e+07	1.79432e+06	1.06337	0.259933	3.12866	0.0886433	-1.94379	1.64555	0	0	0	-0.0698665	0.949623	0.0224487
DSIFEPAK	A0A7P0Z4F9	ADAR	Double-stranded RNA-specific adenosine deaminase	4424000	2.22024e+06	2.67108e+06	2.82315e+06	3.77582e+06	1	1.56705	0.588015	2.67108e+06	0.648047	-0.766076		0	0	0	-0.0590142	0.917912	0.0371988
LVDQSGPPHEPK	A0A7P0Z4F9	ADAR	Double-stranded RNA-specific adenosine deaminase	9363300	5.83e+06	7.49091e+06	9.506e+06	1.57952e+07	2.12647e+06	0.984988	0.369099	3.52269	-0.0218213	-1.43792	1.81668	0	0	0	0.118979	0.9056	0.0430634
ICDYLFNVSDSSALNLAK	A0A7P0Z4F9	ADAR	Double-stranded RNA-specific adenosine deaminase	3816300	3.49666e+06	4.0676e+06	4.84835e+06	8.02039e+06	916518	0.787134	0.435971	4.4381	-0.345318	-1.1977	2.14994	0	0	0	0.202309	0.8502	0.0704791
SPVTTLLECMHK	A0A7P0Z4F9	ADAR	Double-stranded RNA-specific adenosine deaminase	3801900	3.87119e+06	3.77692e+06	4.76568e+06	7.90802e+06	967700	0.797767	0.489528	3.90298	-0.325962	-1.03054	1.96458	0	0	0	0.202693	0.833596	0.0790442
NTNSVPETAPAAIPETKR	A0A7P0Z4F9	ADAR	Double-stranded RNA-specific adenosine deaminase	2523300	4.17864e+06	3.02883e+06	3.33848e+06	5.43489e+06	1.14103e+06	0.755822	0.768855	2.65447	-0.403881	-0.379217	1.40842	0	0	0	0.208441	0.745812	0.127371
NIFLLFK	A0A7P0Z4F9	ADAR	Double-stranded RNA-specific adenosine deaminase	2242500	1.51189e+06	1.81954e+06	2.50299e+06	3.15352e+06	422397	0.895929	0.47943	4.30765	-0.158543	-1.06061	2.1069	0	0	0	0.295916	0.769165	0.113981
KILAAIIMKK	A0A7P0Z4F9	ADAR	Double-stranded RNA-specific adenosine deaminase	1547900	2.02294e+06	1.18018e+06	1.78421e+06	3.32413e+06	323943	0.867557	0.608564	3.64318	-0.204969	-0.716519	1.8652	0	0	0	0.31457	0.710572	0.148392
YLNTNPVGGLLEYAR	A0A7P0Z4F9	ADAR	Double-stranded RNA-specific adenosine deaminase	14667000	1.20393e+07	1.49314e+07	1.52808e+07	1.81487e+07	4.75167e+06	0.959833	0.663371	3.14235	-0.0591441	-0.592112	1.65184	0	0	0	0.333529	0.648013	0.188416
TAESQTPTPSATSFFSGK	A0A7P0Z4F9	ADAR	Double-stranded RNA-specific adenosine deaminase	8107300	7.75908e+06	8.42206e+06	9.0638e+06	1.34433e+07	1.50358e+06	0.89447	0.577172	5.60136	-0.160895	-0.792928	2.48578	0	0	0	0.510651	0.63788	0.195261
NTNSVPETAPAAIPETK	A0A7P0Z4F9	ADAR	Double-stranded RNA-specific adenosine deaminase	3653500	2.44849e+06	2.9967e+06	3.12859e+06	4.61135e+06	610317	1.16778	0.530969	4.91007	0.223765	-0.913301	2.29574	0	0	0	0.535402	0.599197	0.22243
SVTLGYLFSQGHLTR	A0A7P0Z4F9	ADAR	Double-stranded RNA-specific adenosine deaminase	15624000	1.19823e+07	1.75471e+07	1.82274e+07	2.04962e+07	2.87347e+06	0.857173	0.584611	6.10658	-0.222342	-0.77445	2.61037	0	0	0	0.537858	0.634978	0.197241
DINAVLIDMER	A0A7P0Z4F9	ADAR	Double-stranded RNA-specific adenosine deaminase	1	3.37225e+06	3.94275e+06	5.75432e+06	5.90963e+06	930985	1.73782e-07	0.570637	4.23503		-0.809355	2.08237	0	0	0	0.636508	0.596312	0.224526
MGFTEVTPVTGASLR	A0A7P0Z4F9	ADAR	Double-stranded RNA-specific adenosine deaminase	7208800	6.71926e+06	8.09578e+06	7.17185e+06	1.12066e+07	1.2073e+06	1.00515	0.599582	6.7057	0.00741399	-0.737972	2.74539	0	0	0	0.67161	0.560405	0.251498
FLYSELMK	A0A7P0Z4F9	ADAR	Double-stranded RNA-specific adenosine deaminase	2229500	1.50955e+06	1.65024e+06	2.16503e+06	1	515831	1.02978	1.50955e+06	3.19918	0.0423308		1.6777	0	0	0	0.860017	0.253042	0.596807
QGTTPPIWHLTDK	A0A7P0Z4F9	ADAR	Double-stranded RNA-specific adenosine deaminase	3443700	5.21572e+06	3.46944e+06	3.27697e+06	1	1	1.05088	5.21572e+06	3.46944e+06	0.0715951	22.3144	21.7263	0	0	0	14.7041	0.114898	0.939688
SFTDLYIQIIR	Q8NI60-3	ADCK3	Atypical kinase ADCK3, mitochondrial	1229600	1.614e+06	1.11347e+06	1.96453e+06	832563	2.70498e+06	0.6259	1.93859	0.411637	-0.675996	0.955009	-1.28056	0	0	0	-0.333848	0.643304	0.191584
DKLEYFEERPFAAASIGQVHLAR	Q8NI60-3	ADCK3	Atypical kinase ADCK3, mitochondrial	5858800	5.73919e+06	6.61338e+06	6.81792e+06	4.85472e+06	1.21643e+07	0.859323	1.18219	0.543673	-0.218727	0.241459	-0.879189	0	0	0	-0.285486	0.429605	0.366931
TLNNDLGPNWR	Q8NI60-3	ADCK3	Atypical kinase ADCK3, mitochondrial	1294800	1.94211e+06	971937	1.36706e+06	889948	2.6512e+06	0.947143	2.18228	0.366603	-0.0783466	1.12583	-1.44771	0	0	0	-0.133408	0.866308	0.0623275
LGQMLSIQDDAFINPHLAK	Q8NI60-3	ADCK3	Atypical kinase ADCK3, mitochondrial	3198600	3.5782e+06	3.11796e+06	3.04369e+06	2.19283e+06	6.84302e+06	1.0509	1.63177	0.455641	0.0716214	0.70644	-1.13403	0	0	0	-0.118656	0.836762	0.0773978
ELALECDYQR	Q8NI60-3	ADCK3	Atypical kinase ADCK3, mitochondrial	2092600	1.82575e+06	2.35185e+06	1.9274e+06	1.42245e+06	3.67941e+06	1.08571	1.28352	0.639194	0.11864	0.360109	-0.645675	0	0	0	-0.055642	0.863294	0.0638415
VALLDFGATR	Q8NI60-3	ADCK3	Atypical kinase ADCK3, mitochondrial	2022600	3.51661e+06	2.88025e+06	2.30417e+06	1.69202e+06	5.12358e+06	0.877801	2.07835	0.562155	-0.188034	1.05544	-0.83096	0	0	0	0.0121487	0.983545	0.0072056
AVLGSSPFLSEANAER	Q8NI60-3	ADCK3	Atypical kinase ADCK3, mitochondrial	4110700	4.94777e+06	3.64524e+06	4.00052e+06	1.9482e+06	7.20957e+06	1.02754	2.53966	0.505611	0.0391964	1.34464	-0.983901	0	0	0	0.13331	0.852819	0.0691431
AAVVTSPPPTTAPHKER	P35611-3	ADD1	Alpha-adducin	954060	1.03789e+06	464391	1	2.21556e+06	299215	954060	0.468455	1.55203		-1.09402	0.63416	0	0	0	-0.229928	0.744726	0.128004
LADLFGWSQLIYNHITTR	P35611-3	ADD1	Alpha-adducin	4601900	5.47817e+06	4.0583e+06	6.89835e+06	7.51219e+06	1.16574e+06	0.667102	0.729237	3.48131	-0.584021	-0.45554	1.79963	0	0	0	0.253356	0.759838	0.119279
TSTSAVPNLFVPLNTNPK	P35611-3	ADD1	Alpha-adducin	4930000	4.17365e+06	4.43441e+06	5.35149e+06	6.94023e+06	1.13667e+06	0.921238	0.601371	3.90124	-0.118354	-0.733673	1.96393	0	0	0	0.370636	0.67331	0.171785
YFDRVDENNPEYLR	P35611-3	ADD1	Alpha-adducin	6308800	6.39878e+06	4.3688e+06	6.52901e+06	9.8982e+06	1.21837e+06	0.966272	0.646459	3.58577	-0.0494983	-0.62937	1.84228	0	0	0	0.387805	0.630728	0.200158
TLASAGGPDNLVLLNPEK	P35611-3	ADD1	Alpha-adducin	4579100	3.50674e+06	5.34665e+06	5.95791e+06	7.22811e+06	851384	0.768575	0.485153	6.27995	-0.379741	-1.04349	2.65075	0	0	0	0.409174	0.73715	0.132444
SLVQGELVTASK	P35611-3	ADD1	Alpha-adducin	6367300	5.5531e+06	6.36772e+06	7.65118e+06	1.11229e+07	1.0813e+06	0.832199	0.499248	5.88896	-0.265	-1.00217	2.55801	0	0	0	0.43028	0.711916	0.147571
AAVVTSPPPTTAPHK	P35611-3	ADD1	Alpha-adducin	6227700	2.97054e+06	5.42335e+06	5.48586e+06	4.38598e+06	684620	1.13523	0.67728	7.9217	0.182981	-0.562176	2.98581	0	0	0	0.868871	0.466238	0.331392
SPGSPVGEGTGSPPK	P35611-3	ADD1	Alpha-adducin	2828600	2.32428e+06	2.86603e+06	1	3.22059e+06	471119	2828600	0.721694	6.08345		-0.47054	2.60489	0	0	0	1.06717	0.420485	0.37625
VNSEQEHFLIVPFGLLYSEVTASSLVK	P35611-3	ADD1	Alpha-adducin	7193100	7.90344e+06	9.0341e+06	1	8.75902e+06	1	7193100	0.902321	9.0341e+06	22.7782	-0.148288	23.1069	0	0	0	15.2456	0.118722	0.925468
INLQGDIVDR	P35611-3	ADD1	Alpha-adducin	6516000	5.63932e+06	5.56981e+06	1	1	1.24659e+06	6516000	5.63932e+06	4.46803	22.6356	22.4271	2.15964	0	0	0	15.7408	0.0813199	1.0898
MLDNLGYR	P35611-3	ADD1;ADD2	Alpha-adducin;Beta-adducin	1	823817	1.76411e+06	1	3.43429e+06	1	1	0.23988	1.76411e+06		-2.05962	20.7505	0	0	0	9.34545	0.351923	0.453552
VSGGTPIKIEDPNQFVPLNTNPNEVLEK	Q9UEY8-2	ADD3	Gamma-adducin	3230600	2.92951e+06	3.35758e+06	4.54738e+06	6.31871e+06	1	0.710431	0.463624	3.35758e+06	-0.493234	-1.10897		0	0	0	-0.801103	0.039736	1.40082
VNIIGEVVDQGSTNLK	Q9UEY8-2	ADD3	Gamma-adducin	3133500	1.18714e+06	2.15042e+06	2.58173e+06	3.11955e+06	1	1.21372	0.380546	2.15042e+06	0.279436	-1.39386		0	0	0	-0.55721	0.437405	0.359116
VSGGTPIKIEDPNQFVPLNTNPNEVLEKR	Q9UEY8-2	ADD3	Gamma-adducin	2031600	3.29285e+06	2.23182e+06	4.07758e+06	6.97274e+06	857714	0.498236	0.472245	2.60205	-1.0051	-1.08239	1.37965	0	0	0	-0.235946	0.784824	0.105228
VGEIEFEGLMR	Q9UEY8-2	ADD3	Gamma-adducin	2363100	1.6255e+06	1.64878e+06	2.51994e+06	2.61653e+06	363475	0.93776	0.621243	4.53616	-0.0927093	-0.686769	2.18147	0	0	0	0.467331	0.621217	0.206757
LVDLFGWAHLANTYISVR	Q9UEY8-2	ADD3	Gamma-adducin	2317800	2.10765e+06	2.05054e+06	4.37406e+06	1.85546e+06	390902	0.529896	1.13591	5.24565	-0.916218	0.183853	2.39112	0	0	0	0.552919	0.600028	0.221828
GLSFSEATASNLVK	Q9UEY8-2	ADD3	Gamma-adducin	3487300	3.05697e+06	4.71233e+06	4.42548e+06	4.40776e+06	517955	0.788004	0.693542	9.09795	-0.343725	-0.527944	3.18554	0	0	0	0.771291	0.557974	0.253386
LEPGSVCAVFGLGGVGLAVIMGCK	P11766	ADH5	Alcohol dehydrogenase class-3	3516600	1	585186	3.53226e+06	1	3.85584e+06	0.995566	1	0.151766	-0.00641074		-2.72008	0	0	0	-1.36324	0.270415	0.56797
IDPLAPLDK	P11766	ADH5	Alcohol dehydrogenase class-3	5263700	4.93708e+06	6.86308e+06	7.64235e+06	5.14733e+06	1.04341e+07	0.688754	0.959154	0.657754	-0.537939	-0.0601662	-0.60438	0	0	0	-0.400828	0.0795129	1.09956
IIATAVCHTDAYTLSGADPEGCFPVILGHEGAGIVESVGEGVTK	P11766	ADH5	Alcohol dehydrogenase class-3	16153000	1.73861e+07	1.14939e+07	1.8303e+07	1.15162e+07	2.20923e+07	0.882532	1.5097	0.520267	-0.18028	0.594263	-0.942677	0	0	0	-0.176232	0.7115	0.147825
AAVAWEAGKPLSIEEIEVAPPK	P11766	ADH5	Alcohol dehydrogenase class-3	25894000	2.38781e+07	7.36281e+06	3.28706e+07	4.54191e+06	4.35456e+07	0.787755	5.25728	0.169083	-0.344181	2.39432	-2.5642	0	0	0	-0.171354	0.910646	0.0406506
IDPLAPLDKVCLLGCGISTGYGAAVNTAK	P11766	ADH5	Alcohol dehydrogenase class-3	2856800	3.57892e+06	3.98507e+06	1.93861e+06	3.21775e+06	6.54037e+06	1.47363	1.11224	0.609303	0.559377	0.153469	-0.714767	0	0	0	-0.000640288	0.998722	0.00055532
GTAFGGWK	P11766	ADH5	Alcohol dehydrogenase class-3	2481700	2.72386e+06	4.04375e+06	2.40911e+06	1.77466e+06	3.81674e+06	1.03013	1.53487	1.05948	0.0428277	0.618115	0.0833515	0	0	0	0.248098	0.251796	0.598951
IIGVDINKDK	P11766	ADH5	Alcohol dehydrogenase class-3	6328800	5.03838e+06	7.50098e+06	7.14299e+06	2.10505e+06	9.03062e+06	0.886016	2.39347	0.830616	-0.174595	1.2591	-0.267746	0	0	0	0.272255	0.610995	0.213963
VCLLGCGISTGYGAAVNTAK	P11766	ADH5	Alcohol dehydrogenase class-3	14454000	1.31907e+07	1.65315e+07	1.05392e+07	8.61003e+06	1.85739e+07	1.37145	1.53202	0.890041	0.455704	0.615434	-0.168056	0	0	0	0.301027	0.276376	0.558499
IKVDEFVTHNLSFDEINK	P11766	ADH5	Alcohol dehydrogenase class-3	13437000	1.21238e+07	1.40457e+07	1.30828e+07	6.5261e+06	8.10958e+06	1.02707	1.85774	1.73199	0.0385379	0.893552	0.792432	0	0	0	0.574841	0.100081	0.999648
AGDTVIPLYIPQCGECK	P11766	ADH5	Alcohol dehydrogenase class-3	11163000	9.0749e+06	1.40513e+07	9.89341e+06	4.01761e+06	1	1.12833	2.25878	1.40513e+07	0.174185	1.17554		0	0	0	0.674864	0.168261	0.774017
VDEFVTHNLSFDEINK	P11766	ADH5	Alcohol dehydrogenase class-3	7982200	1	1.03005e+07	1	2.71419e+06	1	7982200	3.68434e-07	1.03005e+07	22.9284	-21.3721		0	0	0	0.778131	0.96537	0.015306
DKEDQWIR	Q9BV57	ADI1	1,2-dihydroxy-3-keto-5-methylthiopentene dioxygenase	841480	1.32294e+06	1.22934e+06	1.00152e+06	949796	2.05265e+06	0.840205	1.39287	0.598903	-0.251186	0.47806	-0.739606	0	0	0	-0.170911	0.654289	0.18423
LGVLYWK	Q9BV57	ADI1	1,2-dihydroxy-3-keto-5-methylthiopentene dioxygenase	3997600	3.42733e+06	3.18582e+06	3.67854e+06	2.23579e+06	5.42445e+06	1.08674	1.53294	0.587308	0.120001	0.616299	-0.767812	0	0	0	-0.0105039	0.980544	0.00853297
GDMVTLPAGIYHR	Q9BV57	ADI1	1,2-dihydroxy-3-keto-5-methylthiopentene dioxygenase	4083600	4.67677e+06	6.01949e+06	4.61184e+06	2.93771e+06	6.71918e+06	0.885461	1.59198	0.895866	-0.1755	0.670822	-0.158646	0	0	0	0.112225	0.708407	0.149717
LFVGEPVWTAYNRPADHFEAR	Q9BV57	ADI1	1,2-dihydroxy-3-keto-5-methylthiopentene dioxygenase	19271000	2.47821e+07	2.15254e+07	1.81881e+07	1.11766e+07	3.24597e+07	1.05954	2.21732	0.663142	0.083434	1.14882	-0.592609	0	0	0	0.213215	0.695632	0.157621
LDADKYENDPELEK	Q9BV57	ADI1	1,2-dihydroxy-3-keto-5-methylthiopentene dioxygenase	15645000	1.73392e+07	1.67924e+07	1.57516e+07	8.69431e+06	2.0971e+07	0.993235	1.99432	0.800742	-0.00979293	0.995897	-0.32059	0	0	0	0.221838	0.606366	0.217265
YILDGSGYFDVR	Q9BV57	ADI1	1,2-dihydroxy-3-keto-5-methylthiopentene dioxygenase	4756100	7.16475e+06	6.5041e+06	4.96226e+06	2.90643e+06	8.95044e+06	0.958455	2.46514	0.726679	-0.0612181	1.30167	-0.46061	0	0	0	0.259948	0.651561	0.186045
ENILFGMGNPLLDISAVVDKDFLDK	P55263-4	ADK	Adenosine kinase	1	3.85643e+06	1	3.96423e+06	1	4.69948e+06	2.52256e-07	3.85643e+06	2.1279e-07	-21.9186	21.8788	-22.1641	0	0	0	-7.40128	0.639763	0.193981
IFTLNLSAPFISQFYK	P55263-4	ADK	Adenosine kinase	5551000	1	4.87301e+06	7.44325e+06	4.74961e+06	8.00598e+06	0.745776	2.10544e-07	0.608671	-0.423185		-0.716266	0	0	0	-0.569726	0.0137014	1.86323
AGHYAASIIIR	P55263-4	ADK	Adenosine kinase	4284200	5.32475e+06	4.60674e+06	4.02e+06	2.78843e+06	9.10226e+06	1.06572	1.90958	0.506109	0.0918317	0.933258	-0.98248	0	0	0	0.0142034	0.980788	0.00842506
VMPYVDILFGNETEAATFAR	P55263-4	ADK	Adenosine kinase	2615500	2.6863e+06	4.18774e+06	1.54209e+06	2.5076e+06	7.07442e+06	1.69608	1.07126	0.591955	0.762201	0.0993129	-0.75644	0	0	0	0.0350244	0.94032	0.0267244
KAAEAHVDAHYYEQNEQPTGTCAACITGDNR	P55263-4	ADK	Adenosine kinase	1543000	2.1556e+06	2.64018e+06	1	1.47775e+06	3.4748e+06	1543000	1.4587	0.759809		0.54468	-0.396292	0	0	0	0.0741938	0.845999	0.07263
AATFFGCIGIDKFGEILK	P55263-4	ADK	Adenosine kinase	1549200	2.56159e+06	1	838621	1	3.44741e+06	1.84732	2.56159e+06	2.90073e-07	0.885432	21.2886	-21.7171	0	0	0	0.15232	0.990802	0.00401299
VAQWMIQQPHK	P55263-4	ADK	Adenosine kinase	2750300	3.26037e+06	2.26709e+06	1	1.33903e+06	3.88243e+06	2750300	2.43488	0.583936		1.28385	-0.776117	0	0	0	0.253868	0.762633	0.117685
AAEAHVDAHYYEQNEQPTGTCAACITGDNR	P55263-4	ADK	Adenosine kinase	8598800	5.8014e+06	8.96759e+06	6.01521e+06	3.74268e+06	1.00231e+07	1.42951	1.55006	0.894691	0.51552	0.632328	-0.160538	0	0	0	0.329103	0.25378	0.595543
FKVEYHAGGSTQNSIK	P55263-4	ADK	Adenosine kinase	5110400	4.61457e+06	4.12e+06	4.73079e+06	1.36699e+06	7.51679e+06	1.08024	3.37571	0.548106	0.111355	1.75519	-0.867472	0	0	0	0.333024	0.685849	0.163771
AATFFGCIGIDK	P55263-4	ADK	Adenosine kinase	3667500	3.56762e+06	5.27588e+06	1	1.87734e+06	6.2157e+06	3667500	1.90036	0.8488		0.926272	-0.236504	0	0	0	0.344884	0.484264	0.314918
LAASLWLWK	Q9H2P0	ADNP	Activity-dependent neuroprotector homeobox protein	1	1.123e+06	1	2.14906e+06	2.20918e+06	284410	4.6532e-07	0.508332	3.51605e-06	-21.0353	-0.976156	-18.1176	0	0	0	-13.3763	0.0993323	1.00291
ILLNCPYCTFNADKK	Q9H2P0	ADNP	Activity-dependent neuroprotector homeobox protein	2161500	2.93389e+06	2.31222e+06	2.84108e+06	3.78403e+06	1	0.760802	0.775333	2.31222e+06	-0.394407	-0.367111		0	0	0	-0.380759	4.19469e-05	4.3773
IGSLASGNVR	Q9H2P0	ADNP	Activity-dependent neuroprotector homeobox protein	1	1.36193e+06	1.57309e+06	2.20847e+06	3.97784e+06	412336	4.52802e-07	0.34238	3.81507		-1.54633	1.93171	0	0	0	0.19269	0.891253	0.0499988
VLGQSSSKPAAAATGPPPGNTSSTQK	Q9H2P0	ADNP	Activity-dependent neuroprotector homeobox protein	2772100	3.07142e+06	2.66549e+06	3.70166e+06	3.90777e+06	781566	0.748881	0.785979	3.41044	-0.417192	-0.347437	1.76996	0	0	0	0.33511	0.664857	0.177271
HQVIQTVHPVEK	Q9H2P0	ADNP	Activity-dependent neuroprotector homeobox protein	1006900	382457	647935	612310	844179	215088	1.64443	0.453052	3.01241	0.717586	-1.14225	1.59092	0	0	0	0.388751	0.654762	0.183916
LGLGGNAPVSIPQQSQSVK	Q9H2P0	ADNP	Activity-dependent neuroprotector homeobox protein	4728500	4.70456e+06	4.75835e+06	4.53603e+06	7.52292e+06	799487	1.04243	0.625363	5.95175	0.0599511	-0.677234	2.57331	0	0	0	0.652011	0.543787	0.264571
YSLQSANASSLSSGQLK	Q9H2P0	ADNP	Activity-dependent neuroprotector homeobox protein	3751500	3.10237e+06	3.27327e+06	3.64898e+06	5.89858e+06	439187	1.0281	0.525952	7.45302	0.039976	-0.926997	2.89782	0	0	0	0.670268	0.590726	0.228614
SVGQGYSVGQSMR	Q9H2P0	ADNP	Activity-dependent neuroprotector homeobox protein	1638700	1.74594e+06	1.83857e+06	1.46026e+06	2.28917e+06	310686	1.1222	0.762695	5.9178	0.166324	-0.390823	2.56506	0	0	0	0.780187	0.438103	0.358424
APQEFMTSHSEAGSR	Q9BRR6-2	ADPGK	ADP-dependent glucokinase		1	1		259860	795637		3.84822e-06	1.25685e-06		-17.9874	-19.6018	0	0	0	-18.7946	7.20756e-05	4.14221
FFSDKETFHDIAQVASEFPGAQHYVGGNAALIGQK	Q9BRR6-2	ADPGK	ADP-dependent glucokinase	1	2.14287e+06	1	1.26651e+06	609081	4.68499e+06	7.89569e-07	3.5182	2.13448e-07	-20.2724	1.81484	-22.1596	0	0	0	-13.5391	0.153364	0.814276
LAAAWDALIVRPVR	Q9BRR6-2	ADPGK	ADP-dependent glucokinase	1895700	2.72295e+06	1.84473e+06	2.63455e+06	963337	3.52362e+06	0.719553	2.82658	0.523534	-0.474828	1.49906	-0.933645	0	0	0	0.0301947	0.969665	0.0133782
VAGTQACATETIDTSR	Q9BRR6-2	ADPGK	ADP-dependent glucokinase	3036000	2.75919e+06	3.01316e+06	3.02967e+06	1.28492e+06	4.08783e+06	1.00209	2.14736	0.737104	0.00300923	1.10256	-0.44006	0	0	0	0.221838	0.653841	0.184528
IVLNPNKPVVEWHR	Q9BRR6-2	ADPGK	ADP-dependent glucokinase	3006100	4.13456e+06	2.65015e+06	3.12201e+06	1.94451e+06	1	0.962874	2.12628	2.65015e+06	-0.0545816	1.08833		0	0	0	0.516873	0.311766	0.506172
LLEVVTSISDIPTGIPVHLELASMTNR	Q9BRR6-2	ADPGK	ADP-dependent glucokinase	1628500	1.47331e+06	1	1.48086e+06	736952	2.85561e+06	1.0997	1.99919	3.50188e-07	0.137109	0.999415		0	0	0	0.568262	0.175168	0.756546
ALVQSLLAK	Q9NX46	ADPRHL2	Poly(ADP-ribose) glycohydrolase ARH3	2320900	3.48648e+06	3.60269e+06	2.97965e+06	2.33424e+06	5.85589e+06	0.778916	1.49362	0.615225	-0.36046	0.578815	-0.700815	0	0	0	-0.16082	0.695873	0.15747
GCLAGALLGDCVGSFYEAHDTVDLTSVLR	Q9NX46	ADPRHL2	Poly(ADP-ribose) glycohydrolase ARH3	2355100	3.70963e+06	2.62249e+06	2.27362e+06	1.30875e+06	1	1.03584	2.83447	2.62249e+06	0.0507962	1.50308		0	0	0	0.776939	0.246651	0.607916
ADLEAVLADVSYLMAMEK	Q8N433	ADRBK2;ADRBK1	Beta-adrenergic receptor kinase 2;Beta-adrenergic receptor kinase 1	1	1	7.54678e+06	405881	1.52258e+06	483483	2.46378e-06	6.56781e-07	15.6092	-18.6307	-20.5381	3.96432	0	0	0	-11.7348	0.21015	0.677471
LFFWMQEPK	Q16186	ADRM1	Proteasomal ubiquitin receptor ADRM1	1		1	2.92781e+06		118156	3.41552e-07		8.4634e-06	-21.4814		-16.8503	0	0	0	-19.1659	0.00156456	2.80561
TSGNVEDDLIIFPDDCEFKR	Q16186	ADRM1	Proteasomal ubiquitin receptor ADRM1	6537500	1	1	5.63691e+06	3.40683e+06	1	1.15977	2.93528e-07	1	0.213836	-21.7		0	0	0	-10.7431	0.279858	0.553062
GLVYIQQTDDSLIHFCWK	Q16186	ADRM1	Proteasomal ubiquitin receptor ADRM1	2956100	3.49666e+06	1.74564e+06	2.28455e+06	2.01556e+06	4.10192e+06	1.29395	1.73483	0.425566	0.371785	0.794795	-1.23255	0	0	0	-0.0219887	0.973299	0.0117538
SQSAAVTPSSTTSSTR	Q16186	ADRM1	Proteasomal ubiquitin receptor ADRM1	6346700	7.05715e+06	6.67441e+06	5.09831e+06	3.88251e+06	1.07443e+07	1.24486	1.81767	0.621204	0.315988	0.862094	-0.68686	0	0	0	0.16374	0.73636	0.13291
TTSGALFPSLVPGSR	Q16186	ADRM1	Proteasomal ubiquitin receptor ADRM1	8736800	9.18811e+06	9.61512e+06	8.36407e+06	5.4311e+06	1.15778e+07	1.04456	1.69176	0.830477	0.062899	0.758523	-0.267988	0	0	0	0.184478	0.574908	0.240402
TSGNVEDDLIIFPDDCEFK	Q16186	ADRM1	Proteasomal ubiquitin receptor ADRM1	2194100	3.48597e+06	3.07452e+06	1	1.13227e+06	3.25094e+06	2194100	3.07873	0.945733		1.62234	-0.0804948	0	0	0	0.770921	0.311335	0.506772
LRHDVMAHVHTFGHCCPK	P30566	ADSL	Adenylosuccinate lyase	1450300	1.06609e+06	762852	1.20154e+06	690014	2.05146e+06	1.20703	1.54503	0.371858	0.271463	0.627631	-1.42717	0	0	0	-0.176027	0.795034	0.0996144
AAGGDHGSPDSYR	P30566	ADSL	Adenylosuccinate lyase	6776300	9.3965e+06	1.01245e+07	8.21836e+06	5.77706e+06	1.37882e+07	0.824532	1.62652	0.734283	-0.278352	0.701789	-0.445591	0	0	0	-0.00738499	0.984524	0.00677373
SNLENIDFK	P30566	ADSL	Adenylosuccinate lyase	9410200	1.18133e+07	9.25009e+06	9.4826e+06	5.60187e+06	1.60423e+07	0.992365	2.10882	0.576605	-0.0110574	1.07643	-0.794344	0	0	0	0.0903443	0.875799	0.0575957
AAGIIHLGATSCYVGDNTDLIILR	P30566	ADSL	Adenylosuccinate lyase	12666000	1.14926e+07	1.101e+07	1.1412e+07	6.93329e+06	1.65178e+07	1.10989	1.6576	0.666549	0.150414	0.729099	-0.585217	0	0	0	0.0980987	0.809178	0.0919559
KVDIEVLSVLASLGASVHK	P30566	ADSL	Adenylosuccinate lyase	16526000	2.11569e+07	1.60657e+07	1.84081e+07	8.95598e+06	2.61686e+07	0.897756	2.36232	0.613929	-0.155604	1.2402	-0.703855	0	0	0	0.126915	0.837147	0.0771983
ASLPTLGFTHFQPAQLTTVGK	P30566	ADSL	Adenylosuccinate lyase	34707000	2.9403e+07	2.6993e+07	2.45423e+07	1.73103e+07	4.75763e+07	1.41417	1.69858	0.567363	0.499957	0.76433	-0.817656	0	0	0	0.148877	0.776078	0.110094
NALDLLLPK	P30566	ADSL	Adenylosuccinate lyase	8965500	1.01926e+07	1.22978e+07	9.87114e+06	4.51224e+06	1.81968e+07	0.908254	2.25888	0.675825	-0.138832	1.17561	-0.565278	0	0	0	0.157166	0.779123	0.108394
AAGGDHGSPDSYRSPLASR	P30566	ADSL	Adenylosuccinate lyase	7530900	7.64201e+06	2.0698e+06	2.81026e+06	3.70828e+06	8.21774e+06	2.67979	2.0608	0.251869	1.42212	1.0432	-1.98925	0	0	0	0.158691	0.890243	0.0504912
FLEEEVYPLLKPYESVMK	P30566	ADSL	Adenylosuccinate lyase	4319800	6.26806e+06	5.41282e+06	3.79175e+06	2.41814e+06	1.14177e+07	1.13926	2.5921	0.474074	0.1881	1.37412	-1.07682	0	0	0	0.161802	0.830357	0.0807353
AFIITGQTYTR	P30566	ADSL	Adenylosuccinate lyase	22726000	2.25964e+07	2.16038e+07	1.93455e+07	9.85591e+06	3.55517e+07	1.17475	2.29267	0.607673	0.232348	1.19703	-0.718633	0	0	0	0.236916	0.690413	0.160891
VLSQQAASVVK	P30566	ADSL	Adenylosuccinate lyase	23312000	2.90966e+07	2.7769e+07	2.56912e+07	1.13259e+07	3.67425e+07	0.907392	2.56903	0.755773	-0.140202	1.36122	-0.403974	0	0	0	0.272349	0.646287	0.189574
IQVDAYFSPIHSQLDHLLDPSSFTGR	P30566	ADSL	Adenylosuccinate lyase	25552000	3.35199e+07	2.42508e+07	2.54894e+07	1.00538e+07	4.3752e+07	1.00245	3.33405	0.554279	0.00353619	1.73728	-0.851315	0	0	0	0.296499	0.716843	0.144576
YASPEMCFVFSDR	P30566	ADSL	Adenylosuccinate lyase	6355600	5.36649e+06	5.82376e+06	5.22637e+06	2.44258e+06	7.88135e+06	1.21606	2.19706	0.738929	0.282218	1.13558	-0.436493	0	0	0	0.3271	0.511409	0.291232
HDVMAHVHTFGHCCPK	P30566	ADSL	Adenylosuccinate lyase	1802900	1.56238e+06	1.50176e+06	926753	1.34502e+06	1.47774e+06	1.9454	1.1616	1.01626	0.960063	0.216118	0.0232695	0	0	0	0.399817	0.234125	0.630553
ICLAEAFLTADTILNTLQNISEGLVVYPK	P30566	ADSL	Adenylosuccinate lyase	6900500	9.26639e+06	1	515982	1	1	13.3735	9.26639e+06	1	3.74131	23.1436		0	0	0	13.4424	0.15998	0.795934
HLMTLVMDPLQTASVQWFER	P30566	ADSL	Adenylosuccinate lyase	3632600	5.06179e+06	3.01876e+06	1	1	5.72848e+06	3632600	5.06179e+06	0.526973	21.7926	22.2712	-0.924199	0	0	0	14.3799	0.133448	0.874687
IRQELPFMATENIIMAMVK	P30566	ADSL	Adenylosuccinate lyase	1559200	1.91259e+06		1	1		1559200	1.91259e+06	#DIV/0!	20.5724	20.8671		0	0	0	20.7197	3.28481e-07	6.48349
LDGEIIPHIPANQEVLNKVEVQYK	P30520	ADSS	Adenylosuccinate synthetase isozyme 2	13429000	3.93523e+06	1.31567e+07	1.09279e+07	6.56145e+06	1.85965e+07	1.22888	0.59975	0.707482	0.297339	-0.737567	-0.499235	0	0	0	-0.313154	0.373558	0.427642
DGVYFLYEALHGPPKK	P30520	ADSS	Adenylosuccinate synthetase isozyme 2	8138500	7.80184e+06	3.96223e+06	7.04617e+06	4.17481e+06	1.23619e+07	1.15503	1.86879	0.320519	0.207924	0.902105	-1.64152	0	0	0	-0.177164	0.82692	0.0825366
SIYPTLEIDIEGELQK	P30520	ADSS	Adenylosuccinate synthetase isozyme 2	5196400	6.06609e+06	5.49255e+06	4.72505e+06	5.63407e+06	8.33701e+06	1.09976	1.07668	0.658815	0.137184	0.10659	-0.602055	0	0	0	-0.119427	0.646833	0.189208
FKVLANQYK	P30520	ADSS	Adenylosuccinate synthetase isozyme 2	1691800	2.12567e+06	821760	1.15039e+06	1.01914e+06	2.85303e+06	1.47063	2.08573	0.288031	0.556439	1.06056	-1.7957	0	0	0	-0.0595701	0.949289	0.0226016
LDILDMFTEIK	P30520	ADSS	Adenylosuccinate synthetase isozyme 2	2363400	3.3693e+06	3.53271e+06	3.00599e+06	2.24675e+06	1	0.786229	1.49964	3.53271e+06	-0.346979	0.584613		0	0	0	0.118817	0.75475	0.122197
ELPVNAQNYVR	P30520	ADSS	Adenylosuccinate synthetase isozyme 2	16694000	2.06692e+07	1.90072e+07	1.72634e+07	1.11816e+07	2.6381e+07	0.967018	1.8485	0.720488	-0.0483855	0.886353	-0.472953	0	0	0	0.121672	0.776967	0.109598
AHIVFDFHQAADGIQEQQR	P30520	ADSS	Adenylosuccinate synthetase isozyme 2	33274000	3.67003e+07	2.83042e+07	2.99282e+07	1.49423e+07	5.23591e+07	1.11179	2.45613	0.540578	0.152888	1.29639	-0.887424	0	0	0	0.187284	0.781271	0.107198
LDGEIIPHIPANQEVLNK	P30520	ADSS	Adenylosuccinate synthetase isozyme 2	13756000	1.31205e+07	1.25263e+07	9.78763e+06	7.85278e+06	1.82716e+07	1.40545	1.67081	0.685559	0.49103	0.740545	-0.544646	0	0	0	0.228976	0.591819	0.227811
FIEDELQIPVK	P30520	ADSS	Adenylosuccinate synthetase isozyme 2	11588000	1.22735e+07	1.31488e+07	1.09182e+07	5.62239e+06	1.81885e+07	1.06135	2.18297	0.722922	0.0858961	1.12629	-0.468088	0	0	0	0.248032	0.623705	0.205021
VGIGAFPTEQDNEIGELLQTR	P30520	ADSS	Adenylosuccinate synthetase isozyme 2	22205000	3.28063e+07	3.08672e+07	2.00376e+07	1.24282e+07	4.11383e+07	1.10816	2.63968	0.750328	0.148173	1.40036	-0.414406	0	0	0	0.378043	0.519776	0.284184
VVDLLAQDADIVCR	P30520	ADSS	Adenylosuccinate synthetase isozyme 2	12710000	1.27041e+07	1.36057e+07	1.23965e+07	4.20038e+06	1.64343e+07	1.02529	3.02452	0.827884	0.0360264	1.5967	-0.2725	0	0	0	0.45341	0.477017	0.321467
MCDLVSDFDGFSER	P30520	ADSS	Adenylosuccinate synthetase isozyme 2	3381100	3.08883e+06	2.98662e+06	2.19109e+06	1.05014e+06	5.05869e+06	1.54311	2.94135	0.590394	0.625841	1.55648	-0.760249	0	0	0	0.474023	0.520108	0.283906
DGVYFLYEALHGPPK	P30520	ADSS	Adenylosuccinate synthetase isozyme 2	2858900	3.37653e+06	5.33075e+06	3.71021e+06	1.09897e+06	4.57128e+06	0.77055	3.07244	1.16614	-0.376039	1.61939	0.221741	0	0	0	0.488363	0.455234	0.341765
AFAETYPAASSLPNGDCGRPR	P30520	ADSS	Adenylosuccinate synthetase isozyme 2	4187300	4.04497e+06	4.34618e+06	3.47033e+06	1.06122e+06	6.36295e+06	1.2066	3.81162	0.683045	0.270947	1.93041	-0.549948	0	0	0	0.550468	0.492507	0.307588
TPVDGQYVWFNIGSVDTFER	Q9Y4W6	AFG3L2	AFG3-like protein 2	1264600	1.42077e+06	1.50333e+06	1.8956e+06	1.80714e+06	1	0.667125	0.786202	1.50333e+06	-0.58397	-0.347028		0	0	0	-0.465499	0.0133064	1.87594
VSEEIFFGR	Q9Y4W6	AFG3L2	AFG3-like protein 2	3635300	2.40807e+06	3.39868e+06	3.66523e+06	5.45667e+06	682377	0.991834	0.441307	4.98064	-0.0118288	-1.18014	2.31633	0	0	0	0.374786	0.733807	0.134418
VLKDEIDVK	Q9Y4W6	AFG3L2	AFG3-like protein 2	2691700	1.9977e+06	2.26765e+06	2.66622e+06	3.72122e+06	453436	1.00956	0.53684	5.00103	0.013722	-0.897436	2.32223	0	0	0	0.479504	0.643048	0.191756
KNAPCILFIDEIDAVGR	Q9Y4W6	AFG3L2	AFG3-like protein 2	2522100	2.17921e+06	2.64052e+06	2.31061e+06	2.75709e+06	501443	1.09153	0.790403	5.26583	0.126351	-0.339339	2.39666	0	0	0	0.727891	0.437661	0.358862
KLASLTPGFSGADVANVCNEAALIAAR	Q9Y4W6	AFG3L2	AFG3-like protein 2	3402800	3.64753e+06	4.72644e+06	1	5.61955e+06	887979	3402800	0.649079	5.32269		-0.623533	2.41215	0	0	0	0.894311	0.486966	0.312501
VALLLLEK	Q9Y4W6	AFG3L2;ANK2	AFG3-like protein 2;Ankyrin-2	3383200	1.41558e+06	3.74456e+06	2.74384e+06	4.84241e+06	374490	1.23302	0.29233	9.99909	0.302191	-1.77433	3.3218	0	0	0	0.616553	0.698267	0.155978
LLSSLGIDTR	B8ZZI9	AFTPH	Aftiphilin	2864500	1	3.31436e+06	1	1	1	2864500	1	3.31436e+06	21.4499		21.6603	0	0	0	21.5551	1.06227e-07	6.97377
LGNQNAALAVQAVR	Q96P47-4	AGAP3	Arf-GAP with GTPase, ANK repeat and PH domain-containing protein 3	2329100	3.00841e+06	2.6469e+06	2.25457e+06	3.51731e+06	564215	1.03306	0.855316	4.69129	0.0469227	-0.225471	2.22999	0	0	0	0.683812	0.428563	0.367986
YLTGTYVQEESPEGGR	Q96P47-4	AGAP3;AGAP1	Arf-GAP with GTPase, ANK repeat and PH domain-containing protein 3;Arf-GAP with GTPase, ANK repeat and PH domain-containing protein 1	1687200	3.87893e+06	2.7891e+06	2.13029e+06	3.78151e+06	245969	0.792007	1.02576	11.3393	-0.336416	0.0366982	3.50326	0	0	0	1.06785	0.431684	0.364834
SSSADFGTFNTSQSHQTASAVSK	P52594-2	AGFG1	Arf-GAP domain and FG repeat-containing protein 1	5576600	7.32408e+06	7.45149e+06	7.61293e+06	1.1663e+07	8.30069e+06	0.732517	0.627975	0.897695	-0.449065	-0.671222	-0.155703	0	0	0	-0.42533	0.0464419	1.33309
SLLGDSAPTLHLNK	P52594-2	AGFG1	Arf-GAP domain and FG repeat-containing protein 1	4049600	3.74974e+06	3.99313e+06	963995	6.97716e+06	1	4.20085	0.537431		2.07068	-0.895849		0	0	0	0.587416	0.632016	0.199272
AGLQTADKYAALANLDNIFSAGQGGDQGSGFGTTGK	P52594-2	AGFG1	Arf-GAP domain and FG repeat-containing protein 1	4168400	4.86684e+06	3.89561e+06	3.73879e+06	7.60657e+06	291872	1.11491	0.63982	13.347	0.156923	-0.644262	3.73844	0	0	0	1.0837	0.466302	0.331333
EQPVFAMTGLR	Q53H12	AGK	Acylglycerol kinase, mitochondrial	4199000	1	4.61491e+06	4.0284e+06	1.9172e+06	7.47054e+06	1.04235	5.21593e-07	0.617748	0.0598378		-0.69491	0	0	0	-0.317536	0.341056	0.467175
VQHITDATLAIVK	Q53H12	AGK	Acylglycerol kinase, mitochondrial	6778700	1.05489e+07	1.28633e+07	1.07131e+07	5.78684e+06	1.45646e+07	0.63275	1.82291	0.883189	-0.660292	0.866247	-0.179206	0	0	0	0.00891621	0.985161	0.00649293
ATVFLNPAACK	Q53H12	AGK	Acylglycerol kinase, mitochondrial	6242900	6.62224e+06	6.78828e+06	6.66884e+06	3.80297e+06	1.02936e+07	0.93613	1.74133	0.659466	-0.0952198	0.800193	-0.60063	0	0	0	0.034781	0.936406	0.028536
NAAPILHLSGMDVTIVK	Q53H12	AGK	Acylglycerol kinase, mitochondrial	5843200	8.4991e+06	4.57024e+06	4.87357e+06	3.40525e+06	1.23736e+07	1.19896	2.49588	0.369353	0.26178	1.31955	-1.43693	0	0	0	0.0481333	0.95507	0.0199649
AAHFFSTLK	Q53H12	AGK	Acylglycerol kinase, mitochondrial	2705300	3.42794e+06	4.43385e+06	3.12677e+06	1.58975e+06	7.30979e+06	0.865205	2.15628	0.606564	-0.208886	1.10854	-0.721269	0	0	0	0.059463	0.918372	0.0369814
AACQEAQVFGNQLIPPNAQVK	Q53H12	AGK	Acylglycerol kinase, mitochondrial	4110400	4.2102e+06	3.60896e+06	3.79483e+06	2.27676e+06	5.17062e+06	1.08316	1.8492	0.697974	0.115242	0.886905	-0.518754	0	0	0	0.161131	0.712008	0.147515
LASYWAQPQDALSQEVSPEVWK	Q53H12	AGK	Acylglycerol kinase, mitochondrial	3714800	4.10992e+06	5.13659e+06	5.3047e+06	1.69019e+06	6.23475e+06	0.700285	2.43164	0.823865	-0.513986	1.28193	-0.279521	0	0	0	0.162807	0.787047	0.103999
GETVPLDVLQIK	Q53H12	AGK	Acylglycerol kinase, mitochondrial	5727700	6.54518e+06	9.14596e+06	6.80896e+06	3.02644e+06	1.12252e+07	0.841201	2.16267	0.814773	-0.249478	1.11281	-0.295531	0	0	0	0.189268	0.703015	0.153035
IPIGFIPLGETSSLSHTLFAESGNK	Q53H12	AGK	Acylglycerol kinase, mitochondrial	30813000	3.5665e+07	2.94004e+07	2.79681e+07	1.43366e+07	5.04618e+07	1.10172	2.48769	0.582626	0.139759	1.31481	-0.779357	0	0	0	0.225069	0.729189	0.13716
EWPQTHQASISYTGPTERPPNEPEETPVQRPSLYR	Q53H12	AGK	Acylglycerol kinase, mitochondrial	13566000	1.89885e+07	2.62439e+07	1.65922e+07	8.38655e+06	2.4061e+07	0.817611	2.26416	1.09072	-0.290513	1.17897	0.125286	0	0	0	0.337915	0.482827	0.316208
KLQFFCDPR	Q53H12	AGK	Acylglycerol kinase, mitochondrial	3549700	3.03131e+06	3.56473e+06	1.82904e+06	1.50907e+06	4.97891e+06	1.94074	2.00873	0.715966	0.956609	1.00629	-0.482036	0	0	0	0.493619	0.36902	0.432951
TTAGLCLLTWGGHWLYGK	Q53H12	AGK	Acylglycerol kinase, mitochondrial	4869600	6.94638e+06	1	1	1	7.86389e+06	4869600	6.94638e+06	1.27164e-07	22.2154	22.7278	-22.9068	0	0	0	7.34546	0.652656	0.185316
GEKEQPVFAMTGLR	Q53H12	AGK	Acylglycerol kinase, mitochondrial	1660500	2.45256e+06	2.27694e+06	1	1	3.41169e+06	1660500	2.45256e+06	0.667395	20.6632	21.2259	-0.583386	0	0	0	13.7686	0.127534	0.894374
DGSAVEIVGLSK	P35573	AGL	Glycogen debranching enzyme;4-alpha-glucanotransferase;Amylo-alpha-1,6-glucosidase	1	1	1	4.04115e+06	4.30928e+06	637188	2.47454e-07	2.32058e-07	1.56939e-06	-21.9463	-22.039	-19.2814	0	0	0	-21.0889	2.00275e-05	4.69837
GYDELVPHQISVVSEER	P35573	AGL	Glycogen debranching enzyme;4-alpha-glucanotransferase;Amylo-alpha-1,6-glucosidase	1	1	5.23468e+06	6.93562e+06	1.01384e+07	1.41675e+06	1.44183e-07	9.86348e-08	3.69485	-22.7256	-23.2733	1.88551	0	0	0	-14.7045	0.151022	0.820961
SCYSLANQLELNPDFSRPNR	P35573	AGL	Glycogen debranching enzyme;4-alpha-glucanotransferase;Amylo-alpha-1,6-glucosidase	1472700	1	1	2.53591e+06	4.90838e+06	438453	0.580737	2.03733e-07	2.28075e-06	-0.784042	-22.2268	-18.7421	0	0	0	-13.9176	0.104245	0.981944
LINYHQEQAVNCLLGNVFYER	P35573	AGL	Glycogen debranching enzyme;4-alpha-glucanotransferase;Amylo-alpha-1,6-glucosidase	1	5.75884e+06	1	1.23461e+07	1	1.93391e+06	8.09972e-08	5.75884e+06	5.17087e-07	-23.5576	22.4573	-20.8831	0	0	0	-7.32776	0.648898	0.187823
NHLTQFSPHFK	P35573	AGL	Glycogen debranching enzyme;4-alpha-glucanotransferase;Amylo-alpha-1,6-glucosidase	2651700	3.68998e+06	2.20002e+06	5.31703e+06	7.46958e+06	1	0.498719	0.494001	2.20002e+06	-1.0037	-1.01741		0	0	0	-1.01056	2.85049e-07	6.54508
YAGLQGLMSVLAEIRPK	P35573	AGL	Glycogen debranching enzyme;4-alpha-glucanotransferase;Amylo-alpha-1,6-glucosidase	2227700	1.88154e+06	1.92972e+06	3.76135e+06	5.86891e+06	789981	0.592261	0.320594	2.44274	-0.755694	-1.64118	1.2885	0	0	0	-0.369457	0.692105	0.159828
HGLIPNLLGEGIYAR	P35573	AGL	Glycogen debranching enzyme;4-alpha-glucanotransferase;Amylo-alpha-1,6-glucosidase	1352800	1.34554e+06	1.75482e+06	2.90946e+06	3.28941e+06	605217	0.464967	0.409053	2.89949	-1.1048	-1.28964	1.5358	0	0	0	-0.286214	0.769473	0.113807
GFNYHQGPEWLWPIGYFLR	P35573	AGL	Glycogen debranching enzyme;4-alpha-glucanotransferase;Amylo-alpha-1,6-glucosidase	654440	1.31856e+06	722632	2.5652e+06	1	264008	0.255123	1.31856e+06	2.73715	-1.97074		1.45268	0	0	0	-0.25903	0.852103	0.0695079
LTLAELNQILYR	P35573	AGL	Glycogen debranching enzyme;4-alpha-glucanotransferase;Amylo-alpha-1,6-glucosidase	2908500	2.39972e+06	2.21738e+06	4.23801e+06	6.60564e+06	793176	0.686289	0.363284	2.79556	-0.543113	-1.46083	1.48314	0	0	0	-0.173602	0.851522	0.0698041
NIILAFAGTLR	P35573	AGL	Glycogen debranching enzyme;4-alpha-glucanotransferase;Amylo-alpha-1,6-glucosidase	2822500	1.43676e+06	2.43897e+06	4.09706e+06	4.60725e+06	646139	0.688909	0.311847	3.77468	-0.537615	-1.68109	1.91635	0	0	0	-0.100783	0.928906	0.0320281
AVTVYTNYPFPGETFNR	P35573	AGL	Glycogen debranching enzyme;4-alpha-glucanotransferase;Amylo-alpha-1,6-glucosidase	4378000	3.30099e+06	3.15671e+06	5.04717e+06	8.93483e+06	1.22784e+06	0.867417	0.369452	2.57095	-0.205202	-1.43654	1.3623	0	0	0	-0.0931483	0.913977	0.0390645
VSLDPHAQVAVGILR	P35573	AGL	Glycogen debranching enzyme;4-alpha-glucanotransferase;Amylo-alpha-1,6-glucosidase	5539600	4.40475e+06	5.65401e+06	9.95506e+06	1.06993e+07	1.38377e+06	0.556461	0.411685	4.08596	-0.845649	-1.28039	2.03067	0	0	0	-0.0317878	0.977055	0.010081
LGISSLIR	P35573	AGL	Glycogen debranching enzyme;4-alpha-glucanotransferase;Amylo-alpha-1,6-glucosidase	4109700	3.13851e+06	3.13969e+06	5.632e+06	7.5466e+06	897803	0.729705	0.415884	3.49708	-0.454615	-1.26575	1.80615	0	0	0	0.0285963	0.97667	0.0102522
IPFASLASR	P35573	AGL	Glycogen debranching enzyme;4-alpha-glucanotransferase;Amylo-alpha-1,6-glucosidase	5332300	3.67563e+06	4.8093e+06	6.19176e+06	9.08098e+06	1.09785e+06	0.861194	0.404761	4.38066	-0.21559	-1.30486	2.13115	0	0	0	0.203566	0.850653	0.0702473
GPNEYIQEIEFENLSPGSVIIFR	P35573	AGL	Glycogen debranching enzyme;4-alpha-glucanotransferase;Amylo-alpha-1,6-glucosidase	3334600	1	2.21222e+06	5.91167e+06	5.52738e+06	860592	0.564071	1.80918e-07	2.57058	-0.826052		1.3621	0	0	0	0.268022	0.764011	0.1169
GILLITGR	P35573	AGL	Glycogen debranching enzyme;4-alpha-glucanotransferase;Amylo-alpha-1,6-glucosidase	1937800	1.99475e+06	1.64688e+06	1.97742e+06	3.16094e+06	468817	0.979963	0.631062	3.51284	-0.0292009	-0.664147	1.81264	0	0	0	0.373097	0.641833	0.192578
SGGGYIVVDPILR	P35573	AGL	Glycogen debranching enzyme;4-alpha-glucanotransferase;Amylo-alpha-1,6-glucosidase	1	2.67133e+06	4.35861e+06	4.85213e+06	6.39195e+06	1.07191e+06	2.06095e-07	0.417922	4.06621		-1.25869	2.02368	0	0	0	0.382495	0.774998	0.1107
NFAEPGSEVYLR	P35573	AGL	Glycogen debranching enzyme;4-alpha-glucanotransferase;Amylo-alpha-1,6-glucosidase	3097900	1	2.38455e+06	1	6.19908e+06	427915	3097900	1.61314e-07	5.57249	21.5629	-22.5636	2.47832	0	0	0	0.492519	0.971098	0.0127369
SGSLAVDNADPILK	P35573	AGL	Glycogen debranching enzyme;4-alpha-glucanotransferase;Amylo-alpha-1,6-glucosidase	4645700	2.83565e+06	4.04419e+06	3.8782e+06	6.97937e+06	596504	1.1979	0.406289	6.77982	0.260508	-1.29942	2.76125	0	0	0	0.574112	0.652752	0.185252
FPSLPILSPALMDVPYR	P35573	AGL	Glycogen debranching enzyme;4-alpha-glucanotransferase;Amylo-alpha-1,6-glucosidase	1439000	1	1.57779e+06	2.01413e+06	2.68411e+06	300346	0.714452	3.72563e-07	5.25325	-0.485091		2.39321	0	0	0	0.95406	0.439299	0.35724
DTFIALR	P35573	AGL	Glycogen debranching enzyme;4-alpha-glucanotransferase;Amylo-alpha-1,6-glucosidase	1543700	1	1.49449e+06	1.34796e+06	2.10243e+06	326066	1.14521	4.7564e-07	4.58338	0.195613		2.19641	0	0	0	1.19601	0.207055	0.683913
VGADNHVLPLDCVTLQTFLAK	P35573	AGL	Glycogen debranching enzyme;4-alpha-glucanotransferase;Amylo-alpha-1,6-glucosidase	4938500	1	3.84421e+06	6.92931e+06	1	1	0.712697	1	3.84421e+06	-0.488639		21.8743	0	0	0	10.6928	0.289626	0.538162
YTWNDVGQLVEK	P35573	AGL	Glycogen debranching enzyme;4-alpha-glucanotransferase;Amylo-alpha-1,6-glucosidase	2971800	1.83532e+06	2.42732e+06	1	1	759240	2971800	1.83532e+06	3.19704	21.5029	20.8076	1.67674	0	0	0	14.6624	0.0869527	1.06072
NIYGNIEDLVVHIK	O00116	AGPS	Alkyldihydroxyacetonephosphate synthase, peroxisomal	7702000	6.35867e+06	7.44332e+06	9.69571e+06	1.31403e+07	7.48086e+06	0.794372	0.483907	0.994981	-0.332114	-1.0472	-0.00725925	0	0	0	-0.46219	0.206853	0.684338
IPDIVLWPTCHDDVVK	O00116	AGPS	Alkyldihydroxyacetonephosphate synthase, peroxisomal	8053300	7.28967e+06	6.93978e+06	1.01875e+07	1.09244e+07	8.68947e+06	0.790507	0.667284	0.798642	-0.33915	-0.583628	-0.324378	0	0	0	-0.415719	0.00778704	2.10863
YGSVAFPNFEQGVACLR	O00116	AGPS	Alkyldihydroxyacetonephosphate synthase, peroxisomal	8792200	5.96052e+06	6.93508e+06	8.83682e+06	1.54177e+07	5.87891e+06	0.994951	0.386602	1.17965	-0.00730272	-1.37108	0.238363	0	0	0	-0.380006	0.490053	0.309757
ESGYCTGHEPDSLEFSTVGGWVSTR	O00116	AGPS	Alkyldihydroxyacetonephosphate synthase, peroxisomal	5146300	1	4.07879e+06	6.17242e+06	6.74895e+06	5.3917e+06	0.833757	1.48171e-07	0.756495	-0.262301		-0.402598	0	0	0	-0.332449	0.00787163	2.10394
IRPVPEYQK	O00116	AGPS	Alkyldihydroxyacetonephosphate synthase, peroxisomal	3796400	1.94904e+06	2.819e+06	3.10477e+06	5.09304e+06	2.63095e+06	1.22276	0.382686	1.07147	0.290143	-1.38577	0.0995968	0	0	0	-0.332009	0.564825	0.248086
GVQFAPFSTCR	O00116	AGPS	Alkyldihydroxyacetonephosphate synthase, peroxisomal	5537600	4.47184e+06	6.46278e+06	6.28801e+06	1.08319e+07	4.51968e+06	0.88066	0.41284	1.42992	-0.183343	-1.27635	0.515936	0	0	0	-0.314585	0.578912	0.237387
GFDPNQLSVATLLFEGDREK	O00116	AGPS	Alkyldihydroxyacetonephosphate synthase, peroxisomal	5058700	4.85696e+06	1	4.83167e+06	6.67572e+06	1	1.04699	0.727557	1	0.0662437	-0.458869		0	0	0	-0.196312	0.389706	0.409263
ETNISYSQEADDR	O00116	AGPS	Alkyldihydroxyacetonephosphate synthase, peroxisomal	5267500	2.53634e+06	1	4.34674e+06	3.99362e+06	353096	1.21183	0.635098	2.83209e-06	0.277184	-0.654949		0	0	0	-0.188883	0.624434	0.204514
GISDPLTVFEQTEAAAR	O00116	AGPS	Alkyldihydroxyacetonephosphate synthase, peroxisomal	6626900	4.52763e+06	5.00581e+06	4.69562e+06	8.16843e+06	5.62687e+06	1.41129	0.554283	0.889625	0.497017	-0.851305	-0.168731	0	0	0	-0.174339	0.677413	0.169146
RAASAATAAPTATPAAQESGTIPK	O00116	AGPS	Alkyldihydroxyacetonephosphate synthase, peroxisomal	10319000	1.22623e+07	1.22273e+07	1.19976e+07	1.70155e+07	9.82247e+06	0.860086	0.720653	1.24483	-0.217447	-0.472624	0.315949	0	0	0	-0.124707	0.619872	0.207698
FKGFDPNQLSVATLLFEGDREK	O00116	AGPS	Alkyldihydroxyacetonephosphate synthase, peroxisomal	2760700	5.86187e+06	5.147e+06	1	8.08794e+06	2.32612e+06	2760700	0.724766	2.2127		-0.464412	1.1458	0	0	0	0.340696	0.609923	0.214725
ESISDVGFGMLK	O00116	AGPS	Alkyldihydroxyacetonephosphate synthase, peroxisomal	5091100	3.12446e+06	3.83402e+06	4.99294e+06	7.74293e+06	558559	1.01966	0.403524	6.86413	0.0280866	-1.30927	2.77908	0	0	0	0.499297	0.69952	0.1552
AASAATAAPTATPAAQESGTIPK	O00116	AGPS	Alkyldihydroxyacetonephosphate synthase, peroxisomal	1	4.25377e+06	3.98283e+06	5.34057e+06	7.6353e+06	942952		0.55712	4.22379		-0.843941	2.07854	0	0	0	0.617299	0.610502	0.214313
EYVDPNNIFGNR	O00116	AGPS	Alkyldihydroxyacetonephosphate synthase, peroxisomal	7201700	4.28645e+06	1	6.77855e+06	1	775335	1.06242	4.28645e+06	1.28977e-06	0.0873607	22.0314	-19.5645	0	0	0	0.851418	0.946903	0.0236946
ILWVDENNLTAHVEAGITGQELER	O00116	AGPS	Alkyldihydroxyacetonephosphate synthase, peroxisomal	2512400	1	2.88428e+06	2.77397e+06	1	683350	0.905707	1	4.2208	-0.142884		2.07751	0	0	0	0.967315	0.326852	0.485649
YNLCIIPIGGGTSVSYGLMCPADETR	O00116	AGPS	Alkyldihydroxyacetonephosphate synthase, peroxisomal	2089700	1	1.4535e+06	2.05659e+06	3.38473e+06	284965	1.0161	2.95444e-07	5.10063	0.0230446		2.35068	0	0	0	1.18686	0.264712	0.577226
GYLLTYVIAYIR	O00116	AGPS	Alkyldihydroxyacetonephosphate synthase, peroxisomal	1026000	1.05357e+06	855150	1.57179e+06	1	98385.4	0.652758	1.05357e+06	8.69184	-0.615381		3.11966	0	0	0	1.25214	0.434658	0.361853
DLALEYYVLGESFETSAPWDR	O00116	AGPS	Alkyldihydroxyacetonephosphate synthase, peroxisomal	1961300	1	1.66088e+06	2.78896e+06	1	1	0.703237	1	1.66088e+06	-0.507917		20.6635	0	0	0	10.0778	0.291392	0.535523
DLQTTLNILSILVELVSAGGGR	J3KNS1	AGTPBP1	Cytosolic carboxypeptidase 1	1		1	580546		26283.7	1.72252e-06		3.80463e-05	-19.1471		-14.6819	0	0	0	-16.9145	0.002029	2.69272
SAYQTIDSAEAPADPFAVPEGR	Q6RW13-2	AGTRAP	Type-1 angiotensin II receptor-associated protein	6871300	9.18933e+06	5.1685e+06	9.3792e+06	1.43741e+07	6.80829e+06	0.732611	0.639296	0.759148	-0.448881	-0.645445	-0.397547	0	0	0	-0.497291	0.00275737	2.5595
VAIAENLLDVIK	Q8WYP5	AHCTF1	Protein ELYS	1889300	957801	1.49628e+06	1.83409e+06	2.69844e+06	416940	1.0301	0.354946	3.58871	0.0427908	-1.49433	1.84347	0	0	0	0.130643	0.898802	0.046336
SAQQEASADVATPK	Q8WYP5	AHCTF1	Protein ELYS	1760300	1.1793e+06	1.4413e+06	1.81377e+06	2.61808e+06	434186	0.97052	0.450444	3.31955	-0.0431695	-1.15058	1.73099	0	0	0	0.179078	0.841462	0.0749656
VNIKPQVDR	P23526	AHCY	Adenosylhomocysteinase	1878300	2.37172e+07	2.16912e+07	1.99634e+07	2.57998e+06	3.77744e+07	0.0940873	9.19281	0.574228	-3.40986	3.20051	-0.800304	0	0	0	-0.336551	0.869523	0.0607191
IILLAEGR	P23526	AHCY	Adenosylhomocysteinase	30408000	3.46184e+07	4.0078e+07	2.73109e+07	3.53593e+07	4.59827e+07	1.1134	0.979047	0.87159	0.154973	-0.03055	-0.198279	0	0	0	-0.0246185	0.821176	0.0855638
YPQLLPGIR	P23526	AHCY	Adenosylhomocysteinase	50440000	5.26112e+07	5.22818e+07	4.71384e+07	2.96971e+07	8.37095e+07	1.07004	1.77159	0.624563	0.0976661	0.825047	-0.679082	0	0	0	0.0812104	0.860763	0.0651164
WLNENAVEK	P23526	AHCY	Adenosylhomocysteinase	16649000	1.91788e+07	5.87303e+06	9.97972e+06	5.66026e+06	2.69783e+07	1.66828	3.38833	0.217694	0.738364	1.76057	-2.19963	0	0	0	0.0997705	0.937051	0.0282367
HFEQMKDDAIVCNIGHFDVEIDVK	P23526	AHCY	Adenosylhomocysteinase	2858900	1	2.0277e+06	1.59337e+06	1.69836e+06	3.07729e+06	1.79425	5.88802e-07	0.658923	0.843378		-0.601818	0	0	0	0.12078	0.836966	0.077292
SDKLPYK	P23526	AHCY	Adenosylhomocysteinase	32801000	3.79606e+07	4.01945e+07	3.30079e+07	1.95275e+07	5.55364e+07	0.993731	1.94396	0.72375	-0.00907313	0.958999	-0.466437	0	0	0	0.161163	0.720833	0.142165
YPVGVHFLPK	P23526	AHCY	Adenosylhomocysteinase	13117000	1.38311e+07	3.88788e+06	4.92877e+06	5.68773e+06	1.57456e+07	2.66131	2.43174	0.246918	1.41214	1.28199	-2.0179	0	0	0	0.22541	0.850615	0.0702668
GETDEEYLWCIEQTLYFK	P23526	AHCY	Adenosylhomocysteinase	14475000	1.95382e+07	1.1401e+07	1.70854e+07	4.43427e+06	2.56566e+07	0.847213	4.40618	0.444367	-0.239204	2.13953	-1.17018	0	0	0	0.243383	0.817081	0.0877351
QAQYLGMSCDGPFKPDHYR	P23526	AHCY	Adenosylhomocysteinase	8239500	1.04553e+07	3.88788e+06	7.28422e+06	2.19428e+06	1.24326e+07	1.13114	4.76477	0.312717	0.177782	2.25241	-1.67707	0	0	0	0.25104	0.835775	0.0779108
GISEETTTGVHNLYK	P23526	AHCY	Adenosylhomocysteinase	127240000	1.31388e+08	1.34556e+08	9.8305e+07	7.48157e+07	1.73607e+08	1.29434	1.75616	0.775064	0.372215	0.812421	-0.367613	0	0	0	0.272341	0.473188	0.324966
VPAINVNDSVTK	P23526	AHCY	Adenosylhomocysteinase	107300000	1.21605e+08	1.11888e+08	8.75919e+07	5.8525e+07	1.6038e+08	1.225	2.07783	0.697643	0.29278	1.05508	-0.51944	0	0	0	0.276139	0.576359	0.239307
VAVVAGYGDVGK	P23526	AHCY	Adenosylhomocysteinase	71092000	8.34415e+07	8.43393e+07	6.86332e+07	4.01635e+07	1.00519e+08	1.03583	2.07755	0.83904	0.0507808	1.05488	-0.253189	0	0	0	0.284157	0.511919	0.290799
DGPLNMILDDGGDLTNLIHTK	P23526	AHCY	Adenosylhomocysteinase	21162000	3.01818e+07	2.72774e+07	2.19474e+07	1.17233e+07	3.73855e+07	0.964215	2.57451	0.729626	-0.0525726	1.3643	-0.45477	0	0	0	0.285652	0.631926	0.199333
VADIGLAAWGR	P23526	AHCY	Adenosylhomocysteinase	66209000	6.35653e+07	5.46399e+07	4.26576e+07	3.17072e+07	8.94012e+07	1.55211	2.00476	0.611177	0.634226	1.00343	-0.710339	0	0	0	0.309105	0.58473	0.233045
KLDEAVAEAHLGK	P23526	AHCY	Adenosylhomocysteinase	89846000	9.3851e+07	9.74187e+07	7.69209e+07	4.7433e+07	1.11634e+08	1.16803	1.9786	0.872658	0.224079	0.984481	-0.196512	0	0	0	0.337349	0.384267	0.415366
KALDIAENEMPGLMR	P23526	AHCY	Adenosylhomocysteinase	30538000	3.23146e+07	2.75439e+07	2.56001e+07	1.43353e+07	3.53652e+07	1.19288	2.25419	0.778843	0.254454	1.17261	-0.360596	0	0	0	0.35549	0.46956	0.328309
SKFDNLYGCR	P23526	AHCY	Adenosylhomocysteinase	17352000	1.71662e+07	1.71093e+07	1.25183e+07	6.1631e+06	2.47199e+07	1.38613	2.78532	0.692126	0.471063	1.47784	-0.530894	0	0	0	0.47267	0.46075	0.336535
ALDIAENEMPGLMR	P23526	AHCY	Adenosylhomocysteinase	10371000	1.11363e+07	1.24916e+07	8.02486e+06	4.26982e+06	1.38793e+07	1.29236	2.60815	0.900011	0.370007	1.38303	-0.151985	0	0	0	0.533683	0.301841	0.520221
FDNLYGCR	P23526	AHCY	Adenosylhomocysteinase	4645200	5.4349e+06	6.14825e+06	3.2886e+06	1.84934e+06	5.58718e+06	1.41251	2.93883	1.10042	0.498266	1.55524	0.138056	0	0	0	0.730522	0.160967	0.793264
LDEAVAEAHLGK	P23526	AHCY	Adenosylhomocysteinase	5919800	7.36856e+06	5.86306e+06	4.63762e+06	2.99841e+06	1	1.27647	2.45749	5.86306e+06	0.352165	1.29719		0	0	0	0.824676	0.101077	0.995347
VVLLAEGR	O43865-2	AHCYL1	Putative adenosylhomocysteinase 2	4337400	3.31921e+06	3.55902e+06	4.76358e+06	3.76415e+06	6.78606e+06	0.910534	0.881797	0.52446	-0.135215	-0.181481	-0.931095	0	0	0	-0.41593	0.182131	0.739617
QVDVVITCTGNK	O43865-2	AHCYL1	Putative adenosylhomocysteinase 2	2923600	1	2.83288e+06	1	1	4.34305e+06	2923600	1	0.65228	21.4793		-0.616437	0	0	0	10.4314	0.294645	0.530701
SQVDHVIWPDGKR	O43865-2	AHCYL1;AHCYL2	Putative adenosylhomocysteinase 2;Adenosylhomocysteinase;Putative adenosylhomocysteinase 3		1	1		1.04607e+06	2.13838e+06		9.55959e-07	4.67643e-07		-19.9965	-21.0281	0	0	0	-20.5123	1.4499e-05	4.83866
TPELTWER	O43865-2	AHCYL1;AHCYL2	Putative adenosylhomocysteinase 2;Adenosylhomocysteinase;Putative adenosylhomocysteinase 3	5524400	4.89575e+06	5.20803e+06	6.20927e+06	7.10721e+06	6.35343e+06	0.889702	0.688842	0.819719	-0.168606	-0.537754	-0.286798	0	0	0	-0.331053	0.0383373	1.41638
LCVPAMNVNDSVTK	O43865-2	AHCYL1;AHCYL2	Putative adenosylhomocysteinase 2;Adenosylhomocysteinase;Putative adenosylhomocysteinase 3	6298600	7.01469e+06	6.32102e+06	6.15154e+06	7.25715e+06	7.80177e+06	1.02391	0.966591	0.810204	0.0340829	-0.0490221	-0.303643	0	0	0	-0.106194	0.354914	0.449877
YKQDVYLLPK	O43865-2	AHCYL1;AHCYL2	Putative adenosylhomocysteinase 2;Adenosylhomocysteinase;Putative adenosylhomocysteinase 3	9541300	2.38089e+06	8.5777e+06	3.62362e+06	5.15554e+06	1.10682e+07	2.63309	0.461812	0.774987	1.39676	-1.11462	-0.367756	0	0	0	-0.0285411	0.971259	0.012665
GESEDDFWWCIDR	O43865-2	AHCYL1;AHCYL2	Putative adenosylhomocysteinase 2;Adenosylhomocysteinase;Putative adenosylhomocysteinase 3	3342100	3.85063e+06	2.78518e+06	3.30948e+06	2.08336e+06	3.46964e+06	1.00986	1.84828	0.802731	0.0141501	0.88618	-0.317012	0	0	0	0.194439	0.61669	0.209933
AEGPEVDVNLPK	Q09666	AHNAK	Neuroblast differentiation-associated protein AHNAK	3408800	1.78676e+06	2.86659e+06	3.29771e+06	4.35694e+06	290542	1.03369	0.410095	9.86634	0.0477989	-1.28597	3.30251	0	0	0	0.688115	0.640141	0.193725
APDVDVNIAGPDAALKVDVK	Q09666	AHNAK	Neuroblast differentiation-associated protein AHNAK	3963000	4.61996e+06	4.49096e+06	3.86013e+06	6.27231e+06	743542	1.02665	0.736564	6.03996	0.0379448	-0.441117	2.59454	0	0	0	0.730455	0.481483	0.317419
LIFFYEWSVK	O95433	AHSA1	Activator of 90 kDa heat shock protein ATPase homolog 1	4479100	5.53029e+06	1.48799e+06	4.74662e+06	1	5.73841e+06	0.943639	5.53029e+06	0.259304	-0.0836931		-1.94728	0	0	0	-1.01549	0.239869	0.620025
GHVEIPNLSDENSVDEVEISVSLAKDEPDTNLVALMKEEGVK	O95433	AHSA1	Activator of 90 kDa heat shock protein ATPase homolog 1	5221000	6.99321e+06	673599	3.62432e+06	1.49212e+06	7.76367e+06	1.44055	4.68677	0.086763	0.526618	2.2286	-3.52678	0	0	0	-0.257188	0.887533	0.0518154
GIPAPEEERTR	O95433	AHSA1	Activator of 90 kDa heat shock protein ATPase homolog 1	1233600	1.1459e+06	1	1	534177	2.44242e+06	1233600	2.14518	4.0943e-07	20.2344	1.1011	-21.2199	0	0	0	0.0385534	0.997586	0.0010496
GHVEIPNLSDENSVDEVEISVSLAK	O95433	AHSA1	Activator of 90 kDa heat shock protein ATPase homolog 1	3767900	3.35627e+06	4.66284e+06	3.60498e+06	2.91375e+06	1	1.04519	1.15187	4.66284e+06	0.0637694	0.203983		0	0	0	0.133876	0.0830688	1.08056
FHMVDGNVSGEFTDLVPEK	O95433	AHSA1	Activator of 90 kDa heat shock protein ATPase homolog 1	7109400	9.41299e+06	1.01232e+07	6.16583e+06	4.70447e+06	1.65045e+07	1.15303	2.00086	0.613361	0.205432	1.00062	-0.705191	0	0	0	0.166954	0.751809	0.123892
TLFLAVQVQNEEGKCEVTEVSK	O95433	AHSA1	Activator of 90 kDa heat shock protein ATPase homolog 1	8050000	9.37196e+06	5.13166e+06	6.73119e+06	3.60158e+06	1.10682e+07	1.19592	2.60218	0.463641	0.258127	1.37972	-1.10892	0	0	0	0.176308	0.818499	0.0869819
ITLKETFLTSPEELYR	O95433	AHSA1	Activator of 90 kDa heat shock protein ATPase homolog 1	8718000	5.64299e+06	2.48152e+06	2.05364e+06	4.32474e+06	8.26914e+06	4.24514	1.30481	0.300094	2.08581	0.383845	-1.73652	0	0	0	0.244381	0.835889	0.0778516
GHVEIPNLSDENSVDEVEISVSLAKDEPDTNLVALMK	O95433	AHSA1	Activator of 90 kDa heat shock protein ATPase homolog 1	2935200	3.24052e+06	1	1.54755e+06	1	3.36366e+06	1.89667	3.24052e+06	2.97295e-07	0.92347	21.6278	-21.6816	0	0	0	0.289888	0.982618	0.00761549
YYFEGIK	O95433	AHSA1	Activator of 90 kDa heat shock protein ATPase homolog 1	13635000	1.12269e+07	1.2178e+07	9.48722e+06	5.74581e+06	1.74311e+07	1.4372	1.95393	0.698637	0.523257	0.966382	-0.517385	0	0	0	0.324085	0.502029	0.299272
ADATNVNNWHWTER	O95433	AHSA1	Activator of 90 kDa heat shock protein ATPase homolog 1	39524000	4.16877e+07	3.79718e+07	3.01258e+07	1.78709e+07	4.60204e+07	1.31197	2.33271	0.825109	0.391729	1.22201	-0.277343	0	0	0	0.445464	0.362371	0.440847
VFTTQELVQAFTHAPATLEADRGGK	O95433	AHSA1	Activator of 90 kDa heat shock protein ATPase homolog 1	16837000	1.28731e+07	1.16518e+07	1.09206e+07	6.29757e+06	1.43195e+07	1.54177	2.04414	0.813699	0.624585	1.03149	-0.297434	0	0	0	0.452882	0.313478	0.503793
VFTTQELVQAFTHAPATLEADR	O95433	AHSA1	Activator of 90 kDa heat shock protein ATPase homolog 1	41543000	5.12796e+07	1	4.15801e+07	2.30296e+07	1	0.999108	2.22668	1	-0.00128711	1.15489		0	0	0	0.576804	0.273088	0.563698
ETFLTSPEELYR	O95433	AHSA1	Activator of 90 kDa heat shock protein ATPase homolog 1	26453000	1.01896e+06	1.83242e+06	2.01119e+06	2.12216e+06	188771	13.1529	0.480151	9.70709	3.71731	-1.05844	3.27904	0	0	0	1.9793	0.263874	0.578604
ANESSPKPVGPPPER	Q9BQI0-3	AIF1L	Allograft inflammatory factor 1-like	1325300	1.26858e+06	1.33593e+06	1.78196e+06	484052	1.95955e+06	0.74373	2.62075	0.681755	-0.427149	1.38998	-0.552675	0	0	0	0.136719	0.838232	0.0766356
EGVKVMPNAIVQSVGVSSGK	O95831	AIFM1	Apoptosis-inducing factor 1, mitochondrial		1	1		5.19184e+06	393621		1.9261e-07	2.54051e-06		-22.3078	-18.5864	0	0	0	-20.4471	0.000676917	3.16946
DGEQHEDLNEVAK	O95831	AIFM1	Apoptosis-inducing factor 1, mitochondrial	3208900	2.30576e+06	1.12677e+07	1.24774e+07	1.49029e+07	4.91004e+06	0.257177	0.154719	2.29483	-1.95917	-2.69228	1.19839	0	0	0	-1.15102	0.389497	0.409496
VVQLDVR	O95831	AIFM1	Apoptosis-inducing factor 1, mitochondrial	10890000	2.81355e+06	1.03409e+07	9.80949e+06	4.53655e+07	5.12974e+06	1.11015	0.0620197	2.01588	0.150755	-4.01113	1.01141	0	0	0	-0.949655	0.573389	0.24155
ILPEYLSNWTMEK	O95831	AIFM1	Apoptosis-inducing factor 1, mitochondrial	5218600	4.53394e+06	4.641e+06	6.94388e+06	9.70755e+06	9.11239e+06	0.751539	0.467053	0.509307	-0.41208	-1.09834	-0.973392	0	0	0	-0.827938	0.0172007	1.76445
SIYFQPPSFYVSAQDLPHIENGGVAVLTGKK	O95831	AIFM1	Apoptosis-inducing factor 1, mitochondrial	1	7.32021e+06	3.56137e+06	3.49415e+06	9.10655e+06	6.3177e+06	2.86193e-07	0.80384	0.563713		-0.31502	-0.826967	0	0	0	-0.570994	0.0580027	1.23655
SITIIGGGFLGSELACALGR	O95831	AIFM1	Apoptosis-inducing factor 1, mitochondrial	9877500	8.74343e+06	9.07318e+06	1.37632e+07	1.72829e+07	8.39675e+06	0.717674	0.505901	1.08056	-0.478599	-0.983072	0.111777	0	0	0	-0.449965	0.228029	0.642011
VLIVSEDPELPYMRPPLSK	O95831	AIFM1	Apoptosis-inducing factor 1, mitochondrial	20775000	1.86464e+07	1.92132e+07	2.46306e+07	3.77077e+07	1.73053e+07	0.843465	0.494498	1.11025	-0.2456	-1.01596	0.150884	0	0	0	-0.370227	0.340605	0.467749
APSHVPFLLIGGGTAAFAAAR	O95831	AIFM1	Apoptosis-inducing factor 1, mitochondrial	17470000	1.33068e+07	1.9239e+07	2.36736e+07	2.32408e+07	1.40397e+07	0.737954	0.572561	1.37033	-0.438398	-0.804497	0.45452	0	0	0	-0.262792	0.520909	0.283238
KAALSASEGEEVPQDKAPSHVPFLLIGGGTAAFAAAR	O95831	AIFM1	Apoptosis-inducing factor 1, mitochondrial	10861000	1.71875e+07	1.08131e+07	1.45172e+07	2.37758e+07	9.84152e+06	0.748149	0.7229	1.09872	-0.418602	-0.468132	0.135828	0	0	0	-0.250302	0.265659	0.575675
SIYFQPPSFYVSAQDLPHIENGGVAVLTGK	O95831	AIFM1	Apoptosis-inducing factor 1, mitochondrial	12732000	1.39614e+07	1.4497e+07	1.75128e+07	2.43538e+07	1.00568e+07	0.727012	0.573274	1.4415	-0.459949	-0.802704	0.527574	0	0	0	-0.245027	0.572145	0.242494
VETDHIVAAVGLEPNVELAK	O95831	AIFM1	Apoptosis-inducing factor 1, mitochondrial	6090000	5.71334e+06	5.75232e+06	5.62682e+06	1.19645e+07	4.91223e+06	1.08232	0.477526	1.17102	0.114123	-1.06635	0.227767	0	0	0	-0.241487	0.590767	0.228584
ISGLGLTPEQK	O95831	AIFM1	Apoptosis-inducing factor 1, mitochondrial	1	2.21637e+07	2.25466e+07	2.44624e+07	3.81181e+07	1.74968e+07	4.0879e-08	0.581449	1.28861		-0.782276	0.365818	0	0	0	-0.208229	0.659834	0.180565
ALGTEVIQLFPEK	O95831	AIFM1	Apoptosis-inducing factor 1, mitochondrial	23400000	1.47626e+07	2.18054e+07	2.46586e+07	3.58738e+07	1.29307e+07	0.94896	0.411514	1.68632	-0.0755808	-1.28099	0.753881	0	0	0	-0.200895	0.750912	0.124411
VMPNAIVQSVGVSSGK	O95831	AIFM1	Apoptosis-inducing factor 1, mitochondrial	10434000	9.47652e+06	1.15846e+07	1.14449e+07	1.77052e+07	8.05361e+06	0.911673	0.535239	1.43843	-0.133411	-0.901746	0.524499	0	0	0	-0.170219	0.700772	0.154424
GVIFYLR	O95831	AIFM1	Apoptosis-inducing factor 1, mitochondrial	11193000	5.77371e+06	8.31602e+06	1.01833e+07	1.0557e+07	6.71383e+06	1.09915	0.546909	1.23864	0.13639	-0.870626	0.308759	0	0	0	-0.141826	0.719406	0.143026
SNIWVAGDAACFYDIK	O95831	AIFM1	Apoptosis-inducing factor 1, mitochondrial	10611000	9.19462e+06	1.05061e+07	1.30471e+07	1.66797e+07	6.21034e+06	0.813285	0.551247	1.69171	-0.298167	-0.859228	0.758481	0	0	0	-0.132972	0.793083	0.100681
CLIATGGTPR	O95831	AIFM1	Apoptosis-inducing factor 1, mitochondrial	6077100	4.77114e+06	5.48672e+06	4.60147e+06	7.54376e+06	5.2244e+06	1.32069	0.632462	1.05021	0.401289	-0.660949	0.0706797	0	0	0	-0.0629935	0.850712	0.0702174
KVETDHIVAAVGLEPNVELAK	O95831	AIFM1	Apoptosis-inducing factor 1, mitochondrial	49228000	3.24296e+07	5.15585e+07	3.91435e+07	6.83417e+07	2.9983e+07	1.25763	0.474522	1.71959	0.330706	-1.07545	0.782065	0	0	0	0.012439	0.983323	0.007304
DKVVVGIVLWNIFNR	O95831	AIFM1	Apoptosis-inducing factor 1, mitochondrial	1472600	1.90658e+06	1.56178e+06	2.63007e+06	812487	1.95032e+06	0.559909	2.3466	0.80078	-0.836736	1.23057	-0.320521	0	0	0	0.0244384	0.970504	0.0130025
TGGLEIDSDFGGFR	O95831	AIFM1	Apoptosis-inducing factor 1, mitochondrial	18012000	1.74451e+07	1.9604e+07	1.73741e+07	2.58664e+07	1.16582e+07	1.03672	0.674432	1.68156	0.0520224	-0.568256	0.749803	0	0	0	0.0778566	0.847944	0.0716328
IDNSVLVLIVGLSTVGAGAYAYK	O95831	AIFM1	Apoptosis-inducing factor 1, mitochondrial	10427000	1.07922e+07	8.70949e+06	1.112e+07	8.26755e+06	8.35725e+06	0.937683	1.30537	1.04215	-0.0928284	0.384462	0.0595598	0	0	0	0.117064	0.452337	0.344538
LNDGSQITYEK	O95831	AIFM1	Apoptosis-inducing factor 1, mitochondrial	1	1.71397e+07	1.99925e+07	2.2746e+07	3.20702e+07	8.26616e+06		0.534443	2.4186		-0.903892	1.27417	0	0	0	0.18514	0.834242	0.0787079
ALGTEVIQLFPEKGNMGK	O95831	AIFM1	Apoptosis-inducing factor 1, mitochondrial	13191000	1.55271e+07	1.07066e+07	1.3299e+07	2.96706e+07	2.21737e+06	0.991878	0.523317	4.82853	-0.0117651	-0.934244	2.27158	0	0	0	0.441858	0.666952	0.175906
AALSASEGEEVPQDKAPSHVPFLLIGGGTAAFAAAR	O95831	AIFM1	Apoptosis-inducing factor 1, mitochondrial	21990000	3.11306e+07	2.15266e+07	2.45143e+07	4.47815e+07	3.67127e+06	0.897029	0.695167	5.86352	-0.156773	-0.524569	2.55177	0	0	0	0.623475	0.555362	0.255424
AALSASEGEEVPQDK	O95831	AIFM1	Apoptosis-inducing factor 1, mitochondrial	10667000	9.04863e+06	1.11733e+07	1.32718e+07	1.58855e+07	1.12357e+06	0.803732	0.569617	9.94449	-0.315213	-0.811937	3.3139	0	0	0	0.728916	0.605031	0.218222
ELWFSDDPNVTK	O95831	AIFM1	Apoptosis-inducing factor 1, mitochondrial	13630000	1.19956e+07	1.66547e+07	1.58496e+07	2.10006e+07	1.74502e+06	0.859957	0.5712	9.54412	-0.217664	-0.807932	3.25461	0	0	0	0.743005	0.589173	0.229757
GVLSQAMVMCASSPEK	Q12904	AIMP1	Aminoacyl tRNA synthase complex-interacting multifunctional protein 1;Endothelial monocyte-activating polypeptide 2	1	1	1	1.74988e+06	536734	3.23407e+06	5.71469e-07	1.86312e-06	3.09208e-07	-20.7388	-19.0338	-21.6249	0	0	0	-20.4659	1.13252e-05	4.94595
AILQATLREEK	Q12904	AIMP1	Aminoacyl tRNA synthase complex-interacting multifunctional protein 1;Endothelial monocyte-activating polypeptide 2	1	1	4.08573e+06	3.9491e+06	2.23765e+06	1	2.53222e-07	4.46897e-07	4.08573e+06	-21.9131	-21.0936	21.9622	0	0	0	-7.01483	0.653625	0.184671
ANNDAVLKR	Q12904	AIMP1	Aminoacyl tRNA synthase complex-interacting multifunctional protein 1;Endothelial monocyte-activating polypeptide 2	2023300	1.61023e+06	1.93308e+06	3.00628e+06	1.75799e+06	4.23529e+06	0.673026	0.915951	0.456422	-0.571267	-0.126658	-1.13156	0	0	0	-0.609828	0.103937	0.983229
IGCIITAR	Q12904	AIMP1	Aminoacyl tRNA synthase complex-interacting multifunctional protein 1;Endothelial monocyte-activating polypeptide 2	5534700	5.90636e+06	7.38744e+06	7.47393e+06	3.86705e+06	1.12895e+07	0.740534	1.52736	0.654366	-0.433363	0.611036	-0.61183	0	0	0	-0.144719	0.723626	0.140486
TVVSGLVNHVPLEQMQNR	Q12904	AIMP1	Aminoacyl tRNA synthase complex-interacting multifunctional protein 1;Endothelial monocyte-activating polypeptide 2	13326000	1.47717e+07	1.35911e+07	1.47904e+07	8.56868e+06	2.41325e+07	0.900991	1.72392	0.563188	-0.150415	0.785695	-0.82831	0	0	0	-0.0643435	0.897269	0.0470772
GAEADQIIEYLK	Q12904	AIMP1	Aminoacyl tRNA synthase complex-interacting multifunctional protein 1;Endothelial monocyte-activating polypeptide 2	9179400	1.0059e+07	1.06546e+07	1.00443e+07	5.29727e+06	1.80948e+07	0.91389	1.89891	0.588819	-0.129908	0.925173	-0.764104	0	0	0	0.0103872	0.984189	0.00692151
KHPDADSLYVEEVDVGEIAPR	Q12904	AIMP1	Aminoacyl tRNA synthase complex-interacting multifunctional protein 1;Endothelial monocyte-activating polypeptide 2	23103000	2.02681e+07	2.13015e+07	2.19754e+07	1.23824e+07	3.22871e+07	1.05131	1.63685	0.659753	0.0721908	0.710924	-0.600003	0	0	0	0.0610375	0.879696	0.0556672
MVILLCNLKPAK	Q12904	AIMP1	Aminoacyl tRNA synthase complex-interacting multifunctional protein 1;Endothelial monocyte-activating polypeptide 2	7334900	8.08791e+06	6.9035e+06	7.21823e+06	2.86343e+06	1.28956e+07	1.01616	2.82455	0.535338	0.0231329	1.49802	-0.901477	0	0	0	0.206559	0.782228	0.106667
QIPFPSGTPLHANSMVSENVIQSTAVTTVSSGTK	Q12904	AIMP1	Aminoacyl tRNA synthase complex-interacting multifunctional protein 1;Endothelial monocyte-activating polypeptide 2	5358500	4.97872e+06	2.87644e+06	4.03485e+06	1.29698e+06	8.65891e+06	1.32805	3.8387	0.332194	0.409315	1.94062	-1.5899	0	0	0	0.253344	0.816451	0.0880697
QQSIAGSADSKPIDVSR	Q12904	AIMP1	Aminoacyl tRNA synthase complex-interacting multifunctional protein 1;Endothelial monocyte-activating polypeptide 2	7371000	7.57543e+06	4.66788e+06	5.40306e+06	2.96675e+06	9.45254e+06	1.36423	2.55345	0.493822	0.448085	1.35245	-1.01794	0	0	0	0.260865	0.724832	0.139763
KQQSIAGSADSKPIDVSR	Q12904	AIMP1	Aminoacyl tRNA synthase complex-interacting multifunctional protein 1;Endothelial monocyte-activating polypeptide 2	5750700	5.11738e+06	5.2471e+06	5.00289e+06	1.83027e+06	7.80455e+06	1.14948	2.79596	0.672314	0.200975	1.48334	-0.572794	0	0	0	0.370509	0.570056	0.244083
IWEQIQPDLHTNDECVATYK	Q12904	AIMP1	Aminoacyl tRNA synthase complex-interacting multifunctional protein 1;Endothelial monocyte-activating polypeptide 2	10923000	1.36458e+07	1.17906e+07	8.93027e+06	4.92132e+06	1.50578e+07	1.22314	2.77279	0.783025	0.290593	1.47134	-0.35287	0	0	0	0.469687	0.428893	0.367651
ITFDAFPGEPDKELNPK	Q12904	AIMP1	Aminoacyl tRNA synthase complex-interacting multifunctional protein 1;Endothelial monocyte-activating polypeptide 2	3919100	3.03783e+06	1	2.5411e+06	638153	5.2373e+06	1.54229	4.76034	1.90938e-07	0.62507	2.25107		0	0	0	1.43807	0.0982233	1.00779
PMYQVKPYHGGGAPLR	Q13155	AIMP2	Aminoacyl tRNA synthase complex-interacting multifunctional protein 2	2006600	2.76286e+06	2.52115e+06	1.86365e+06	1	3.75641e+06	1.0767	2.76286e+06	0.671161	0.106622		-0.575269	0	0	0	-0.234323	0.424494	0.372128
DYGALKDIVINANPASPPLSLLVLHR	Q13155	AIMP2	Aminoacyl tRNA synthase complex-interacting multifunctional protein 2	1949600	2.58012e+06	9.59127e+06	2.50383e+06	3.68902e+06	3.55775e+06	0.778648	0.699405	2.69588	-0.360957	-0.515801	1.43076	0	0	0	0.184666	0.782222	0.10667
FSIQTMCPIEGEGNIAR	Q13155	AIMP2	Aminoacyl tRNA synthase complex-interacting multifunctional protein 2	10972000	1.06864e+07	1.10378e+07	9.74798e+06	4.96204e+06	1.77679e+07	1.12557	2.15362	0.621222	0.170652	1.10676	-0.686818	0	0	0	0.196866	0.723191	0.140747
FLFSLFGQK	Q13155	AIMP2	Aminoacyl tRNA synthase complex-interacting multifunctional protein 2	8716700	1.00457e+07	7.83309e+06	7.20562e+06	4.52865e+06	1.29464e+07	1.20971	2.21825	0.605041	0.27466	1.14942	-0.724896	0	0	0	0.233063	0.689063	0.161741
SYGPAPGAGHVQEESNLSLQALESR	Q13155	AIMP2	Aminoacyl tRNA synthase complex-interacting multifunctional protein 2	29741000	2.84002e+07	2.7255e+07	2.32827e+07	1.54309e+07	3.81039e+07	1.27739	1.84047	0.715282	0.353197	0.880076	-0.483416	0	0	0	0.249953	0.563104	0.249412
DIVINANPASPPLSLLVLHR	Q13155	AIMP2	Aminoacyl tRNA synthase complex-interacting multifunctional protein 2	5387200	8.00087e+06	5.63094e+06	5.72854e+06	2.54614e+06	8.15324e+06	0.940414	3.14235	0.690639	-0.0886319	1.65184	-0.533997	0	0	0	0.343072	0.634069	0.197864
SCENLAPFNTALK	Q13155	AIMP2	Aminoacyl tRNA synthase complex-interacting multifunctional protein 2	12791000	1.38708e+07	1	1.08336e+07	6.147e+06	1.53644e+07	1.18068	2.25651	6.50855e-08	0.23962	1.17409		0	0	0	0.706857	0.135384	0.868432
SPWLAGNELTVADVVLWSVLQQIGGCSVTVPANVQR	Q13155	AIMP2	Aminoacyl tRNA synthase complex-interacting multifunctional protein 2	6853800	7.14653e+06	223686	7.02459e+06	1	1	0.975687	7.14653e+06	223686	-0.0355099	22.7688	17.7711	0	0	0	13.5015	0.122826	0.910708
SYGPAPGAGHVQDYGALK	Q13155-2	AIMP2	Aminoacyl tRNA synthase complex-interacting multifunctional protein 2	1636200	1.62367e+06	1.25397e+06	1.36852e+06	1	1	1.1956	1.62367e+06	1.25397e+06	0.257736	20.6308	20.2581	0	0	0	13.7155	0.111191	0.953931
HNAVNATLIDSWVDIAIFQLK	Q13155	AIMP2	Aminoacyl tRNA synthase complex-interacting multifunctional protein 2	5457700	6.91136e+06	2.0072e+06	1	1	1	5457700	6.91136e+06	2.0072e+06	22.3799	22.7205	20.9368	0	0	0	22.0124	2.27404e-06	5.6432
MIQTPDADLDVTNIIQADEPTTLTTNALDLNSVLGK	Q13155	AIMP2	Aminoacyl tRNA synthase complex-interacting multifunctional protein 2	5267000	5.50342e+06	7.02611e+06	1	1	1	5267000	5.50342e+06	7.02611e+06	22.3286	22.3919	22.7443	0	0	0	22.4882	6.56056e-09	8.18306
HVVLYPLVAK	O00170	AIP	AH receptor-interacting protein	1826700	1	1	1.6595e+06	811446	3.67564e+06	1.10075	1.23237e-06	2.72062e-07	0.138487	-19.6301	-21.8096	0	0	0	-13.7671	0.119891	0.921213
NIAVGKDPLEGQR	O00170	AIP	AH receptor-interacting protein	1	1	2.51914e+06	1.25769e+06	1	1.86667e+06	7.95111e-07	1	1.34953	-20.2623		0.432461	0	0	0	-9.91494	0.288843	0.539338
GELPDFQDGTK	O00170	AIP	AH receptor-interacting protein	3215100	2.55579e+06	3.64322e+06	3.24391e+06	1.34228e+06	3.191e+06	0.99112	1.90407	1.14172	-0.0128691	0.929085	0.191206	0	0	0	0.36914	0.266503	0.574298
VESPGTYQQDPWAMTDEEKAK	O00170	AIP	AH receptor-interacting protein	3268100	2.54785e+06	3.15536e+06	2.41416e+06	1.08827e+06	4.6191e+06	1.35372	2.34118	0.683111	0.436934	1.22724	-0.549808	0	0	0	0.371455	0.509899	0.292516
VLELDPALAPVVSR	O00170	AIP	AH receptor-interacting protein	8782100	8.09066e+06	8.65955e+06	7.259e+06	3.01081e+06	1.20708e+07	1.20982	2.6872	0.717397	0.274795	1.42611	-0.479156	0	0	0	0.407248	0.50303	0.298406
LVVEEYYEVLDHCSSILNK	O00170	AIP	AH receptor-interacting protein	5747100	4.62353e+06	3.95182e+06	3.87106e+06	1.32211e+06	8.65494e+06	1.48463	3.49709	0.456597	0.570107	1.80615	-1.13101	0	0	0	0.415085	0.651403	0.18615
TLHSDDEGTVLDDSR	O00170	AIP	AH receptor-interacting protein	7362800	8.7925e+06	7.57813e+06	6.34042e+06	3.08761e+06	1.04399e+07	1.16125	2.84767	0.725884	0.215677	1.50978	-0.46219	0	0	0	0.42109	0.506962	0.295024
AHAAVWNAQEAQADFAK	O00170	AIP	AH receptor-interacting protein	6472500	6.66907e+06	7.2645e+06	3.21042e+06	1	7.90318e+06	2.01609	6.66907e+06	0.919186	1.01156		-0.121571	0	0	0	0.444995	0.369365	0.432544
EGEIAQFLCDIK	O00170	AIP	AH receptor-interacting protein	4395900	3.02917e+06	4.80269e+06	3.39453e+06	1.01236e+06	6.07638e+06	1.295	2.9922	0.790387	0.372947	1.58121	-0.339369	0	0	0	0.538261	0.391313	0.407476
FKLPVWETIVCTMR	O00170	AIP	AH receptor-interacting protein	2639500	2.49491e+06	2.86233e+06	2.18003e+06	1.11927e+06	1	1.21077	2.22905	2.86233e+06	0.275919	1.15643		0	0	0	0.716175	0.117076	0.931532
IGQPTLLLYVDAGPETMTQR	Q5T9B7	AK1	Adenylate kinase isoenzyme 1	2593900	2.81325e+06	3.07743e+06	4.58942e+06	936444	6.074e+06	0.565192	3.00418	0.506656	-0.823188	1.58697	-0.98092	0	0	0	-0.0723786	0.934773	0.0292936
YGYTHLSTGDLLR	Q5T9B7	AK1	Adenylate kinase isoenzyme 1	6276600	8.58258e+06	8.5571e+06	6.89709e+06	3.78719e+06	1.38093e+07	0.910036	2.26621	0.619663	-0.136004	1.18028	-0.690445	0	0	0	0.117945	0.84203	0.0746726
ATEPVIAFYEKR	Q5T9B7	AK1	Adenylate kinase isoenzyme 1	2653800	2.66176e+06	2.11862e+06	1.31152e+06	1.43558e+06	4.62704e+06	2.02346	1.85413	0.457877	1.01682	0.890746	-1.12697	0	0	0	0.2602	0.726946	0.138498
KVNAEGSVDSVFSQVCTHLDALK	Q5T9B7	AK1	Adenylate kinase isoenzyme 1	6230400	5.16013e+06	7.80107e+06	6.16429e+06	2.78629e+06	7.57176e+06	1.01072	1.85197	1.03028	0.0153894	0.889064	0.0430431	0	0	0	0.315832	0.3325	0.478208
IIFVVGGPGSGK	Q5T9B7	AK1	Adenylate kinase isoenzyme 1	7094800	7.51099e+06	6.35921e+06	5.61883e+06	2.61262e+06	1.13327e+07	1.26268	2.87489	0.561136	0.336492	1.52351	-0.833577	0	0	0	0.342141	0.641511	0.192796
RIGQPTLLLYVDAGPETMTQR	Q5T9B7	AK1	Adenylate kinase isoenzyme 1	1	3.33163e+06	2.8171e+06	2.69214e+06	1.31504e+06	3.97332e+06	3.71452e-07	2.53349	0.709002		1.34113	-0.496137	0	0	0	0.422495	0.580874	0.235918
GQLVPLETVLDMLR	Q5T9B7	AK1	Adenylate kinase isoenzyme 1	6684500	6.03483e+06	6.86767e+06	2.68443e+06	1.63669e+06	7.48761e+06	2.4901	3.68723	0.917204	1.3162	1.88254	-0.124685	0	0	0	1.02468	0.161494	0.791843
GFLIDGYPR	Q5T9B7	AK1;AK5	Adenylate kinase isoenzyme 1;Adenylate kinase isoenzyme 5	3616800	4.23066e+06	2.68161e+06	2.77032e+06	1.4519e+06	5.64612e+06	1.30555	2.91388	0.474947	0.384659	1.54294	-1.07416	0	0	0	0.284479	0.726199	0.138944
NLETPLCK	P54819-2	AK2	Adenylate kinase 2, mitochondrial;Adenylate kinase 2, mitochondrial, N-terminally processed;Adenylate kinase 2, mitochondrial	10059000	8.92576e+06	1.07334e+07	1.03016e+07	5.47087e+06	1.26521e+07	0.976454	1.6315	0.848349	-0.0343765	0.706203	-0.23727	0	0	0	0.144852	0.639982	0.193832
LDSVIEFSIPDSLLIR	P54819-2	AK2	Adenylate kinase 2, mitochondrial;Adenylate kinase 2, mitochondrial, N-terminally processed;Adenylate kinase 2, mitochondrial	12614000	1.04634e+07	1.28902e+07	1.09396e+07	7.91875e+06	1.38146e+07	1.15305	1.32134	0.933081	0.20546	0.402007	-0.0999259	0	0	0	0.169181	0.311093	0.50711
GIHSAIDASQTPDVVFASILAAFSK	P54819-2	AK2	Adenylate kinase 2, mitochondrial;Adenylate kinase 2, mitochondrial, N-terminally processed;Adenylate kinase 2, mitochondrial	66242000	7.78474e+07	5.95521e+07	5.56741e+07	3.44565e+07	8.79346e+07	1.18982	2.25929	0.677232	0.25074	1.17587	-0.562278	0	0	0	0.288111	0.596823	0.224154
AVLLGPPGAGK	P54819-2	AK2	Adenylate kinase 2, mitochondrial;Adenylate kinase 2, mitochondrial, N-terminally processed;Adenylate kinase 2, mitochondrial	38261000	4.14769e+07	4.2706e+07	3.19515e+07	2.00874e+07	5.40261e+07	1.19747	2.06482	0.790469	0.259992	1.04602	-0.339219	0	0	0	0.322263	0.466739	0.330926
LQAYHTQTTPLIEYYR	P54819-2	AK2	Adenylate kinase 2, mitochondrial;Adenylate kinase 2, mitochondrial, N-terminally processed;Adenylate kinase 2, mitochondrial	75235000	7.69749e+07	7.56257e+07	5.87005e+07	3.55739e+07	1.07203e+08	1.28167	2.1638	0.705444	0.35803	1.11357	-0.503396	0	0	0	0.322734	0.527622	0.277677
LVSDEMVVELIEK	P54819-2	AK2	Adenylate kinase 2, mitochondrial;Adenylate kinase 2, mitochondrial, N-terminally processed;Adenylate kinase 2, mitochondrial	17145000	1.62622e+07	1.51061e+07	1.27486e+07	7.21674e+06	2.28167e+07	1.34485	2.25339	0.662064	0.427444	1.1721	-0.594958	0	0	0	0.334861	0.548939	0.260476
APSVPAAEPEYPK	P54819-2	AK2	Adenylate kinase 2, mitochondrial;Adenylate kinase 2, mitochondrial, N-terminally processed;Adenylate kinase 2, mitochondrial	53390000	5.71272e+07	6.25395e+07	3.84471e+07	2.66745e+07	7.88969e+07	1.38866	2.14165	0.792675	0.473693	1.09872	-0.335199	0	0	0	0.412405	0.376666	0.424043
LAENFCVCHLATGDMLR	P54819-2	AK2	Adenylate kinase 2, mitochondrial;Adenylate kinase 2, mitochondrial, N-terminally processed;Adenylate kinase 2, mitochondrial	12471000	1.56401e+07	1.29406e+07	8.26473e+06	6.50211e+06	1.98815e+07	1.50894	2.40539	0.650885	0.593537	1.26627	-0.619526	0	0	0	0.413428	0.495359	0.30508
RGIHSAIDASQTPDVVFASILAAFSK	P54819-2	AK2	Adenylate kinase 2, mitochondrial;Adenylate kinase 2, mitochondrial, N-terminally processed;Adenylate kinase 2, mitochondrial	3710200	4.6279e+06	2.91149e+06	2.55987e+06	1.66954e+06	4.54032e+06	1.44937	2.77196	0.641252	0.535424	1.4709	-0.641036	0	0	0	0.455097	0.497741	0.302996
NGFLLDGFPR	P54819-2	AK2	Adenylate kinase 2, mitochondrial;Adenylate kinase 2, mitochondrial, N-terminally processed;Adenylate kinase 2, mitochondrial	8291700	9.80616e+06	1.07907e+07	7.41943e+06	3.36327e+06	1.32391e+07	1.11757	2.91566	0.815063	0.16036	1.54382	-0.295017	0	0	0	0.469722	0.443431	0.353174
EKLDSVIEFSIPDSLLIR	P54819-2	AK2	Adenylate kinase 2, mitochondrial;Adenylate kinase 2, mitochondrial, N-terminally processed;Adenylate kinase 2, mitochondrial	36672000	3.75565e+07	3.07698e+07	2.49024e+07	1.50269e+07	3.98821e+07	1.47263	2.49928	0.77152	0.558396	1.32151	-0.374224	0	0	0	0.501895	0.363895	0.439023
SYHEEFNPPKEPMKDDITGEPLIR	P54819-2	AK2	Adenylate kinase 2, mitochondrial;Adenylate kinase 2, mitochondrial, N-terminally processed;Adenylate kinase 2, mitochondrial	4079300	5.67842e+06	8.29475e+06	3.19445e+06	949543	5.23095e+06	1.277	5.98016	1.58571	0.352755	2.58018	0.665126	0	0	0	1.19935	0.160077	0.795672
QAEMLDDLMEK	P54819-2	AK2	Adenylate kinase 2, mitochondrial;Adenylate kinase 2, mitochondrial, N-terminally processed;Adenylate kinase 2, mitochondrial	2035900	3.95111e+06	1.32082e+06	1	1	2.27373e+06	2035900	3.95111e+06	0.580904	20.9572	21.9138	-0.78363	0	0	0	14.0291	0.131313	0.881692
GIHSAIDASQTPDVVFASILAAFSKATS	P54819-2	AK2	Adenylate kinase 2, mitochondrial;Adenylate kinase 2, mitochondrial, N-terminally processed	1164700	2.19112e+06		1	1		1164700	2.19112e+06	#DIV/0!	20.1515	21.0632		0	0	0	20.6074	9.87537e-06	5.00545
IWPYVYTLFSNK	P27144	AK4	Adenylate kinase 4, mitochondrial	1	1.30502e+06	998474	1.52345e+06	1	2.22372e+06	6.56403e-07	1.30502e+06	0.449011	-20.5389	20.3156	-1.15518	0	0	0	-0.459483	0.970802	0.0128694
AVILGPPGSGK	P27144	AK4	Adenylate kinase 4, mitochondrial	3548700	4.33919e+06	4.33106e+06	4.1192e+06	2.7153e+06	6.00851e+06	0.861503	1.59805	0.720822	-0.215072	0.676314	-0.472285	0	0	0	-0.00368104	0.992067	0.00345893
DVAKPVIELYK	P27144	AK4	Adenylate kinase 4, mitochondrial	2245700	2.76489e+06	2.30662e+06	1.76039e+06	1.34985e+06	2.93598e+06	1.27569	2.04829	0.785637	0.351274	1.03442	-0.348066	0	0	0	0.345876	0.435029	0.361481
SLLVPDHVITR	P27144	AK4	Adenylate kinase 4, mitochondrial	3454100	4.74569e+06	3.88866e+06	3.08474e+06	1.77851e+06	5.45382e+06	1.11974	2.66836	0.713017	0.163162	1.41595	-0.487992	0	0	0	0.363707	0.550554	0.2592
IAQNFGLQHLSSGHFLR	P27144	AK4	Adenylate kinase 4, mitochondrial	10371000	1.51077e+07	1.52976e+07	9.97664e+06	5.56241e+06	1.15223e+07	1.03953	2.71603	1.32765	0.055929	1.4415	0.408879	0	0	0	0.635436	0.201102	0.696583
VYNLDFNPPHVHGIDDVTGEPLVQQEDDKPEAVAAR	P27144	AK4	Adenylate kinase 4, mitochondrial	9253900	1.09846e+07	1.04316e+07	5.78851e+06	4.09779e+06	1.07084e+07	1.59867	2.68063	0.974154	0.67687	1.42257	-0.0377777	0	0	0	0.687221	0.178427	0.74854
GVLHQFSGTETNK	P27144	AK4	Adenylate kinase 4, mitochondrial	2815700	2.71684e+06	5.33478e+06	871422	936033	1	3.23116	2.9025	5.33478e+06	1.69205	1.5373		0	0	0	1.61467	0.000100032	3.99986
TLGQAEALDKICEVDLVISLNIPFETLKDR	P27144	AK4	Adenylate kinase 4, mitochondrial	912720	1.7268e+06	1	1	1	1.10128e+06	912720	1.7268e+06	9.08033e-07	19.7998	20.7197	-20.0708	0	0	0	6.81624	0.638872	0.194586
LMMSELENRRGQHWLLDGFPR	P27144	AK4	Adenylate kinase 4, mitochondrial	3228600	1	2.03755e+06	1.88144e+06	1	1	1.71602	1	2.03755e+06	0.779068		20.9584	0	0	0	10.8687	0.244149	0.612346
RGQHWLLDGFPR	P27144	AK4	Adenylate kinase 4, mitochondrial	1886900	2.67642e+06	3.28077e+06	2.54222e+06	1	1	0.742226	2.67642e+06	3.28077e+06	-0.43007	21.3519	21.6456	0	0	0	14.1891	0.12423	0.905774
SSSSQVVGPVQEEEYVAEKLPSR	Q92667	AKAP1	A-kinase anchor protein 1, mitochondrial	4043300	3.59327e+06	1	3.29631e+06	7.97304e+06	1.31052e+06	1.22661	0.450677	7.63058e-07	0.294681	-1.14983		0	0	0	-0.427576	0.485077	0.314189
VLEEALLSR	Q92667	AKAP1	A-kinase anchor protein 1, mitochondrial	4335600	6.25646e+06	4.25806e+06	6.90788e+06	5.56115e+06	6.29488e+06	0.627631	1.12503	0.676432	-0.67201	0.169963	-0.563983	0	0	0	-0.355343	0.250276	0.601581
TESFQNAQAGSNPK	Q92667	AKAP1	A-kinase anchor protein 1, mitochondrial	1838400	893848	1	1.15176e+06	1.78561e+06	330214	1.59616	0.500584	3.02834e-06	0.674609	-0.998315		0	0	0	-0.161853	0.811966	0.0904622
KVQPGYPVVPAEKR	Q92667	AKAP1	A-kinase anchor protein 1, mitochondrial	2137300	2.39361e+06	1.58563e+06	1	3.94596e+06	716155	2137300	0.606598	2.21409		-0.721187	1.14671	0	0	0	0.212764	0.77986	0.107983
GLAQWVDSYYTSL	Q92667	AKAP1	A-kinase anchor protein 1, mitochondrial	896020	833876	815747	615953	2.27493e+06	227393	1.45469	0.36655	3.58739	0.540711	-1.44792	1.84294	0	0	0	0.311909	0.760785	0.118738
LPAEPPALLQTHPPCR	Q92667	AKAP1	A-kinase anchor protein 1, mitochondrial	4250200	2.25211e+06	3.38558e+06	3.72534e+06	5.7619e+06	703989	1.14089	0.390861	4.80913	0.19016	-1.35527	2.26578	0	0	0	0.366888	0.744172	0.128326
AAFQIISQVISEATEQVLATTVGK	Q92667	AKAP1	A-kinase anchor protein 1, mitochondrial	10081000	8.01848e+06	9.25636e+06	9.7086e+06	1.38742e+07	2.18919e+06	1.03836	0.577944	4.22822	0.054303	-0.790999	2.08005	0	0	0	0.447785	0.626909	0.202795
KVDLIIWEIEVPK	Q92667	AKAP1	A-kinase anchor protein 1, mitochondrial	1462100	2.53196e+06	2.61465e+06	1.99578e+06	2.42799e+06	647746	0.732597	1.04282	4.03654	-0.448908	0.0604933	2.01312	0	0	0	0.541568	0.51037	0.292115
VCQASQLQGQKEESCVPVHQK	Q92667	AKAP1	A-kinase anchor protein 1, mitochondrial	1	5.45435e+06	6.46446e+06	7.95116e+06	8.3796e+06	1.5593e+06	1.25768e-07	0.650907	4.14574		-0.619476	2.05163	0	0	0	0.716077	0.523903	0.280749
FIESAHTELAKDDAAPAPPVADAK	Q92667	AKAP1	A-kinase anchor protein 1, mitochondrial	1	2.12546e+06	2.76268e+06	2.52428e+06	4.28813e+06	301636	3.96152e-07	0.495662	9.15898		-1.01257	3.19519	0	0	0	1.09131	0.536544	0.270395
VLGETANILETGETLEPAGAHLVLEEK	Q02952-3	AKAP12	A-kinase anchor protein 12	1	2.59193e+06	1	5.05852e+06	7.15772e+06	889468	1.97686e-07	0.362116	1.12427e-06	-22.2703	-1.46547	-19.7626	0	0	0	-14.4994	0.0914967	1.03859
AITPQAQEELQK	Q02952-3	AKAP12	A-kinase anchor protein 12	2657400	1.33047e+06	2.86177e+06	4.19234e+06	3.5776e+06	1	0.633871	0.371891	2.86177e+06	-0.657739	-1.42705		0	0	0	-1.04239	0.0358479	1.44554
SLVEPKEDEKGDDVDDPENQNSALADTDASGGLTK	Q02952-3	AKAP12	A-kinase anchor protein 12	2204000	4.35303e+06	1	1	6.93487e+06	1.01741e+06	2204000	0.627702	9.82885e-07	21.0717	-0.671847	-19.9565	0	0	0	0.14779	0.990647	0.00408098
SPSWISASVTEPLEQVEAEAALLTEEVLER	Q02952-3	AKAP12	A-kinase anchor protein 12	1	1.81038e+06	1	1.40056e+06	1	1	7.14e-07	1.81038e+06	1	-20.4176	20.7879		0	0	0	0.185144	0.991138	0.00386609
VKEESQLPGTGGPEDVLQPVQR	Q02952-3	AKAP12	A-kinase anchor protein 12	9182500	8.65873e+06	8.06062e+06	8.19426e+06	1.72289e+07	1.67683e+06	1.1206	0.50257	4.80706	0.164274	-0.992604	2.26515	0	0	0	0.478942	0.641851	0.192566
VVGQTTPESFEK	Q02952-3	AKAP12	A-kinase anchor protein 12	6827800	5.57203e+06	6.20289e+06	6.83432e+06	9.98627e+06	1.11656e+06	0.999047	0.557969	5.55535	-0.00137609	-0.841742	2.47388	0	0	0	0.543586	0.613948	0.211868
DKTEKPDTVQLLTVK	Q02952-3	AKAP12	A-kinase anchor protein 12	4029000	3.51396e+06	3.61075e+06	3.61311e+06	7.57469e+06	595532	1.11511	0.463909	6.06307	0.157182	-1.10809	2.60005	0	0	0	0.549714	0.640037	0.193795
LVQNIIQTAVDQFVR	Q02952-3	AKAP12	A-kinase anchor protein 12	4333900	6.77617e+06	5.30085e+06	4.58213e+06	9.18104e+06	1.11597e+06	0.945826	0.738061	4.75	-0.080353	-0.438188	2.24793	0	0	0	0.576463	0.531227	0.27472
LKETCVSGEDPTQGADLSPDEK	Q02952-3	AKAP12	A-kinase anchor protein 12	3988600	3.12477e+06	3.44649e+06	3.70978e+06	5.14986e+06	643956	1.07516	0.606768	5.35206	0.104547	-0.720783	2.42009	0	0	0	0.601286	0.557226	0.253969
TEGTQEADQYADEK	Q02952-3	AKAP12	A-kinase anchor protein 12	2592100	2.14837e+06	2.49809e+06	2.466e+06	3.67955e+06	386397	1.05114	0.583867	6.46508	0.0719501	-0.776289	2.69267	0	0	0	0.662776	0.560052	0.251772
AEAERPEEQAEASGLKK	Q02952-3	AKAP12	A-kinase anchor protein 12	7977600	5.67546e+06	7.37367e+06	5.82998e+06	9.46229e+06	1.28922e+06	1.36837	0.599798	5.71948	0.452463	-0.737451	2.51588	0	0	0	0.743632	0.477671	0.320871
EVIAEEEPPTVTEPLPENR	Q02952-3	AKAP12	A-kinase anchor protein 12	3487700	2.59804e+06	3.4653e+06	3.0329e+06	4.21868e+06	468201	1.14996	0.61584	7.4013	0.20158	-0.699372	2.88778	0	0	0	0.796662	0.500697	0.300425
TEETATEMLTSELQTQAHVIK	Q02952-3	AKAP12	A-kinase anchor protein 12	4184000	2.93663e+06	4.53138e+06	2.39426e+06	7.03935e+06	516466	1.74751	0.417174	8.77382	0.805303	-1.26128	3.1332	0	0	0	0.89241	0.520784	0.283343
TEGTQEADQYADEKTK	Q02952-3	AKAP12	A-kinase anchor protein 12	1249200	931078	1.95379e+06	1	2.73165e+06	178100	1249200	0.340848	10.9702		-1.5528	3.45552	0	0	0	0.95136	0.645387	0.19018
EKTEAEPTHVNEEKLEHETAVTVSEEVSK	Q02952-3	AKAP12	A-kinase anchor protein 12	1713700	2.45704e+06	2.71005e+06	1.56703e+06	1	414558	1.0936	2.45704e+06	6.5372	0.129082		2.70867	0	0	0	1.41888	0.236446	0.626268
AAATIVHDTSEAVELCPAYGLYLKPITK	X6RAJ1	AKAP17A	A-kinase anchor protein 17A	3440000	3.04872e+06	3.08818e+06	2.9833e+06	6.7218e+06	703791	1.15309	0.453557	4.38792	0.205501	-1.14064	2.13354	0	0	0	0.399465	0.695776	0.157531
IQFACSVCK	A0A7P0T893	AKAP8	A-kinase anchor protein 8	2742500	2.34546e+06	1	1	2.77777e+06	503249	2742500	0.844369	1.98709e-06	21.3871	-0.244054	-18.9409	0	0	0	0.734031	0.952792	0.021002
ETPEEVAADVLAEVITAAVR	A0A7P0T893	AKAP8	A-kinase anchor protein 8	2019000	1	1.21512e+06	1.66567e+06	2.24166e+06	364626	1.21213	4.46097e-07	3.3325	0.277539		1.7366	0	0	0	1.00707	0.161097	0.792913
GLEVTAYSPLGSSDR	P14550	AKR1A1	Alcohol dehydrogenase [NADP(+)]	1	1	5.83708e+06	4.83167e+06	2.60128e+06	9.47616e+06	2.06968e-07	3.84425e-07	0.615976	-22.2041	-21.3108	-0.699055	0	0	0	-14.738	0.103867	0.983521
ALEALVAK	P14550	AKR1A1	Alcohol dehydrogenase [NADP(+)]	1692800	2.08281e+06	1.61206e+06	1.86141e+06	1.14237e+06	3.49722e+06	0.909419	1.82322	0.460953	-0.136983	0.866492	-1.11731	0	0	0	-0.129266	0.832484	0.0796239
YALSVGYR	P14550	AKR1A1	Alcohol dehydrogenase [NADP(+)]	3174000	2.59417e+06	3.41704e+06	1	1.95076e+06	5.25953e+06	3174000	1.32982	0.649686		0.411236	-0.622186	0	0	0	-0.105475	0.801961	0.0958466
AASCVLLHTGQK	P14550	AKR1A1	Alcohol dehydrogenase [NADP(+)]	13566000	1.3826e+07	1.44723e+07	1.36861e+07	6.92887e+06	2.11099e+07	0.991221	1.99542	0.68557	-0.0127208	0.996691	-0.544625	0	0	0	0.146448	0.762172	0.117947
GLVQALGLSNFNSR	P14550	AKR1A1	Alcohol dehydrogenase [NADP(+)]	5586400	4.92069e+06	4.38257e+06	4.79594e+06	1.70771e+06	7.72199e+06	1.16482	2.88146	0.567544	0.220104	1.5268	-0.817195	0	0	0	0.309903	0.671396	0.173021
DAGHPLYPFNDPY	P14550	AKR1A1	Alcohol dehydrogenase [NADP(+)]	3738500	4.20857e+06	3.59351e+06	3.05658e+06	1.61285e+06	5.25913e+06	1.2231	2.6094	0.683289	0.290543	1.38372	-0.549432	0	0	0	0.374942	0.539571	0.267951
SPPGQVTEAVK	P15121	AKR1B1	Aldose reductase	45381000	740980	4.11765e+07	4.81024e+07	2.16884e+07	6.82198e+07	0.943426	0.0341648	0.603585	-0.0840193	-4.87135	-0.728372	0	0	0	-1.89458	0.275168	0.560402
VCALLSCTSHK	P15121	AKR1B1	Aldose reductase	9148600	1.01814e+07	1.20112e+07	1.23224e+07	5.1407e+06	2.35629e+07	0.742435	1.98055	0.509751	-0.429663	0.985899	-0.972136	0	0	0	-0.138633	0.823922	0.0841137
LWCTYHEK	P15121	AKR1B1	Aldose reductase	3993000	2.72173e+06	2.80008e+06	2.38711e+06	2.26777e+06	5.81223e+06	1.67273	1.20018	0.481756	0.742206	0.26325	-1.05363	0	0	0	-0.016057	0.977574	0.00985047
AIGISNFNHLQVEMILNKPGLK	P15121	AKR1B1	Aldose reductase	13097000	1.14356e+07	1.10865e+07	1.20271e+07	4.59778e+06	2.66945e+07	1.08896	2.48721	0.415311	0.122952	1.31453	-1.26774	0	0	0	0.0565807	0.943197	0.0253975
VFDFELSSQDMTTLLSYNR	P15121	AKR1B1	Aldose reductase	9658500	1.08767e+07	9.29119e+06	9.32343e+06	5.82535e+06	1.53745e+07	1.03594	1.86714	0.604324	0.0509381	0.900828	-0.726607	0	0	0	0.075053	0.880855	0.0550955
NLVVIPK	P15121	AKR1B1	Aldose reductase	16580000	1.8059e+07	1.6817e+07	1.49725e+07	9.39695e+06	2.8179e+07	1.10736	1.92179	0.596793	0.147126	0.942453	-0.744699	0	0	0	0.11496	0.825089	0.0834992
VCALLSCTSHKDYPFHEEF	P15121	AKR1B1	Aldose reductase	44174000	4.06829e+07	4.66844e+07	3.61241e+07	2.54298e+07	7.12959e+07	1.22284	1.59981	0.654797	0.290237	0.677899	-0.610881	0	0	0	0.119085	0.770668	0.113133
VAIDVGYR	P15121	AKR1B1	Aldose reductase	35154000	3.67767e+07	3.97488e+07	3.1073e+07	1.93232e+07	6.19307e+07	1.13134	1.90323	0.641827	0.178029	0.928453	-0.639743	0	0	0	0.15558	0.748472	0.125824
REELFIVSK	P15121	AKR1B1	Aldose reductase	29841000	3.80044e+07	3.75508e+07	3.02295e+07	1.74915e+07	5.7515e+07	0.987149	2.17273	0.652887	-0.0186605	1.11951	-0.615095	0	0	0	0.161919	0.766234	0.115639
LDYLDLYLIHWPTGFKPGK	P15121	AKR1B1	Aldose reductase	10133000	1.31205e+07	1.31679e+07	1.33855e+07	4.86009e+06	1.91809e+07	0.757015	2.69964	0.686508	-0.401606	1.43277	-0.542652	0	0	0	0.162837	0.810632	0.0911763
EFFPLDESGNVVPSDTNILDTWAAMEELVDEGLVK	P15121	AKR1B1	Aldose reductase	11986000	1.16779e+07	7.03529e+06	1.06996e+07	3.76415e+06	1.6442e+07	1.12023	3.10241	0.427885	0.16379	1.63339	-1.22471	0	0	0	0.190825	0.828465	0.0817259
TLSDLKLDYLDLYLIHWPTGFKPGK	P15121	AKR1B1	Aldose reductase	37994000	6.57521e+07	2.45509e+07	3.7535e+07	1.34698e+07	6.26968e+07	1.01223	4.88144	0.391582	0.017535	2.28731	-1.35261	0	0	0	0.317409	0.779797	0.108019
DYPFHEEF	P15121	AKR1B1	Aldose reductase	7068100	9.16683e+06	9.66506e+06	6.41341e+06	3.7411e+06	1.25294e+07	1.10208	2.4503	0.771389	0.14023	1.29296	-0.37447	0	0	0	0.352906	0.51362	0.289358
YKPAVNQIECHPYLTQEK	P15121	AKR1B1	Aldose reductase	42773000	3.87486e+07	4.10287e+07	3.57289e+07	1.61828e+07	5.56932e+07	1.19715	2.39443	0.736691	0.259607	1.25968	-0.440869	0	0	0	0.359473	0.506664	0.29528
HIDCAHVYQNENEVGVAIQEK	P15121	AKR1B1	Aldose reductase	29252000	3.52903e+07	2.91709e+07	2.3986e+07	1.12473e+07	4.5036e+07	1.21954	3.13767	0.647723	0.286341	1.64969	-0.626551	0	0	0	0.436495	0.54533	0.26334
LIQYCQSK	P15121	AKR1B1	Aldose reductase	4123700	4.20593e+06	1	2.41149e+06	3.85726e+06	1.19017e+07	1.71002	1.09039	8.40215e-08	0.774013	0.124846		0	0	0	0.449429	0.160198	0.795343
GIVVTAYSPLGSPDRPWAKPEDPSLLEDPR	P15121	AKR1B1	Aldose reductase	79286000	7.67449e+07	7.62594e+07	8.21541e+07	3.62684e+07	3.56192e+07	0.965088	2.11603	2.14096	-0.0512672	1.08136	1.09826	0	0	0	0.709451	0.135604	0.867728
TTAQVLIR	P15121	AKR1B1;AKR1B15	Aldose reductase;Aldo-keto reductase family 1 member B15	20179000	2.16069e+07	2.63089e+07	1.95276e+07	1.15847e+07	3.65599e+07	1.03336	1.86512	0.71961	0.0473388	0.899265	-0.474712	0	0	0	0.157297	0.714484	0.146007
VASVLGTMEMGR	H3BLU7	AKR7A2	Aflatoxin B1 aldehyde reductase member 2	6015300	6.83053e+06	6.43983e+06	5.99027e+06	1	9.85978e+06	1.00418	6.83053e+06	0.653141	0.00601517		-0.614533	0	0	0	-0.304259	0.279807	0.553142
LQCPQVDLFYLHAPDHGTPVEETLHACQR	H3BLU7	AKR7A2	Aflatoxin B1 aldehyde reductase member 2	18456000	1.74573e+07	1.78931e+07	1.74525e+07	1	2.24436e+07	1.0575	1.74573e+07	0.797247	0.0806532		-0.326902	0	0	0	-0.123124	0.476915	0.321559
EHHFEAIALVEK	H3BLU7	AKR7A2	Aflatoxin B1 aldehyde reductase member 2	9176900	1.07525e+07	1.20773e+07	1.04984e+07	3.76572e+06	2.08857e+07	0.874122	2.85537	0.578255	-0.194094	1.51368	-0.790221	0	0	0	0.176454	0.810879	0.0910441
ALQAAYGASAPSVTSAALR	H3BLU7	AKR7A2	Aflatoxin B1 aldehyde reductase member 2	12318000	1.23834e+07	1.34064e+07	1.1962e+07	5.59366e+06	1.86814e+07	1.02976	2.21383	0.717631	0.0423035	1.14655	-0.478686	0	0	0	0.236721	0.647161	0.188987
FFGNSWAETYR	H3BLU7	AKR7A2	Aflatoxin B1 aldehyde reductase member 2	3280800	3.76786e+06	2.76145e+06	3.01034e+06	1.37012e+06	4.74612e+06	1.08984	2.75003	0.581833	0.124122	1.45945	-0.781324	0	0	0	0.267415	0.702208	0.153534
FYAYNPLAGGLLTGK	H3BLU7	AKR7A2;AKR7L	Aflatoxin B1 aldehyde reductase member 2;Aflatoxin B1 aldehyde reductase member 4	7023800	8.58115e+06	6.47431e+06	1	1	1.0161e+07	7023800	8.58115e+06	0.637171	22.7438	23.0327	-0.650248	0	0	0	15.0421	0.127709	0.893777
ASGRPEELWEAVVGAAER	M0R2V8	AKT1S1	Proline-rich AKT1 substrate 1	5395700	6.10874e+06	5.29816e+06	4.18659e+06	1.26081e+06	2.39082e+06	1.28881	4.8451	2.21604	0.366034	2.27653	1.14799	0	0	0	1.26352	0.0849232	1.07097
SSPSFSSLHYQDAGNYVCETALQEVEGLK	F5GXJ9	ALCAM	CD166 antigen	4226700	1	1	4.73584e+06	1	837769	0.892493	1	1.19365e-06	-0.164087		-19.6762	0	0	0	-9.92014	0.26583	0.575396
SVQYDDVPEYKDR	F5GXJ9	ALCAM	CD166 antigen	4387400	3.6572e+06	1	2.92613e+06	4.87429e+06	596028	1.49939	0.750304	1.67777e-06	0.584372	-0.414452		0	0	0	0.0849601	0.834132	0.0787652
QIGDALPVSCTISASR	F5GXJ9	ALCAM	CD166 antigen	2639500	1	3.55667e+06	1	1	327812	2639500	1	10.8497	21.3318		3.43958	0	0	0	12.3857	0.160231	0.795252
AAEAEVELSAR	F5H4B6	ALDH16A1	Aldehyde dehydrogenase family 16 member A1		1	1		2.15208e+06	502713		4.64666e-07	1.98921e-06		-21.0373	-18.9394	0	0	0	-19.9883	0.000131258	3.88188
AALLWALAAALER	F5H4B6	ALDH16A1	Aldehyde dehydrogenase family 16 member A1	1472000	1	1.30514e+06	2.4164e+06	2.42061e+06	587455	0.609171	4.1312e-07	2.22169	-0.71508		1.15166	0	0	0	0.218289	0.774247	0.111121
VQAQGHTLQVAGLR	F5H4B6	ALDH16A1	Aldehyde dehydrogenase family 16 member A1	4422600	4.32463e+06	4.01519e+06	5.04787e+06	7.27672e+06	1.07949e+06	0.876132	0.59431	3.71952	-0.19078	-0.750711	1.89512	0	0	0	0.317876	0.71309	0.146855
GAVEAAHQAFPGWAGQSPGAR	F5H4B6	ALDH16A1	Aldehyde dehydrogenase family 16 member A1	4304800	4.24451e+06	4.8514e+06	4.50731e+06	6.25116e+06	834396	0.955071	0.678995	5.81426	-0.0663207	-0.558527	2.5396	0	0	0	0.63825	0.543014	0.265189
LGQALELGYGLQVGTVWINAHGLR	F5H4B6	ALDH16A1	Aldehyde dehydrogenase family 16 member A1	1103900	917711	1	1.11166e+06	1	1	0.993019	917711	1	-0.0101067	19.8077		0	0	0	9.89879	0.272622	0.56444
AWDQEAEGAGPELGLR	F5H4B6	ALDH16A1	Aldehyde dehydrogenase family 16 member A1	5287300	1	4.1097e+06	4.88702e+06	1	1	1.08191	1	4.1097e+06	0.113577		21.9706	0	0	0	11.0421	0.268256	0.571451
LGSAVVTR	P54886-2	ALDH18A1	Delta-1-pyrroline-5-carboxylate synthase;Glutamate 5-kinase;Gamma-glutamyl phosphate reductase	1246400	1	1	1.23652e+06	4.67354e+06	1.26914e+06	1.00799	2.13971e-07	7.87937e-07	0.0114867	-22.1561	-20.2754	0	0	0	-14.14	0.117113	0.931395
FGLGAEVGISTSR	P54886-2	ALDH18A1	Delta-1-pyrroline-5-carboxylate synthase;Glutamate 5-kinase;Gamma-glutamyl phosphate reductase	18534000	4.60764e+06	5.24039e+06	2.02506e+07	3.17356e+07	3.36187e+06	0.915232	0.145188	1.55877	-0.127791	-2.784	0.640408	0	0	0	-0.757128	0.505941	0.2959
TPLFDQIIDMLRVEQVK	P54886-2	ALDH18A1	Delta-1-pyrroline-5-carboxylate synthase;Glutamate 5-kinase;Gamma-glutamyl phosphate reductase	1014900	3.42621e+06	1.15398e+06	1.52808e+06	7.23189e+06	1.0838e+06	0.664168	0.473764	1.06476	-0.59038	-1.07776	0.0905231	0	0	0	-0.525872	0.195568	0.708703
HEILLSQSVR	P54886-2	ALDH18A1	Delta-1-pyrroline-5-carboxylate synthase;Glutamate 5-kinase;Gamma-glutamyl phosphate reductase	1598600	1.62448e+06	1.13181e+06	1.55708e+06	3.03079e+06	1	1.02666	0.535993		0.0379648	-0.899713		0	0	0	-0.430874	0.305383	0.515155
EAVQLVNTREEVEDLCR	P54886-2	ALDH18A1	Delta-1-pyrroline-5-carboxylate synthase;Glutamate 5-kinase;Gamma-glutamyl phosphate reductase	3189400	3.21303e+06	3.0089e+06	2.8359e+06	5.54316e+06	1	1.12465	0.579639	3.0089e+06	0.16948	-0.786773		0	0	0	-0.308646	0.450162	0.346631
TPLFDQIIDMLR	P54886-2	ALDH18A1	Delta-1-pyrroline-5-carboxylate synthase;Glutamate 5-kinase;Gamma-glutamyl phosphate reductase	12402000	6.01956e+06	1.20997e+07	1.45886e+07	3.14083e+07	3.68873e+06	0.850115	0.191655	3.28017	-0.23427	-2.38341	1.71377	0	0	0	-0.301305	0.811552	0.0906837
LIDIFYPGDQQSVTFGTK	P54886-2	ALDH18A1	Delta-1-pyrroline-5-carboxylate synthase;Glutamate 5-kinase;Gamma-glutamyl phosphate reductase	15683000	1.60891e+07	1.09933e+07	1.76893e+07	3.29793e+07	4.17793e+06	0.88658	0.487854	2.63127	-0.173678	-1.03548	1.39576	0	0	0	0.0622013	0.934553	0.0293959
GDECGLALGR	P54886-2	ALDH18A1	Delta-1-pyrroline-5-carboxylate synthase;Glutamate 5-kinase;Gamma-glutamyl phosphate reductase	11366000	7.86262e+06	1.20952e+07	1.36901e+07	2.03867e+07	2.86176e+06	0.830237	0.385674	4.22648	-0.268405	-1.37454	2.07946	0	0	0	0.145503	0.893291	0.0490069
LDKMIDLIIPR	P54886-2	ALDH18A1	Delta-1-pyrroline-5-carboxylate synthase;Glutamate 5-kinase;Gamma-glutamyl phosphate reductase	3498400	3.98175e+06	3.38423e+06	4.11317e+06	6.9033e+06	1.18473e+06	0.850536	0.57679	2.85654	-0.233556	-0.793882	1.51427	0	0	0	0.162276	0.826862	0.082567
GPVGLEGLLTTK	P54886-2	ALDH18A1	Delta-1-pyrroline-5-carboxylate synthase;Glutamate 5-kinase;Gamma-glutamyl phosphate reductase	42182000	2.7201e+07	4.21708e+07	4.79216e+07	6.14195e+07	1.09952e+07	0.880229	0.442872	3.8354	-0.184049	-1.17504	1.93938	0	0	0	0.19343	0.843523	0.073903
MLATLEPEQR	P54886-2	ALDH18A1	Delta-1-pyrroline-5-carboxylate synthase;Glutamate 5-kinase;Gamma-glutamyl phosphate reductase	10516000	9.58545e+06	9.38233e+06	1.12762e+07	2.04706e+07	2.59404e+06	0.932584	0.468253	3.61688	-0.100694	-1.09464	1.85475	0	0	0	0.219804	0.812228	0.0903223
FASYLTFSPSEVK	P54886-2	ALDH18A1	Delta-1-pyrroline-5-carboxylate synthase;Glutamate 5-kinase;Gamma-glutamyl phosphate reductase	17626000	1.77841e+07	1.96029e+07	2.14149e+07	3.76225e+07	4.71833e+06	0.82307	0.472699	4.15462	-0.280913	-1.08101	2.05472	0	0	0	0.230932	0.818156	0.0871639
TDLLIVLSDVEGLFDSPPGSDDAK	P54886-2	ALDH18A1	Delta-1-pyrroline-5-carboxylate synthase;Glutamate 5-kinase;Gamma-glutamyl phosphate reductase	16177000	1.90618e+07	1.43111e+07	2.24434e+07	2.33731e+07	4.86321e+06	0.720792	0.815544	2.94273	-0.472346	-0.294165	1.55715	0	0	0	0.263548	0.705402	0.151564
SWSNIPFITVPLSR	P54886-2	ALDH18A1	Delta-1-pyrroline-5-carboxylate synthase;Glutamate 5-kinase;Gamma-glutamyl phosphate reductase	2819200	3.38661e+06	2.72494e+06	3.65066e+06	6.51442e+06	614901	0.772245	0.519863	4.43151	-0.37287	-0.943795	2.1478	0	0	0	0.277044	0.785025	0.105117
NLNGTLHELLR	P54886-2	ALDH18A1	Delta-1-pyrroline-5-carboxylate synthase;Glutamate 5-kinase;Gamma-glutamyl phosphate reductase	4766700	6.03789e+06	3.97488e+06	6.17326e+06	9.872e+06	1.02815e+06	0.772153	0.611617	3.86605	-0.373042	-0.709299	1.95086	0	0	0	0.289507	0.746661	0.126876
LNSLAIGLR	P54886-2	ALDH18A1	Delta-1-pyrroline-5-carboxylate synthase;Glutamate 5-kinase;Gamma-glutamyl phosphate reductase	25222000	1.82952e+07	2.45061e+07	2.40155e+07	4.43112e+07	5.6366e+06	1.05024	0.412879	4.34768	0.0707197	-1.27621	2.12025	0	0	0	0.304919	0.77289	0.111882
AEIIHHLADLLTDQRDEILLANKK	P54886-2	ALDH18A1	Delta-1-pyrroline-5-carboxylate synthase;Glutamate 5-kinase;Gamma-glutamyl phosphate reductase	54961000	5.46829e+07	6.21779e+07	7.03342e+07	9.43041e+07	1.43685e+07	0.781427	0.579858	4.32736	-0.355817	-0.786229	2.11349	0	0	0	0.323814	0.738138	0.131863
LASIVEQVSVLQNQGR	P54886-2	ALDH18A1	Delta-1-pyrroline-5-carboxylate synthase;Glutamate 5-kinase;Gamma-glutamyl phosphate reductase	35590000	2.74382e+07	3.09221e+07	3.94826e+07	5.5198e+07	6.81682e+06	0.90141	0.497087	4.53614	-0.149744	-1.00843	2.18147	0	0	0	0.341097	0.738489	0.131656
GKDHVVSDFSEHGSLK	P54886-2	ALDH18A1	Delta-1-pyrroline-5-carboxylate synthase;Glutamate 5-kinase;Gamma-glutamyl phosphate reductase	48317000	4.34601e+07	4.17666e+07	5.21096e+07	6.92571e+07	1.1226e+07	0.927219	0.627518	3.72053	-0.109019	-0.672272	1.89551	0	0	0	0.371406	0.658483	0.181455
VGTFFSEVKPAGPTVEQQGEMAR	P54886-2	ALDH18A1	Delta-1-pyrroline-5-carboxylate synthase;Glutamate 5-kinase;Gamma-glutamyl phosphate reductase	30524000	3.16966e+07	3.1099e+07	3.20804e+07	5.70603e+07	7.21771e+06	0.951485	0.555493	4.30871	-0.0717474	-0.848159	2.10726	0	0	0	0.395783	0.677736	0.16894
TEYGDLELCIEVVDNVQDAIDHIHK	P54886-2	ALDH18A1	Delta-1-pyrroline-5-carboxylate synthase;Glutamate 5-kinase;Gamma-glutamyl phosphate reductase	11050000	1.24313e+07	1.13416e+07	1.48352e+07	1.36819e+07	3.30075e+06	0.744849	0.908591	3.43607	-0.42498	-0.138297	1.78076	0	0	0	0.405828	0.58929	0.229671
EAVQLVNTR	P54886-2	ALDH18A1	Delta-1-pyrroline-5-carboxylate synthase;Glutamate 5-kinase;Gamma-glutamyl phosphate reductase	15760000	8.32674e+06	1.11823e+07	1.6249e+07	1.95707e+07	1.96461e+06	0.969908	0.42547	5.69185	-0.04408	-1.23287	2.5089	0	0	0	0.410648	0.728746	0.137424
VSGHVITDIVEGKK	P54886-2	ALDH18A1	Delta-1-pyrroline-5-carboxylate synthase;Glutamate 5-kinase;Gamma-glutamyl phosphate reductase	9473900	1.67264e+07	1.23449e+07	1.15026e+07	2.58882e+07	2.63691e+06	0.82363	0.646101	4.68157	-0.279932	-0.630168	2.22699	0	0	0	0.438965	0.65116	0.186312
DSKCEYPAACNALETLLIHR	P54886-2	ALDH18A1	Delta-1-pyrroline-5-carboxylate synthase;Glutamate 5-kinase;Gamma-glutamyl phosphate reductase	2626700	2.08973e+06	2.34905e+06	2.34074e+06	3.63662e+06	581680	1.12217	0.574634	4.0384	0.166289	-0.799284	2.01378	0	0	0	0.460263	0.606773	0.216974
VSGHVITDIVEGK	P54886-2	ALDH18A1	Delta-1-pyrroline-5-carboxylate synthase;Glutamate 5-kinase;Gamma-glutamyl phosphate reductase	25866000	1.96838e+07	2.18087e+07	2.50509e+07	3.51762e+07	4.79712e+06	1.03254	0.559576	4.54621	0.0461951	-0.837593	2.18466	0	0	0	0.464422	0.632009	0.199277
KVGTFFSEVKPAGPTVEQQGEMAR	P54886-2	ALDH18A1	Delta-1-pyrroline-5-carboxylate synthase;Glutamate 5-kinase;Gamma-glutamyl phosphate reductase	30855000	2.81651e+07	2.52944e+07	3.07577e+07	5.06053e+07	5.14105e+06	1.00316	0.556564	4.92009	0.00455604	-0.845381	2.29868	0	0	0	0.485953	0.632091	0.19922
LRHEILLSQSVR	P54886-2	ALDH18A1	Delta-1-pyrroline-5-carboxylate synthase;Glutamate 5-kinase;Gamma-glutamyl phosphate reductase	27500000	1.99525e+07	1.95178e+07	2.47973e+07	3.6865e+07	4.169e+06	1.10899	0.541233	4.68164	0.149249	-0.885677	2.22702	0	0	0	0.496862	0.616039	0.210392
MIDLIIPR	P54886-2	ALDH18A1	Delta-1-pyrroline-5-carboxylate synthase;Glutamate 5-kinase;Gamma-glutamyl phosphate reductase	5981000	5.2032e+06	6.97819e+06	6.57048e+06	9.87611e+06	1.18162e+06	0.910283	0.526847	5.90562	-0.135612	-0.924544	2.56209	0	0	0	0.500644	0.66003	0.180436
CEYPAACNALETLLIHR	P54886-2	ALDH18A1	Delta-1-pyrroline-5-carboxylate synthase;Glutamate 5-kinase;Gamma-glutamyl phosphate reductase	4281200	4.63014e+06	3.52856e+06	3.34157e+06	6.37806e+06	1.15856e+06	1.2812	0.725949	3.04565	0.357491	-0.46206	1.60675	0	0	0	0.500728	0.451957	0.344903
ILHLLTQEALSIHGVK	P54886-2	ALDH18A1	Delta-1-pyrroline-5-carboxylate synthase;Glutamate 5-kinase;Gamma-glutamyl phosphate reductase	18318000	1.36621e+07	1.90285e+07	2.41976e+07	2.51593e+07	2.69704e+06	0.757017	0.543022	7.05531	-0.401602	-0.880916	2.81871	0	0	0	0.512064	0.682115	0.166143
YGSSHTDVIVTEDENTAEFFLQHVDSACVFWNASTR	P54886-2	ALDH18A1	Delta-1-pyrroline-5-carboxylate synthase;Glutamate 5-kinase;Gamma-glutamyl phosphate reductase	3723400	4.99867e+06	4.24664e+06	5.41104e+06	1	1.34552e+06	0.688111	4.99867e+06	3.15612	-0.539286		1.65815	0	0	0	0.559434	0.543557	0.264755
YLHENLPIPQR	P54886-2	ALDH18A1	Delta-1-pyrroline-5-carboxylate synthase;Glutamate 5-kinase;Gamma-glutamyl phosphate reductase	27815000	2.35096e+07	2.20909e+07	2.33205e+07	3.83138e+07	4.64887e+06	1.19273	0.613606	4.75188	0.254265	-0.704616	2.2485	0	0	0	0.599383	0.528639	0.276841
AALWALQGGTSVVIANGTHPK	P54886-2	ALDH18A1	Delta-1-pyrroline-5-carboxylate synthase;Glutamate 5-kinase;Gamma-glutamyl phosphate reductase	14946000	1.06904e+07	1.29943e+07	1.30526e+07	1.80505e+07	2.49243e+06	1.14506	0.59225	5.21351	0.195427	-0.755723	2.38226	0	0	0	0.60732	0.548947	0.260469
QIAASSQDSVGR	P54886-2	ALDH18A1	Delta-1-pyrroline-5-carboxylate synthase;Glutamate 5-kinase;Gamma-glutamyl phosphate reductase	3383400	1	2.73592e+06	2.82497e+06	7.61289e+06	1.09668e+06	1.19768	1.31356e-07	2.49473	0.260239		1.31888	0	0	0	0.789562	0.139157	0.856495
EMMLVTSGAVAFGK	P54886-2	ALDH18A1	Delta-1-pyrroline-5-carboxylate synthase;Glutamate 5-kinase;Gamma-glutamyl phosphate reductase	6893400	1	6.14422e+06	7.34139e+06	2.2654e+07	1.50981e+06	0.938978	4.41423e-08	4.06954	-0.0908368		2.02487	0	0	0	0.967015	0.307516	0.512132
EMAIPVLEAR	P54886-2	ALDH18A1	Delta-1-pyrroline-5-carboxylate synthase;Glutamate 5-kinase;Gamma-glutamyl phosphate reductase	8533600	1	6.43546e+06	8.59792e+06	1.11352e+07	1.30786e+06	0.992519	8.9805e-08	4.92062	-0.0108339		2.29884	0	0	0	1.144	0.275868	0.559298
DHVVSDFSEHGSLK	P54886-2	ALDH18A1	Delta-1-pyrroline-5-carboxylate synthase;Glutamate 5-kinase;Gamma-glutamyl phosphate reductase	3258300	1	2.03867e+06	1	1	410927	3258300	1	4.96115	21.6357		2.31067	0	0	0	11.9732	0.195003	0.709958
AEIIHHLADLLTDQR	P54886-2	ALDH18A1	Delta-1-pyrroline-5-carboxylate synthase;Glutamate 5-kinase;Gamma-glutamyl phosphate reductase	4204900	1	3.80984e+06	1	1	1	4204900	1	3.80984e+06	22.0036		21.8613	0	0	0	21.9325	3.12036e-08	7.5058
ADPAALMASLHLLPSPTPNLEIK	O94788	ALDH1A2	Retinal dehydrogenase 2	3400300	2.19795e+06	3.27428e+06	1	1.9346e+06	5.94798e+06	3400300	1.13613	0.550486		0.184123	-0.861223	0	0	0	-0.33855	0.448778	0.347968
IAKEEIFGPVQEILR	O94788	ALDH1A2	Retinal dehydrogenase 2	1899000	1.89091e+06	1	3.59041e+06	1.5114e+06	5.13172e+06	0.528909	1.25109	1.94866e-07	-0.918908	0.323189		0	0	0	-0.29786	0.56573	0.247391
IFINNEWQNSESGR	O94788	ALDH1A2	Retinal dehydrogenase 2	2580500	4.71362e+06	3.86313e+06	1.90204e+06	4.6688e+06	6.67989e+06	1.3567	1.0096	0.578323	0.440103	0.0137832	-0.790052	0	0	0	-0.112055	0.77154	0.112641
VFPVYNPATGEQVCEVQEADKADIDK	O94788	ALDH1A2	Retinal dehydrogenase 2	3229900	1.83746e+06	5.35012e+06	3.36062e+06	1	5.53479e+06	0.961102	1.83746e+06	0.966635	-0.0572388		-0.0489571	0	0	0	-0.053098	0.000427897	3.36866
EAGFPPGVINILPGYGPTAGAAIASHIGIDK	O94788	ALDH1A2	Retinal dehydrogenase 2	1475400	2.70442e+06	2.44109e+06	1.24771e+06	1	3.0759e+06	1.18249	2.70442e+06	0.793621	0.241823		-0.333479	0	0	0	-0.045828	0.844447	0.0734278
ANNSDFGLVAAVFTNDINK	O94788	ALDH1A2	Retinal dehydrogenase 2	24907000	1.3826e+07	2.00071e+07	2.09988e+07	2.78919e+07	1.13323e+07	1.18611	0.495699	1.76549	0.246244	-1.01247	0.820067	0	0	0	0.0179485	0.975132	0.0109368
SPNIIFADADLDYAVEQAHQGVFFNQGQCCTAGSR	O94788	ALDH1A2	Retinal dehydrogenase 2	1683800	1	2.24078e+06	1.96285e+06	1.34998e+06	1	0.857834	7.40752e-07	2.24078e+06	-0.221229	-20.3645	21.0956	0	0	0	0.169944	0.989352	0.004649
LAFSLGSVWR	O94788	ALDH1A2	Retinal dehydrogenase 2	2686100	2.23795e+06	2.42004e+06	2.13561e+06	979940	3.65003e+06	1.25777	2.28377	0.663019	0.330865	1.19141	-0.592877	0	0	0	0.309801	0.580034	0.236546
VVGSPFDPTTEQGPQIDKK	O94788	ALDH1A2	Retinal dehydrogenase 2	9735300	5.24188e+06	1.10394e+07	5.14525e+06	3.56244e+06	1.2916e+07	1.8921	1.47143	0.854706	0.919985	0.557217	-0.226501	0	0	0	0.416901	0.285326	0.544659
MTSSKIEMPGEVK	O94788	ALDH1A2	Retinal dehydrogenase 2	1079300	779960	975005	1	1	1	1079300	779960	975005	20.0417	19.573	19.895	0	0	0	19.8366	1.4214e-08	7.84728
KTFPTVNPTTGEVIGHVAEGDRADVDR	P30837	ALDH1B1	Aldehyde dehydrogenase X, mitochondrial	2030600	4.3796e+06	1	4.69871e+06	1	7.49773e+06	0.432162		1.33374e-07	-1.21036		-22.838	0	0	0	-12.0242	0.23256	0.633465
EEIFGPVQPLFK	P30837	ALDH1B1	Aldehyde dehydrogenase X, mitochondrial	794490	1.78065e+06	1	1.69691e+06	759931	3.32655e+06	0.468197	2.34317	3.00612e-07	-1.09481	1.22846	-21.6656	0	0	0	-7.17731	0.379712	0.420546
GFFIKPTVFGGVQDDMR	P30837	ALDH1B1	Aldehyde dehydrogenase X, mitochondrial	2866700	5.77594e+06	5.79644e+06	5.31899e+06	2.86653e+06	1.29258e+07	0.538956	2.01496	0.448441	-0.891761	1.01075	-1.15701	0	0	0	-0.346006	0.638937	0.194542
VAEQTPLSALYLASLIK	P30837	ALDH1B1	Aldehyde dehydrogenase X, mitochondrial	7244500	1.22042e+07	9.99336e+06	1.1281e+07	5.17953e+06	1.51775e+07	0.642188	2.35625	0.658435	-0.638931	1.23649	-0.602888	0	0	0	-0.00177606	0.997849	0.000935245
IAKEEIFGPVQPLFK	P30837	ALDH1B1	Aldehyde dehydrogenase X, mitochondrial	8200600	9.31506e+06	9.93166e+06	1.04113e+07	4.72562e+06	1.53902e+07	0.787665	1.97118	0.645324	-0.344345	0.979061	-0.631905	0	0	0	0.000936968	0.998583	0.000615668
KVGNPFELDTQQGPQVDKEQFER	P30837	ALDH1B1	Aldehyde dehydrogenase X, mitochondrial	6161700	4.33064e+06	8.75171e+06	4.8583e+06	1	1.0659e+07	1.26828	4.33064e+06	0.821065	0.342878		-0.284431	0	0	0	0.0292235	0.908428	0.0417094
TFVEESIYNEFLER	P30837	ALDH1B1	Aldehyde dehydrogenase X, mitochondrial	3526100	4.70629e+06	2.5029e+06	2.81782e+06	2.06903e+06	5.1349e+06	1.25136	2.27463	0.48743	0.323493	1.18563	-1.03673	0	0	0	0.157465	0.819656	0.0863685
YGLAAAVFTR	P30837	ALDH1B1	Aldehyde dehydrogenase X, mitochondrial	8682100	8.75829e+06	9.74859e+06	6.79494e+06	4.31243e+06	1.42368e+07	1.27773	2.03094	0.684748	0.353582	1.02215	-0.546356	0	0	0	0.276458	0.575797	0.23973
VYLASLETLDNGKPFQESYALDLDEVIK	P30837	ALDH1B1	Aldehyde dehydrogenase X, mitochondrial	5755500	8.6575e+06	6.82904e+06	7.65006e+06	2.59396e+06	8.97485e+06	0.752347	3.33756	0.760908	-0.410529	1.73879	-0.394206	0	0	0	0.311353	0.685182	0.164194
LAPALATGNTVVMK	P30837	ALDH1B1	Aldehyde dehydrogenase X, mitochondrial	3345300	5.7904e+06	6.53489e+06	4.16053e+06	2.27739e+06	6.77058e+06	0.804056	2.54255	0.965189	-0.314632	1.34628	-0.0511171	0	0	0	0.326843	0.560407	0.251496
VGNPFELDTQQGPQVDKEQFER	P30837	ALDH1B1	Aldehyde dehydrogenase X, mitochondrial	13262000	1.55393e+07	1.54241e+07	1.02981e+07	6.53651e+06	2.21261e+07	1.28782	2.37731	0.697101	0.364926	1.24933	-0.52056	0	0	0	0.364566	0.514932	0.28825
LLNLLADLVER	P30837	ALDH1B1	Aldehyde dehydrogenase X, mitochondrial	472640	784134	830360	1	366124	1.0064e+06	472640	2.14172	0.82508		1.09877	-0.277394	0	0	0	0.410686	0.481815	0.31712
VLGYIQLGQK	P30837	ALDH1B1	Aldehyde dehydrogenase X, mitochondrial	8970300	1.12066e+07	1.0779e+07	6.61182e+06	4.76508e+06	1.46402e+07	1.35671	2.35181	0.736256	0.44011	1.23377	-0.441721	0	0	0	0.410721	0.443815	0.352798
HEPVGVCGQIIPWNFPLVMQGWK	P30837	ALDH1B1	Aldehyde dehydrogenase X, mitochondrial	1235500		1.15006e+06	1	1	1	1235500	0	1.15006e+06	20.2367		20.1333	0	0	0	20.185	1.53373e-08	7.81425
LLCGGGIAADR	P05091	ALDH2	Aldehyde dehydrogenase, mitochondrial	2856400		2.44255e+06	5.06384e+06		1.05867e+07	0.564078		0.230718	-0.826034		-2.1158	0	0	0	-1.47092	0.0549861	1.25975
VAFTGSTEIGR	P05091	ALDH2	Aldehyde dehydrogenase, mitochondrial	1006200	2.20069e+06	2.39048e+06	2.38725e+06	1	4.17297e+06	0.421489		0.572849	-1.24643		-0.803772	0	0	0	-1.0251	0.00840054	2.07569
VVGNPFDSKTEQGPQVDETQFK	P05091	ALDH2	Aldehyde dehydrogenase, mitochondrial	1	2.35849e+06	1.77632e+06	2.37156e+06	2.51568e+06	5.13926e+06	4.21663e-07	0.937516	0.345637		-0.0930848	-1.53267	0	0	0	-0.812878	0.22698	0.644012
VIQVAAGSSNLKR	P05091	ALDH2	Aldehyde dehydrogenase, mitochondrial	4726900	9.24379e+06	6.48439e+06	9.85124e+06	6.9295e+06	1.54857e+07	0.479828	1.33398	0.418735	-1.05941	0.415734	-1.25589	0	0	0	-0.633189	0.296242	0.528353
EAGFPPGVVNIVPGFGPTAGAAIASHEDVDKVAFTGSTEIGR	P05091	ALDH2	Aldehyde dehydrogenase, mitochondrial	2054600	6.3265e+06	6.54609e+06	4.99435e+06	3.79287e+06	9.30668e+06	0.411385	1.668	0.703376	-1.28144	0.738118	-0.507633	0	0	0	-0.350318	0.583568	0.233908
AAFQLGSPWR	P05091	ALDH2	Aldehyde dehydrogenase, mitochondrial	6863900	7.92543e+06	5.41809e+06	5.75572e+06	1	1.03639e+07	1.19253	7.92543e+06	0.522786	0.254032		-0.935706	0	0	0	-0.340837	0.498038	0.302737
VIQVAAGSSNLK	P05091	ALDH2	Aldehyde dehydrogenase, mitochondrial	1171200	2.16303e+06	1.89971e+06	1.99858e+06	1.00541e+06	2.89431e+06	0.586016	2.15138	0.656361	-0.770987	1.10526	-0.607438	0	0	0	-0.0910541	0.886729	0.0522092
VAEQTPLTALYVANLIK	P05091	ALDH2	Aldehyde dehydrogenase, mitochondrial	5719700	6.18255e+06	7.62919e+06	7.3603e+06	4.45037e+06	9.91574e+06	0.777101	1.38922	0.769402	-0.363825	0.474276	-0.378191	0	0	0	-0.0892468	0.767303	0.115033
TEQGPQVDETQFK	P05091	ALDH2	Aldehyde dehydrogenase, mitochondrial	5024000	5.67669e+06	6.76152e+06	5.23268e+06	1	6.69279e+06	0.96012	5.67669e+06	1.01027	-0.0587131		0.0147405	0	0	0	-0.0219863	0.48062	0.318198
LGPALATGNVVVMK	P05091	ALDH2	Aldehyde dehydrogenase, mitochondrial	4296700	3.66199e+06	4.06737e+06	3.45212e+06	2.3821e+06	7.64261e+06	1.24466	1.5373	0.532197	0.315748	0.620395	-0.909968	0	0	0	0.00872491	0.98601	0.0061189
KTFPTVNPSTGEVICQVAEGDKEDVDK	P05091	ALDH2	Aldehyde dehydrogenase, mitochondrial	2078800	6.49702e+06	7.30761e+06	4.96969e+06	1.98034e+06	8.55631e+06	0.418296	3.28077	0.854061	-1.2574	1.71403	-0.227589	0	0	0	0.0763471	0.934374	0.029479
ANNSTYGLAAAVFTK	P05091	ALDH2	Aldehyde dehydrogenase, mitochondrial	7575400	6.69646e+06	7.31813e+06	5.97094e+06	3.61484e+06	1.22599e+07	1.26871	1.85249	0.596915	0.343365	0.889465	-0.744403	0	0	0	0.162809	0.751638	0.123992
ELGEYGLQAYTEVK	P05091	ALDH2	Aldehyde dehydrogenase, mitochondrial	5863700	6.91564e+06	7.47635e+06	6.45068e+06	2.71666e+06	1.119e+07	0.909004	2.54564	0.668125	-0.137641	1.34803	-0.581809	0	0	0	0.209527	0.737689	0.132127
TFVQEDIYDEFVER	P05091	ALDH2	Aldehyde dehydrogenase, mitochondrial	3432300	3.44565e+06	3.9227e+06	3.27039e+06	1.11005e+06	5.53102e+06	1.04951	3.10405	0.709219	0.0697134	1.63415	-0.495696	0	0	0	0.402723	0.561567	0.250598
YIAPTVLTDVDPK	J3QRD1	ALDH3A2	Fatty aldehyde dehydrogenase	5973600	4.27546e+06	3.82809e+06	4.17818e+06	3.0199e+06	1.02392e+07	1.42971	1.41576	0.373865	0.515725	0.501577	-1.41941	0	0	0	-0.134037	0.844987	0.0731499
ILSLLEGQK	J3QRD1	ALDH3A2	Fatty aldehyde dehydrogenase	1958400	2.58959e+06	1.99332e+06	1.6532e+06	1.5025e+06	3.46864e+06	1.18461	1.72352	0.574668	0.244415	0.785354	-0.799199	0	0	0	0.0768569	0.876746	0.0571264
LLPQYLDQDLYIVINGGVEETTELLK	J3QRD1	ALDH3A2	Fatty aldehyde dehydrogenase	3106200	3.59795e+06	1.19451e+06	2.37268e+06	1.52094e+06	3.09435e+06	1.30915	2.36562	0.38603	0.388632	1.24222	-1.37321	0	0	0	0.0858783	0.916572	0.0378333
FDHIFYTGNTAVGK	J3QRD1	ALDH3A2	Fatty aldehyde dehydrogenase	4098500	1	2.78608e+06	1.99564e+06	1.67198e+06	4.92314e+06	2.05373	5.98095e-07	0.565915	1.03825		-0.821343	0	0	0	0.108452	0.885585	0.0527699
VMQEEIFGPILPIVPVK	J3QRD1	ALDH3A2	Fatty aldehyde dehydrogenase	1188700	1.55393e+06	1.6087e+06	1.19539e+06	893168	2.19832e+06	0.994402	1.7398	0.731786	-0.00809944	0.798922	-0.450506	0	0	0	0.113439	0.771939	0.112417
EKDILTAIAADLCK	J3QRD1	ALDH3A2	Fatty aldehyde dehydrogenase	3043700	2.32469e+06	2.21413e+06	2.64254e+06	1.19916e+06	3.55041e+06	1.15181	1.9386	0.623626	0.203901	0.955015	-0.681247	0	0	0	0.159223	0.753259	0.123056
SPCYIDKDCDLDIVCR	J3QRD1	ALDH3A2	Fatty aldehyde dehydrogenase	2463800	4.26059e+06	1	3.10828e+06	2.27642e+06	5.48815e+06	0.792658	1.87162	1.82211e-07	-0.33523	0.90429		0	0	0	0.28453	0.581512	0.235442
VANEPVLAFTQGSPER	Q5TF55	ALDH4A1	Delta-1-pyrroline-5-carboxylate dehydrogenase, mitochondrial	2067400	1.63741e+06	1.90341e+06	1	700052	2.28703e+06	2067400	2.33899	0.832262		1.22588	-0.26489	0	0	0	0.480497	0.450734	0.34608
NTGQTCVCSNQFLVQR	C9J8Q5	ALDH5A1	Succinate-semialdehyde dehydrogenase, mitochondrial	1810700	2.84104e+06	2.88976e+06	2.23565e+06	1	5.37503e+06	0.809921	2.84104e+06	0.537628	-0.304147		-0.89532	0	0	0	-0.599734	0.0724187	1.14015
EVGEAICTDPLVSK	C9J8Q5	ALDH5A1	Succinate-semialdehyde dehydrogenase, mitochondrial	2121600	4.70426e+06	4.85968e+06	4.61954e+06	3.52109e+06	7.74184e+06	0.459266	1.33602	0.627717	-1.1226	0.417943	-0.671814	0	0	0	-0.458823	0.372463	0.428916
YGIDEYLELK	C9J8Q5	ALDH5A1	Succinate-semialdehyde dehydrogenase, mitochondrial	2345800	1	3.23318e+06	1.87192e+06	914064	3.81237e+06	1.25315	1.09402e-06	0.848076	0.325564		-0.237735	0	0	0	0.0439148	0.8477	0.0717577
LAGLSAALLR	C9J8Q5	ALDH5A1	Succinate-semialdehyde dehydrogenase, mitochondrial	4525800	5.10546e+06	6.09092e+06	5.19275e+06	2.5808e+06	8.09966e+06	0.871562	1.97825	0.751998	-0.198325	0.984224	-0.4112	0	0	0	0.1249	0.78782	0.103573
VAEQLEVGMVGVNEGLISSVECPFGGVK	C9J8Q5	ALDH5A1	Succinate-semialdehyde dehydrogenase, mitochondrial	1	2.57116e+06	2.59226e+06	2.00671e+06	1.23543e+06	3.33568e+06	4.98329e-07	2.08119	0.77713		1.05741	-0.363772	0	0	0	0.346818	0.559313	0.252345
VGNGFEEGTTQGPLINEK	C9J8Q5	ALDH5A1	Succinate-semialdehyde dehydrogenase, mitochondrial	1	2.771e+06	1.65449e+06	1.10641e+06	1	1	9.03827e-07	2.771e+06	1.65449e+06	-20.0774	21.402	20.658	0	0	0	7.32749	0.621202	0.206767
VGNPWDPNVLYGPLHTK	P49419-2	ALDH7A1	Alpha-aminoadipic semialdehyde dehydrogenase	1	1	1	1.46741e+07	1.12656e+07	2.46564e+07	6.81473e-08	8.87658e-08	4.05574e-08	-23.8068	-23.4254	-24.5555	0	0	0	-23.9292	2.21798e-07	6.65404
ELGLREENEGVYNGSWGGR	P49419-2	ALDH7A1	Alpha-aminoadipic semialdehyde dehydrogenase	1	1	2.24436e+06	3.10155e+06	2.27042e+06	6.3953e+06	3.22419e-07	4.40447e-07	0.350939	-21.5646	-21.1145	-1.51071	0	0	0	-14.7299	0.089797	1.04674
RLFIHESIHDEVVNR	P49419-2	ALDH7A1	Alpha-aminoadipic semialdehyde dehydrogenase	1707400	1.13247e+07	8.04494e+06	7.97176e+06	5.99265e+06	6.23118e+06	0.214181	1.88976	1.29108	-2.2231	0.918203	0.368577	0	0	0	-0.312105	0.763417	0.117238
STLLINQPQYAWLK	P49419-2	ALDH7A1	Alpha-aminoadipic semialdehyde dehydrogenase	2309800	5.34684e+06	3.46653e+06	4.65849e+06	2.61805e+06	6.58741e+06	0.495826	2.0423	0.526236	-1.0121	1.0302	-0.926218	0	0	0	-0.302706	0.673443	0.171699
GEVITTYCPANNEPIAR	P49419-2	ALDH7A1	Alpha-aminoadipic semialdehyde dehydrogenase	9004000	9.46613e+06	1.08728e+07	9.17295e+06	1	1.6062e+07	0.981582	9.46613e+06	0.676927	-0.0268197		-0.562928	0	0	0	-0.294874	0.236455	0.626252
IWADIPAPK	P49419-2	ALDH7A1	Alpha-aminoadipic semialdehyde dehydrogenase	3672300	5.12063e+06	3.40103e+06	4.06063e+06	2.65659e+06	9.03181e+06	0.904367	1.92752	0.376561	-0.145019	0.946748	-1.40904	0	0	0	-0.202439	0.780957	0.107373
GSDCGIVNVNIPTSGAEIGGAFGGEK	P49419-2	ALDH7A1	Alpha-aminoadipic semialdehyde dehydrogenase	7750000	9.13079e+06	1.21041e+07	1.0279e+07	4.00846e+06	1.75885e+07	0.753964	2.27788	0.688184	-0.407433	1.18769	-0.539133	0	0	0	0.0803753	0.891849	0.0497085
VNLLSFTGSTQVGK	P49419-2	ALDH7A1	Alpha-aminoadipic semialdehyde dehydrogenase	10606000	1.39196e+07	1.16753e+07	1.1265e+07	6.80797e+06	1.66365e+07	0.941502	2.04461	0.701787	-0.0869647	1.03182	-0.510895	0	0	0	0.144655	0.768961	0.114096
VLEDNKLPGAICSLTCGGADIGTAMAK	P49419-2	ALDH7A1	Alpha-aminoadipic semialdehyde dehydrogenase	5447600	5.67048e+06	7.65808e+06	4.14091e+06	1	7.87282e+06	1.31555	5.67048e+06	0.972724	0.395672		-0.0398977	0	0	0	0.177887	0.353234	0.451938
GAPTTSLISVAVTK	P49419-2	ALDH7A1	Alpha-aminoadipic semialdehyde dehydrogenase	12747000	1.41599e+07	1.16383e+07	8.89987e+06	7.34837e+06	1.53451e+07	1.43227	1.92694	0.758437	0.518302	0.946315	-0.398898	0	0	0	0.35524	0.421248	0.375463
VMDRPGNYVEPTIVTGLGHDASIAHTETFAPILYVFK	P49419-2	ALDH7A1	Alpha-aminoadipic semialdehyde dehydrogenase	4804000	6.41782e+06	3.55141e+06	5.50842e+06	2.23554e+06	1	0.872119	2.87081	3.55141e+06	-0.197403	1.52146		0	0	0	0.662029	0.377389	0.423211
SLLELGGNNAIIAFEDADLSLVVPSALFAAVGTAGQR	P49419-2	ALDH7A1	Alpha-aminoadipic semialdehyde dehydrogenase	3003100	3.52659e+06	1	3.63735e+06	422373	1.86292e+06	0.825629	8.34946	5.36791e-07	-0.276434	3.06168		0	0	0	1.39262	0.344502	0.462808
FKNEEEVFAWNNEVK	P49419-2	ALDH7A1	Alpha-aminoadipic semialdehyde dehydrogenase	5478100	6.6879e+06	4.4474e+06	1	1	1	5478100	6.6879e+06	4.4474e+06	22.3852	22.6731	22.0845	0	0	0	22.381	1.99296e-08	7.7005
VLCGGDIYVPEDPK	P49189	ALDH9A1	4-trimethylaminobutyraldehyde dehydrogenase	1	1	5.22348e+06	3.05644e+06	1.53656e+06	8.02305e+06	3.27178e-07	6.50804e-07	0.651059	-21.5434	-20.5513	-0.61914	0	0	0	-14.2379	0.10494	0.979058
VVAELQAGTCFINNYNVSPVELPFGGYKK	P49189	ALDH9A1	4-trimethylaminobutyraldehyde dehydrogenase	4908800	2.9063e+06	4.86629e+06	5.55718e+06	3.28309e+06	6.95555e+06	0.883326	0.885232	0.699627	-0.178983	-0.175873	-0.515342	0	0	0	-0.290066	0.061644	1.21011
EREDEIATMECINNGK	P49189	ALDH9A1	4-trimethylaminobutyraldehyde dehydrogenase	3371100	3.92902e+06	1.98279e+06	3.2079e+06	2.09984e+06	5.42703e+06	1.05087	1.8711	0.365356	0.071591	0.903889	-1.45263	0	0	0	-0.159049	0.829002	0.0814446
SPLIIFSDCDMNNAVK	P49189	ALDH9A1	4-trimethylaminobutyraldehyde dehydrogenase	6809700	8.77458e+06	7.61295e+06	9.13484e+06	3.69628e+06	1.43562e+07	0.745465	2.37389	0.530289	-0.423788	1.24726	-0.915149	0	0	0	-0.0305605	0.964994	0.0154753
VIATFTCSGEK	P49189	ALDH9A1	4-trimethylaminobutyraldehyde dehydrogenase	4914700	6.79083e+06	8.82102e+06	7.6516e+06	3.38568e+06	1.11166e+07	0.64231	2.00575	0.793499	-0.638658	1.00414	-0.3337	0	0	0	0.0105948	0.984251	0.00689395
IKIGDPLLEDTR	P49189	ALDH9A1	4-trimethylaminobutyraldehyde dehydrogenase	5017400	6.03656e+06	4.04531e+06	3.90496e+06	3.98857e+06	7.68448e+06	1.28488	1.51346	0.526426	0.361631	0.597854	-0.925697	0	0	0	0.0112629	0.982159	0.00781815
VIATFTCSGEKEVNLAVQNAK	P49189	ALDH9A1	4-trimethylaminobutyraldehyde dehydrogenase	14680000	1.3319e+07	8.25164e+06	9.96431e+06	7.12899e+06	2.15704e+07	1.47326	1.86829	0.382545	0.55901	0.901716	-1.3863	0	0	0	0.0248093	0.97389	0.0114901
VSFTGSVPTGMK	P49189	ALDH9A1	4-trimethylaminobutyraldehyde dehydrogenase	5354400	8.6685e+06	6.46009e+06	5.76581e+06	3.58138e+06	1.34624e+07	0.928647	2.42043	0.479863	-0.106798	1.27527	-1.05931	0	0	0	0.0363868	0.959757	0.0178387
EVNLAVQNAK	P49189	ALDH9A1	4-trimethylaminobutyraldehyde dehydrogenase	3051700	3.81113e+06	1	4.63383e+06	2.23014e+06	6.01664e+06	0.658569	1.70892	1.66206e-07	-0.602593	0.773083		0	0	0	0.0852452	0.878517	0.0562498
EILDKFTEEVVK	P49189	ALDH9A1	4-trimethylaminobutyraldehyde dehydrogenase	16944000	1.98385e+07	1.58865e+07	1.52598e+07	1.09032e+07	2.51644e+07	1.11037	1.81951	0.631309	0.151042	0.863548	-0.663581	0	0	0	0.117003	0.803955	0.0947681
VLCGGDIYVPEDPKLK	P49189	ALDH9A1	4-trimethylaminobutyraldehyde dehydrogenase	10438000	1.55546e+07	1.28891e+07	1.19372e+07	6.60754e+06	1.81301e+07	0.874406	2.35407	0.71092	-0.193625	1.23516	-0.49224	0	0	0	0.183098	0.748523	0.125795
ILLEAAR	P49189	ALDH9A1	4-trimethylaminobutyraldehyde dehydrogenase	5985100	7.43728e+06	7.4768e+06	5.00625e+06	3.4526e+06	1.08241e+07	1.19552	2.15411	0.690756	0.257644	1.10709	-0.533753	0	0	0	0.276995	0.590165	0.229027
REPLGVCVGIGAWNYPFQIASWK	P49189	ALDH9A1	4-trimethylaminobutyraldehyde dehydrogenase	10888000	1.41171e+07	8.05927e+06	1.26925e+07	3.53309e+06	1.43977e+07	0.857832	3.99569	0.559761	-0.221233	1.99845	-0.837118	0	0	0	0.313365	0.734341	0.134102
GIKPVTLELGGK	P49189	ALDH9A1	4-trimethylaminobutyraldehyde dehydrogenase	16343000	1.97469e+07	1.9492e+07	1.40506e+07	8.77764e+06	2.60436e+07	1.16315	2.24968	0.748438	0.218043	1.16972	-0.418045	0	0	0	0.32324	0.522147	0.282207
VVAELQAGTCFINNYNVSPVELPFGGYK	P49189	ALDH9A1	4-trimethylaminobutyraldehyde dehydrogenase	2111300	2.72549e+06	2.46774e+06	1	1.30295e+06	2.72185e+06	2111300	2.09179	0.906643		1.06474	-0.141394	0	0	0	0.461673	0.379955	0.420268
STGTFVVSQPLNYR	P49189	ALDH9A1	4-trimethylaminobutyraldehyde dehydrogenase	2322000	1	1.17581e+07	1.36875e+06	2.65435e+06	1	1.69643	3.76741e-07	1.17581e+07	0.762504	-21.3399	23.4872	0	0	0	0.969912	0.943854	0.0250954
ANDTTFGLAAGVFTR	P49189	ALDH9A1	4-trimethylaminobutyraldehyde dehydrogenase	3399100	2.23409e+06	4.75286e+06	1.59365e+06	993198	1.81956e+06	2.1329	2.24939	2.61209	1.09282	1.16953	1.38521	0	0	0	1.21585	0.000155707	3.80769
ALQASALK	P04075	ALDOA	Fructose-bisphosphate aldolase A;Fructose-bisphosphate aldolase		1	1		5.39701e+06	2.67164e+06		1.85288e-07	3.74302e-07		-22.3637	-21.3493	0	0	0	-21.8565	1.14008e-05	4.94306
ELSDIAHR	P04075	ALDOA	Fructose-bisphosphate aldolase A;Fructose-bisphosphate aldolase	1988600	2.40797e+06	1.09464e+06	1	4.62303e+06	6.98095e+06	1988600	0.520863	0.156803		-0.941024	-2.67297	0	0	0	-1.807	0.067878	1.16827
RLQSIGTENTEENRR	P04075	ALDOA	Fructose-bisphosphate aldolase A;Fructose-bisphosphate aldolase	12358000	1.67009e+07	3.2923e+06	2.42789e+06	2.56574e+07	4.3363e+07	5.09002	0.65092	0.0759242	2.34767	-0.619448	-3.7193	0	0	0	-0.663691	0.724001	0.140261
TVPPAVTGITFLSGGQSEEEASINLNAINK	P04075	ALDOA	Fructose-bisphosphate aldolase A;Fructose-bisphosphate aldolase	9255000	4.90766e+07	7.41174e+07	4.1248e+07	4.59494e+07	6.202e+07	0.224374	1.06806	1.19506	-2.15602	0.094989	0.257078	0	0	0	-0.601317	0.483113	0.315951
FSHEEIAMATVTALRR	P04075	ALDOA	Fructose-bisphosphate aldolase A;Fructose-bisphosphate aldolase	79008000	6.75774e+07	2.87633e+07	3.04831e+07	3.08808e+07	1.45263e+08	2.59186	2.18833	0.198008	1.37399	1.12983	-2.33637	0	0	0	0.055817	0.965077	0.0154381
RTVPPAVTGITFLSGGQSEEEASINLNAINK	P04075	ALDOA	Fructose-bisphosphate aldolase A;Fructose-bisphosphate aldolase	6325500	5.64838e+06	7.18522e+06	6.49286e+06	3.51573e+06	9.84668e+06	0.974224	1.6066	0.72971	-0.0376744	0.684015	-0.454604	0	0	0	0.0639121	0.856976	0.0670315
ALANSLACQGK	P04075	ALDOA	Fructose-bisphosphate aldolase A;Fructose-bisphosphate aldolase	122390000	1.27601e+08	1.49247e+08	1.11997e+08	8.26029e+07	1.95515e+08	1.0928	1.54475	0.763355	0.128027	0.627376	-0.389574	0	0	0	0.121943	0.699193	0.155403
QLLLTADDRVNPCIGGVILFHETLYQK	P04075	ALDOA	Fructose-bisphosphate aldolase A;Fructose-bisphosphate aldolase	99525000	9.88617e+07	4.54695e+07	5.94516e+07	4.22089e+07	1.31458e+08	1.67405	2.3422	0.345885	0.743344	1.22786	-1.53164	0	0	0	0.146524	0.871607	0.0596795
ALSDHHIYLEGTLLKPNMVTPGHACTQK	P04075	ALDOA	Fructose-bisphosphate aldolase A;Fructose-bisphosphate aldolase	45454000	1.47127e+08	1.62628e+08	1.28062e+08	2.78815e+07	2.11615e+08	0.354937	5.27687	0.768505	-1.49437	2.39968	-0.379873	0	0	0	0.175147	0.887087	0.0520339
FSHEEIAMATVTALR	P04075	ALDOA	Fructose-bisphosphate aldolase A;Fructose-bisphosphate aldolase	54513000	7.01296e+07	5.62859e+07	5.26925e+07	2.87322e+07	9.42238e+07	1.03455	2.4408	0.597364	0.0490032	1.28736	-0.743317	0	0	0	0.197681	0.754777	0.122182
CPLLKPWALTFSYGR	P04075	ALDOA	Fructose-bisphosphate aldolase A;Fructose-bisphosphate aldolase	43281000	5.27273e+07	1.78796e+07	2.86742e+07	1.27937e+07	6.93888e+07	1.5094	4.12136	0.257673	0.593979	2.04312	-1.95638	0	0	0	0.226905	0.855562	0.0677485
QLLLTADDR	P04075	ALDOA	Fructose-bisphosphate aldolase A;Fructose-bisphosphate aldolase	21197000	2.3419e+07	2.2522e+07	2.36399e+07	7.80733e+06	3.71334e+07	0.89666	2.99961	0.606515	-0.157367	1.58478	-0.721385	0	0	0	0.235342	0.751612	0.124007
GILAADESTGSIAKR	P04075	ALDOA	Fructose-bisphosphate aldolase A;Fructose-bisphosphate aldolase	105860000	9.91366e+07	5.38225e+07	5.06987e+07	4.93521e+07	1.35479e+08	2.08802	2.00876	0.397275	1.06214	1.00631	-1.33179	0	0	0	0.245552	0.771133	0.112871
LQSIGTENTEENRR	P04075	ALDOA	Fructose-bisphosphate aldolase A;Fructose-bisphosphate aldolase	204140000	2.10754e+08	2.09589e+08	1.65768e+08	1.10952e+08	2.83834e+08	1.23148	1.89952	0.738419	0.300391	0.925633	-0.437489	0	0	0	0.262845	0.541157	0.266677
ADDGRPFPQVIK	P04075	ALDOA	Fructose-bisphosphate aldolase A;Fructose-bisphosphate aldolase	256010000	2.80795e+08	3.06847e+08	2.17862e+08	1.41595e+08	3.85306e+08	1.1751	1.98309	0.796373	0.232783	0.987749	-0.328483	0	0	0	0.29735	0.479091	0.319582
PYQYPALTPEQKK	P04075	ALDOA	Fructose-bisphosphate aldolase A;Fructose-bisphosphate aldolase	55372000	7.19316e+07	2.2541e+07	1.89013e+07	3.16977e+07	7.68309e+07	2.92953	2.2693	0.293385	1.55067	1.18225	-1.76913	0	0	0	0.32126	0.775019	0.110688
GILAADESTGSIAK	P04075	ALDOA	Fructose-bisphosphate aldolase A;Fructose-bisphosphate aldolase	239180000	2.72142e+08	2.87207e+08	2.03963e+08	1.27043e+08	3.57958e+08	1.17266	2.14212	0.802349	0.229788	1.09904	-0.317699	0	0	0	0.337042	0.459734	0.337493
IGEHTPSALAIMENANVLAR	P04075	ALDOA	Fructose-bisphosphate aldolase A;Fructose-bisphosphate aldolase	194970000	2.00289e+08	1.68047e+08	1.23953e+08	9.0128e+07	2.89828e+08	1.57294	2.22227	0.579817	0.653461	1.15204	-0.78633	0	0	0	0.339722	0.590209	0.228994
PYQYPALTPEQK	P04075	ALDOA	Fructose-bisphosphate aldolase A;Fructose-bisphosphate aldolase	102650000	1.05001e+08	1.26326e+08	8.73425e+07	4.57253e+07	1.48738e+08	1.17526	2.29633	0.849321	0.232977	1.19933	-0.235618	0	0	0	0.398897	0.398519	0.399551
YTPSGQAGAAASESLFVSNHAY	P04075	ALDOA	Fructose-bisphosphate aldolase A;Fructose-bisphosphate aldolase	178610000	1.59486e+08	1.81226e+08	1.11848e+08	8.92189e+07	2.11e+08	1.59689	1.78758	0.858891	0.675268	0.838008	-0.219454	0	0	0	0.431274	0.259776	0.585401
VDKGVVPLAGTNGETTTQGLDGLSER	P04075	ALDOA	Fructose-bisphosphate aldolase A;Fructose-bisphosphate aldolase	100530000	9.63788e+07	7.70074e+07	5.43374e+07	4.30517e+07	1.14782e+08	1.85011	2.23867	0.670901	0.887608	1.16264	-0.575827	0	0	0	0.491475	0.413858	0.383149
LQSIGTENTEENR	P04075	ALDOA	Fructose-bisphosphate aldolase A;Fructose-bisphosphate aldolase	7657900	7.69821e+06	1.05494e+07	7.47449e+06	2.39494e+06	1.14669e+07	1.02454	3.21436	0.919989	0.0349729	1.68453	-0.120311	0	0	0	0.533064	0.4082	0.389126
GVVPLAGTNGETTTQGLDGLSER	P04075	ALDOA	Fructose-bisphosphate aldolase A;Fructose-bisphosphate aldolase	107640000	1.09857e+08	9.69675e+07	9.07165e+07	2.81937e+07	1.16836e+08	1.18655	3.8965	0.829945	0.246778	1.96218	-0.268913	0	0	0	0.646681	0.391902	0.406823
VNPCIGGVILFHETLYQK	P04075	ALDOA	Fructose-bisphosphate aldolase A;Fructose-bisphosphate aldolase	76061000	8.14655e+07	8.67724e+07	8.05288e+07	1.31624e+06	9.55772e+06	0.944519	61.8928	9.07878	-0.0823484	5.9517	3.1825	0	0	0	3.01728	0.158635	0.7996
VLAAVYK	P04075	ALDOA;ALDOB;ALDOC	Fructose-bisphosphate aldolase A;Fructose-bisphosphate aldolase;Fructose-bisphosphate aldolase B;Fructose-bisphosphate aldolase C	53443000	5.08205e+07	5.99004e+07	4.68161e+07	3.12899e+07	6.72355e+07	1.14155	1.62418	0.890904	0.190996	0.699713	-0.166658	0	0	0	0.24135	0.391347	0.407438
YASICQQNGIVPIVEPEILPDGDHDLKR	P04075	ALDOA;ALDOC	Fructose-bisphosphate aldolase A;Fructose-bisphosphate aldolase;Fructose-bisphosphate aldolase C	188040000	2.01327e+08	2.01762e+08	1.67926e+08	8.17096e+07	2.46524e+08	1.11978	2.46394	0.818426	0.163214	1.30097	-0.289076	0	0	0	0.391701	0.454159	0.342792
YASICQQNGIVPIVEPEILPDGDHDLK	P04075	ALDOA;ALDOC	Fructose-bisphosphate aldolase A;Fructose-bisphosphate aldolase;Fructose-bisphosphate aldolase C	20928000	2.18583e+07	1.62616e+07	1.44513e+07	7.62046e+06	2.46485e+07	1.44817	2.86837	0.659743	0.534235	1.52023	-0.600024	0	0	0	0.484814	0.472967	0.325169
VDKGVVPLAGTDGETTTQGLDGLSER	P09972	ALDOC	Fructose-bisphosphate aldolase C;Fructose-bisphosphate aldolase	95356000	9.23402e+07	9.83951e+07	7.22425e+07	5.05106e+07	1.46968e+08	1.31994	1.82814	0.669501	0.400476	0.870373	-0.578842	0	0	0	0.230669	0.617631	0.209271
GVVPLAGTDGETTTQGLDGLSER	P09972	ALDOC	Fructose-bisphosphate aldolase C;Fructose-bisphosphate aldolase	102670000	1.17085e+08	1.24994e+08	1.02775e+08	3.09995e+07	1.65581e+08	0.998982	3.77698	0.75488	-0.00146971	1.91723	-0.40568	0	0	0	0.503361	0.521082	0.283094
IQIVGLTELQSLAVGPR	K7EPU3	ALG1	Chitobiosyldiphosphodolichol beta-mannosyltransferase	1131000	1.47738e+06	1.60422e+06	1.20173e+06	615363	2.29397e+06	0.941147	2.40082	0.699319	-0.0875083	1.26353	-0.515978	0	0	0	0.220014	0.702606	0.153288
IPIAEIAVNWTEIEGSK	A0A7P0T901	ALG5	Dolichyl-phosphate beta-glucosyltransferase	1326100	982306	1	1.38132e+06	754439	1	0.960022	1.30203	1	-0.058861	0.380768		0	0	0	0.160953	0.398352	0.399733
ILMADADGATKFPDVEK	A0A7P0T901	ALG5	Dolichyl-phosphate beta-glucosyltransferase	1625700	2.21953e+06	2.26138e+06	1.85987e+06	811319	2.4194e+06	0.874095	2.7357	0.934687	-0.194138	1.45191	-0.0974448	0	0	0	0.386776	0.508453	0.293749
DPAFTYEVIVVDDGSKDQTSK	A0A7P0T901	ALG5	Dolichyl-phosphate beta-glucosyltransferase	3203300	2.65596e+06	3.88866e+06	2.46123e+06	1.65686e+06	3.47083e+06	1.3015	1.60301	1.12039	0.380177	0.680787	0.163995	0	0	0	0.40832	0.0527189	1.27803
SQLNVSSVSEQNAYR	H0YJF3	ALKBH1	Alkylated DNA repair protein alkB homolog 1	1285500	937033	1.34332e+06	1	1	1	1285500	937033	1.34332e+06	20.2939	19.8377	20.3574	0	0	0	20.163	2.60328e-08	7.58448
AEGLDCSYTVLFGK	F5GZZ0	ALKBH2	Alpha-ketoglutarate-dependent dioxygenase alkB homolog 2	1387800	1	1.64173e+06	1.01215e+06	448825	1.94022e+06	1.37114	2.22804e-06	0.846155	0.455374		-0.241006	0	0	0	0.107184	0.707351	0.150365
KQEEQEPTGEEPAVLGGDKESTR	F5GZZ0	ALKBH2	Alpha-ketoglutarate-dependent dioxygenase alkB homolog 2	1552500	894266	1.62885e+06	1	1	1	1552500	894266	1.62885e+06	20.5662	19.7703	20.6354	0	0	0	20.324	2.08384e-07	6.68114
KSYESSEDCSEAAGSPAR	Q6P6C2	ALKBH5	RNA demethylase ALKBH5	332490	385715	1	489851	1	708673	0.678758	385715	1.41109e-06	-0.559031	18.5572	-19.4348	0	0	0	-0.478872	0.967266	0.0144543
SYESSEDCSEAAGSPARK	Q6P6C2	ALKBH5	RNA demethylase ALKBH5	332490	1	415415	1	235252	708673	1.41334		0.586187	0.499104		-0.770566	0	0	0	-0.135731	0.792898	0.100783
SLSSSVLPPSYASDR	Q6P6C2	ALKBH5	RNA demethylase ALKBH5	1686000	2.31767e+06	1.7939e+06	1.11897e+06	1	3.12174e+06	1.50674	2.31767e+06	0.574647	0.591428		-0.799252	0	0	0	-0.103912	0.853915	0.0685854
EAAAAAAAAVAAAAAAAAAAEPYPVSGAK	Q6P6C2	ALKBH5	RNA demethylase ALKBH5	2320800	5.32495e+06	3.29029e+06	3.34045e+06	2.23248e+06	4.247e+06	0.694758	2.38522	0.774733	-0.525418	1.25412	-0.368229	0	0	0	0.120159	0.843018	0.0741634
AAASGYTDLR	Q6P6C2	ALKBH5	RNA demethylase ALKBH5	1913700	1.82667e+06	1.45698e+06	1.15795e+06	890011	2.77166e+06	1.65266	2.05241	0.525669	0.724787	1.03732	-0.927774	0	0	0	0.27811	0.671933	0.172674
LYPPGDVDEIPEWVHQLVIQK	Q6P6C2	ALKBH5	RNA demethylase ALKBH5	3452700	4.20277e+06	3.21784e+06	2.6864e+06	1.32523e+06	4.49844e+06	1.28525	3.17135	0.715324	0.362053	1.6651	-0.483332	0	0	0	0.514606	0.456469	0.340589
YEIHRDSTLDPSLMEMTEAALR	P05187	ALPP	Alkaline phosphatase, placental type	1	1.44093e+06	2.16184e+06	2.15186e+06	3.99804e+06	1.13972e+06	4.64714e-07	0.360409	1.89681		-1.47229	0.923575	0	0	0	-0.274359	0.778732	0.108612
LLVSNLDFGVSDADIQELFAEFGTLK	Q86V81	ALYREF	THO complex subunit 4	12158000	2.47954e+06	1	1.66903e+07	1	2.83814e+06	0.728446	2.47954e+06	3.52343e-07	-0.457106	21.2416	-21.4365	0	0	0	-0.217328	0.986771	0.00578343
LLVSNLDFGVSDADIQELFAEFGTLKK	Q86V81	ALYREF	THO complex subunit 4	55538000	5.4575e+07	8.63481e+06	5.09186e+07	1.15519e+07	4.62129e+07	1.09072	4.72433	0.186849	0.125281	2.24011	-2.42006	0	0	0	-0.0182223	0.989856	0.0044281
QLPDKWQHDLFDSGFGGGAGVETGGK	Q86V81	ALYREF	THO complex subunit 4	24284000	1.60453e+07	1.39841e+07	2.1216e+07	5.98917e+06	4.221e+07	1.14461	2.67905	0.331299	0.194854	1.42172	-1.59379	0	0	0	0.00759499	0.993494	0.00283475
QQLSAEELDAQLDAYNAR	Q86V81	ALYREF	THO complex subunit 4	24385000	1.83787e+07	8.51041e+06	1.06121e+07	1	1.80442e+07	2.29786	1.83787e+07	0.471643	1.20029		-1.08423	0	0	0	0.0580284	0.949949	0.0222997
ADKMDMSLDDIIK	Q86V81	ALYREF	THO complex subunit 4	17854000	1.23773e+07	1.57925e+07	1.28246e+07	7.6173e+06	2.09075e+07	1.39217	1.62489	0.755349	0.477335	0.700346	-0.404784	0	0	0	0.257632	0.487678	0.311867
QYNGVPLDGRPMNIQLVTSQIDAQR	Q86V81	ALYREF	THO complex subunit 4	12564000	1.24547e+07	7.07381e+06	9.72177e+06	3.66945e+06	1.72361e+07	1.29236	3.39416	0.410408	0.370004	1.76305	-1.28487	0	0	0	0.282729	0.764324	0.116722
VLAGAVIGDGQSAVASNIANTTYR	A0A075B6T1	AMBRA1	Activating molecule in BECN1-regulated autophagy protein 1	1781100	1.42118e+06	2.04953e+06	1.50636e+06	1	1	1.18239	1.42118e+06	2.04953e+06	0.241702	20.4387	20.9669	0	0	0	13.8824	0.111585	0.952394
DTTVISHSPNTSYDTALEAR	Q4VCS5	AMOT	Angiomotin	1		1	9.26865e+06		2.00938e+06	1.07891e-07		4.97665e-07	-23.1439		-20.9383	0	0	0	-22.0411	0.000113811	3.94382
NLRQELEGCYEK	Q4VCS5	AMOT	Angiomotin	1	3.08741e+06	1	2.13729e+06	1	569812	4.67882e-07	3.08741e+06	1.75497e-06	-21.0274	21.558	-19.1201	0	0	0	-6.1965	0.67856	0.168411
HFALDAAATVAAQR	Q4VCS5	AMOT	Angiomotin	2812500	2.96687e+06	2.84341e+06	1.54447e+06	3.73384e+06	1	1.82101	0.794589	2.84341e+06	0.86474	-0.331719		0	0	0	0.266511	0.592151	0.227568
MQNNEELPTYEEAK	Q4VCS5	AMOT	Angiomotin	5565100	1	6.12395e+06	2.96466e+06	3.07745e+06	1	1.87715	3.24945e-07	6.12395e+06	0.90854	-21.5533	22.546	0	0	0	0.633757	0.962684	0.0165162
AHPPVTSAPLSPPQPNDLYK	Q4VCS5	AMOT	Angiomotin	6762900	4.90359e+06	6.1122e+06	3.13e+06	3.6281e+06	1	2.16067	1.35156	6.1122e+06	1.11148	0.434624		0	0	0	0.773053	0.0547932	1.26127
GQQHASVGAAFYVTGVTNQK	Q4VCS5	AMOT	Angiomotin	8627600	7.30738e+06	6.23279e+06	3.63132e+06	5.67068e+06	1	2.37588	1.28862	6.23279e+06	1.24846	0.365832		0	0	0	0.807148	0.0913696	1.0392
KTPIQILGQEPDAEMVEYLI	Q4VCS5	AMOT	Angiomotin	5232200	5.39052e+06	4.2379e+06	2.59098e+06	5.30074e+06	535995	2.01939	1.01694	7.90662	1.01392	0.0242301	2.98306	0	0	0	1.3404	0.198074	0.703172
LMQMSLATSGVK	Q4VCS5	AMOT	Angiomotin	7216200	6.55607e+06	6.06416e+06	4.25104e+06	5.54537e+06	724351	1.69751	1.18226	8.37186	0.763422	0.241548	3.06555	0	0	0	1.35684	0.192859	0.714761
AHPPVTSAPLSPPQPNDLYKNPTSSSEFYK	Q4VCS5	AMOT	Angiomotin	2925800	6.80182e+06	3.16869e+06	1.59771e+06	4.41313e+06	513430	1.83124	1.54127	6.1716	0.872822	0.624121	2.62565	0	0	0	1.3742	0.0945486	1.02435
IQKEEEEILMANKR	Q4VCS5	AMOT	Angiomotin	5769400	4.57496e+06	4.25862e+06	2.91786e+06	3.92828e+06	546692	1.97727	1.16462	7.7898	0.983509	0.219861	2.96159	0	0	0	1.38832	0.164468	0.78392
VSEAYENLVK	Q4VCS5	AMOT	Angiomotin	16425000	1.40459e+07	1.41443e+07	9.50558e+06	1.30894e+07	1.36993e+06	1.72793	1.07307	10.3248	0.789047	0.101744	3.36804	0	0	0	1.41961	0.226512	0.644909
AQQMVEILSDENR	Q4VCS5	AMOT	Angiomotin	6215800	5.04367e+06	6.03483e+06	2.91114e+06	5.38754e+06	573047	2.13518	0.936173	10.5311	1.09436	-0.0951534	3.39659	0	0	0	1.46526	0.226031	0.645831
LNQPGRTEGQLMR	Q4VCS5	AMOT	Angiomotin	1078300	2.13778e+06	1.15241e+06	496674	1.79925e+06	139323	2.17104	1.18815	8.2715	1.11839	0.248721	3.04815	0	0	0	1.47175	0.14983	0.824402
LQKVETEIQR	Q4VCS5	AMOT	Angiomotin	4764900	1	3.61422e+06	2.45927e+06	3.90461e+06	788711	1.93752	2.56107e-07	4.58244	0.954215		2.19612	0	0	0	1.57517	0.0423573	1.37307
LLQEQLR	Q4VCS5	AMOT	Angiomotin	9249000	5.39489e+06	7.2421e+06	3.64926e+06	4.8866e+06	726732	2.53449	1.10402	9.9653	1.3417	0.142763	3.31691	0	0	0	1.60046	0.158776	0.799216
AEYVPSTPSPVPPSTPLLSAHSK	Q4VCS5	AMOT	Angiomotin	13678000	1.19487e+07	1.61575e+07	6.14734e+06	1.07631e+07	1.24481e+06	2.22503	1.11016	12.9799	1.15382	0.150764	3.69821	0	0	0	1.6676	0.189373	0.722682
YQHPPEYGAARPAQDISLPLSAR	Q4VCS5	AMOT	Angiomotin	13524000	1.86444e+07	3.29174e+06	6.47661e+06	3.48322e+06	1.09132e+06	2.08813	5.35263	3.0163	1.06221	2.42025	1.59278	0	0	0	1.69175	0.0128337	1.89165
SLMSISNAGSGLLSHSSTLTGSPIMEEK	Q4VCS5	AMOT	Angiomotin	5874700	6.084e+06	6.81986e+06	3.79918e+06	3.88188e+06	423806	1.54631	1.56728	16.0919	0.628828	0.648264	4.00826	0	0	0	1.76179	0.191849	0.717041
PAQDISLPLSAR	Q4VCS5	AMOT	Angiomotin	5459500	3.35311e+06	5.54047e+06	2.18045e+06	3.10642e+06	345813	2.50385	1.07941	16.0216	1.32415	0.110248	4.00195	0	0	0	1.81211	0.190093	0.721034
AQPSSASYQPVPADPFAIVSR	Q4VCS5	AMOT	Angiomotin	12022000	1.9074e+07	1.12364e+07	5.32249e+06	1.01794e+07	873651	2.25872	1.87377	12.8614	1.1755	0.905946	3.68497	0	0	0	1.92214	0.0955647	1.0197
YQHPPEYGAAR	Q4VCS5	AMOT	Angiomotin	1651900	755283	1.45977e+06	1.03818e+06	1	137972	1.59114	755283	10.5802	0.670063		3.4033	0	0	0	2.03668	0.139399	0.855739
NSEEQPSGGTTVLQR	Q4VCS5	AMOT	Angiomotin	9401300	6.97072e+06	6.98838e+06	3.59167e+06	3.78593e+06	420651	2.61753	1.84122	16.6132	1.38821	0.880661	4.05426	0	0	0	2.10771	0.0989262	1.00469
GSLGILLGGDYR	Q4VCS5	AMOT	Angiomotin	10992000	8.23441e+06	1.00342e+07	4.78572e+06	1	1.09096e+06	2.29683	8.23441e+06	9.1976	1.19965		3.20126	0	0	0	2.20045	0.0600323	1.22161
YLEENVMR	Q4VCS5	AMOT	Angiomotin	6241800	4.64511e+06	1	3.18366e+06	1	1	1.96057	4.64511e+06	1	0.971276	22.1473		0	0	0	11.5593	0.239227	0.621191
MRNSEEQPSGGTTVLQR	Q4VCS5	AMOT	Angiomotin	974860	1.53754e+06	1.54129e+06	1	1	1	974860	1.53754e+06	1.54129e+06	19.8948	20.5522	20.5557	0	0	0	20.3342	8.17113e-08	7.08772
MQQALVQLQAACEK	Q4VCS5	AMOT	Angiomotin		3.03192e+06	4.37552e+06		1	1		3.03192e+06	4.37552e+06		21.5318	22.061	0	0	0	21.7964	1.63342e-06	5.7869
TDSDSDLQLYKEQGEGQGDR	A0A5F9UK94	AMPD2	AMP deaminase 2	1743600	2.50906e+06	1.12923e+06	1.97756e+06	5.03969e+06	315548	0.881692	0.497859	3.57865	-0.181654	-1.00619	1.83941	0	0	0	0.21719	0.809905	0.0915661
LSSCDMCELAR	A0A5F9UK94	AMPD2	AMP deaminase 2	1193400	1.39084e+06	1.3964e+06	1.73138e+06	2.83572e+06	217589	0.689276	0.490473	6.4176	-0.536847	-1.02775	2.68203	0	0	0	0.372478	0.764879	0.116407
SAPYEFPEESPIEQLEER	A0A5F9UK94	AMPD2	AMP deaminase 2	2093400	2.13198e+06	1.87821e+06	1	5.29821e+06	1	2093400	0.402396	1.87821e+06	20.9974	-1.31331	20.8409	0	0	0	13.5083	0.142421	0.846425
NFDFEGSLSPVIAPK	Q9H1A4	ANAPC1	Anaphase-promoting complex subunit 1	1	1	1	923614	2.8111e+06	296119	1.0827e-06	3.55733e-07	3.37702e-06	-19.8169	-21.4227	-18.1758	0	0	0	-19.8051	2.96566e-05	4.52788
SPSISNMAALSR	Q9H1A4	ANAPC1	Anaphase-promoting complex subunit 1	1	440668	1	1.89181e+06	2.135e+06	1	5.28594e-07	0.206402	1	-20.8513	-2.27647		0	0	0	-11.5639	0.193414	0.713511
APDTMYLLDFVKPEFLLLR	Q9H1A4	ANAPC1	Anaphase-promoting complex subunit 1	4984200	1	1.53401e+06	2.88718e+06	6.7379e+06	1	1.72632	1.48414e-07	1.53401e+06	0.787702	-22.6839	20.5489	0	0	0	-0.449096	0.973052	0.011864
AFTVDSPVQQALWCDFIISQDK	Q9H1A4	ANAPC1	Anaphase-promoting complex subunit 1	1330200	1	1.06314e+06	1.66819e+06	1.9602e+06	1	0.797391	5.10153e-07	1.06314e+06	-0.326641	-20.9026	20.0199	0	0	0	-0.403104	0.974414	0.0112564
DLQEFVPFGR	Q9H1A4	ANAPC1	Anaphase-promoting complex subunit 1	939390	1.29454e+06	1.09042e+06	1.37608e+06	2.45795e+06	283993	0.682655	0.526674	3.83962	-0.550771	-0.925017	1.94096	0	0	0	0.155059	0.871502	0.0597317
LLVPVDVDTNTPCYALLEVTYK	Q9H1A4	ANAPC1	Anaphase-promoting complex subunit 1	1690000	1.1685e+06	1.19787e+06	1.78e+06	2.39131e+06	261111	0.949437	0.488646	4.5876	-0.0748554	-1.03314	2.19774	0	0	0	0.363249	0.723842	0.140356
FSEQGGTPQNVATSSSLTAHLR	Q9H1A4	ANAPC1	Anaphase-promoting complex subunit 1	3190700	4.75526e+06	5.26715e+06	4.19766e+06	6.93139e+06	687557	0.760114	0.686047	7.66067	-0.395712	-0.543622	2.93747	0	0	0	0.666046	0.589321	0.229648
DLETLPFGIALPIR	Q9H1A4	ANAPC1	Anaphase-promoting complex subunit 1	2937600	2.59498e+06	2.63693e+06	1	4.07348e+06	623653	2937600	0.637042	4.2282		-0.650539	2.08004	0	0	0	0.714753	0.53304	0.27324
AFKPETISAFTSDPALLSFAEYFCKPTVNMGQK	Q9H1A4	ANAPC1	Anaphase-promoting complex subunit 1	1898500	1	1.86825e+06	2.48141e+06	4.85188e+06	387092	0.765089	2.06106e-07	4.82637	-0.3863		2.27094	0	0	0	0.942319	0.411523	0.385606
GAGEMLEDQQVARMEK	A0A087WUN5	ANAPC16		7328400	8.14981e+06	8.70815e+06	8.75177e+06	1.58018e+07	2.91792e+07	0.837362	0.515751	0.298436	-0.256076	-0.955254	-1.7445	0	0	0	-0.985278	0.0837007	1.07727
AVHFGLPYLASLGIQSLVQQR	Q9UJX4	ANAPC5	Anaphase-promoting complex subunit 5	1	1	1	1.86939e+06	3.52709e+06	414658	5.34933e-07	2.8352e-07	2.41163e-06	-20.8341	-21.75	-18.6616	0	0	0	-20.4152	2.39777e-05	4.62019
VQDVFSSTHSLLHYFDR	Q9UJX4	ANAPC5	Anaphase-promoting complex subunit 5	3132400	2.23572e+06	2.73983e+06	2.9917e+06	4.07412e+06	1	1.04703	0.548761		0.0663014	-0.865751		0	0	0	-0.399725	0.333231	0.477255
LNQLLLPLLQGPDITLSK	Q9UJX4	ANAPC5	Anaphase-promoting complex subunit 5	1191800	878639	980458	985726	1.54019e+06	217788	1.20906	0.570474	4.5019	0.273883	-0.809767	2.17053	0	0	0	0.544883	0.565485	0.247579
FNPDFAEAHYLSYLNNLR	Q9UJX4	ANAPC5	Anaphase-promoting complex subunit 5	2206600	2.28254e+06	2.19711e+06	2.38543e+06	1	632286	0.925032	2.28254e+06	3.47486	-0.112426		1.79696	0	0	0	0.842265	0.321799	0.492416
LFNISDQHAEPWVVSGCHSFYSK	Q9UJX3	ANAPC7	Anaphase-promoting complex subunit 7	1	1	3.88945e+06	6.2939e+06	3.52173e+06	1	1.58884e-07	2.83952e-07	3.88945e+06	-22.5855	-21.7479	21.8911	0	0	0	-7.48075	0.637344	0.195626
MNVIDHVR	Q9UJX3	ANAPC7	Anaphase-promoting complex subunit 7	3771100	3.00749e+06	3.25793e+06	2.5233e+06	3.94312e+06	1	1.49451	0.762718	3.25793e+06	0.579671	-0.390778		0	0	0	0.094447	0.810882	0.0910423
VRPSTGNSASTPQSQCLPSEIEVK	Q9UJX3	ANAPC7	Anaphase-promoting complex subunit 7	8724500	1.07912e+07	8.5842e+06	8.15657e+06	6.3285e+06	1.02734e+07	1.06963	1.70518	0.835578	0.0971104	0.769921	-0.259154	0	0	0	0.202626	0.538645	0.268698
AIQLNSNSVQALLLK	Q9UJX3	ANAPC7	Anaphase-promoting complex subunit 7	6542000	3.93737e+06	6.21409e+06	5.51739e+06	3.50342e+06	5.43199e+06	1.18571	1.12386	1.14398	0.245746	0.168468	0.194064	0	0	0	0.202759	0.000872841	3.05906
TLGANAQTLTLLATVCLEDPVTQEK	Q9UJX3	ANAPC7	Anaphase-promoting complex subunit 7	2200100	912824	1.40524e+06	1	517385	1.76359e+06	2200100	1.76431	0.796807		0.8191	-0.327698	0	0	0	0.245701	0.605646	0.217781
EGRLEDVENLGCR	Q9UJX3	ANAPC7	Anaphase-promoting complex subunit 7	2428600	3.19939e+06	2.96815e+06	1.99087e+06	1.50727e+06	4.50201e+06	1.21987	2.12264	0.659293	0.286724	1.08586	-0.601009	0	0	0	0.257192	0.625485	0.203783
MTTMLQKSDSNASFLR	B7Z651	ANK2	Ankyrin-2	3451400	2.59203e+06	2.95169e+06	3.64253e+06	2.96387e+06	2.04769e+06	0.947528	0.874541	1.44147	-0.0777593	-0.193402	0.527544	0	0	0	0.0854607	0.721689	0.14165
TQDGETALQLAIR	Q9P2R3	ANKFY1	Rabankyrin-5	1	3.25701e+06	1	4.02686e+06	6.60438e+06	839119	2.48332e-07	0.493159	1.19173e-06	-21.9412	-1.01987	-19.6785	0	0	0	-14.2132	0.0986305	1.00599
NGAFVNAATLGAQETPLHLVALYSSK	Q9P2R3	ANKFY1	Rabankyrin-5	1762200	2.74555e+06	1.82783e+06	3.24601e+06	3.94533e+06	1	0.542882	0.695898		-0.881289	-0.523051		0	0	0	-0.70217	0.0133918	1.87316
GSHTDAPDTATGNCLLQR	Q9P2R3	ANKFY1	Rabankyrin-5	1109500	4.63747e+06	3.60482e+06	6.30833e+06	8.09299e+06	1.3638e+06	0.175879	0.573023	2.64321	-2.50735	-0.803335	1.40229	0	0	0	-0.63613	0.604054	0.218924
LNEADHNGDLALDLALSR	Q9P2R3	ANKFY1	Rabankyrin-5	2523400	2.2577e+06	1	2.92767e+06	4.52297e+06	642070	0.861914	0.499164	1.55746e-06	-0.214385	-1.00241		0	0	0	-0.6084	0.130039	0.885927
AEEEVAKLEK	Q9P2R3	ANKFY1	Rabankyrin-5	6111200	5.10821e+06	1	5.25468e+06	1.15658e+07	1.44682e+06	1.163	0.441666	6.91173e-07	0.217854	-1.17897		0	0	0	-0.48056	0.424016	0.372617
TPLHVSIMAGNEYVFSQLLQCK	Q9P2R3	ANKFY1	Rabankyrin-5	1322200	1	1.38307e+06	1.14471e+06	3.35033e+06	1	1.15505	2.98478e-07	1.38307e+06	0.207954	-21.6759	20.3994	0	0	0	-0.356156	0.978018	0.00965322
GQSPLHILGQYGK	Q9P2R3	ANKFY1	Rabankyrin-5	2217800	2.53889e+06	1	2.06373e+06	4.19627e+06	533514	1.07466	0.605034	1.87437e-06	0.103874	-0.724912		0	0	0	-0.310519	0.388801	0.410273
ANALHATNNLQIIPDFSLK	Q9P2R3	ANKFY1	Rabankyrin-5	5540700	4.18923e+06	5.80786e+06	6.68397e+06	9.80509e+06	1.43479e+06	0.828953	0.427251	4.04788	-0.270638	-1.22685	2.01717	0	0	0	0.173228	0.865907	0.0625286
LTPLHLAVQAGSEIIVR	Q9P2R3	ANKFY1	Rabankyrin-5	2248200	2.4494e+06	3.32511e+06	2.84711e+06	4.46331e+06	894211	0.789644	0.548785	3.71849	-0.340726	-0.865686	1.89472	0	0	0	0.229435	0.799731	0.0970558
GDLFAATFLIK	Q9P2R3	ANKFY1	Rabankyrin-5	2776600	2.9232e+06	3.24998e+06	3.57976e+06	5.0984e+06	844954	0.775639	0.573355	3.84634	-0.366543	-0.802499	1.94349	0	0	0	0.258148	0.777005	0.109576
AIDENNEPTACFLIR	Q9P2R3	ANKFY1	Rabankyrin-5	5430100	4.37482e+06	4.26411e+06	5.80911e+06	9.69335e+06	964624	0.934757	0.451322	4.42049	-0.0973372	-1.14777	2.1442	0	0	0	0.299699	0.772956	0.111845
HGLANLTAELLQQGANPNLQTEEALPLPK	Q9P2R3	ANKFY1	Rabankyrin-5	2557900	3.93482e+06	3.52901e+06	3.02869e+06	7.43959e+06	690573	0.844556	0.528903	5.11026	-0.243736	-0.918925	2.3534	0	0	0	0.396912	0.711013	0.148122
RLESIATTLVSHK	Q9P2R3	ANKFY1	Rabankyrin-5	5666600	5.1303e+06	6.36133e+06	7.4064e+06	1.02836e+07	993202	0.765095	0.498881	6.40488	-0.386289	-1.00323	2.67917	0	0	0	0.429884	0.724953	0.13969
LGVNNNQGVNIFNYQVATK	Q9P2R3	ANKFY1	Rabankyrin-5	3575700	3.09504e+06	4.43766e+06	4.84498e+06	4.93616e+06	653442	0.738021	0.627014	6.79121	-0.438266	-0.67343	2.76367	0	0	0	0.550657	0.645446	0.19014
FQLQLLR	Q9P2R3	ANKFY1	Rabankyrin-5	8532400	5.24168e+06	8.50492e+06	7.02851e+06	1.25109e+07	1.27319e+06	1.21397	0.418971	6.68003	0.279732	-1.25508	2.73985	0	0	0	0.588169	0.639781	0.193969
GNPPLWLALANNLEDIASTLVR	Q9P2R3	ANKFY1	Rabankyrin-5	1	396221	193140	531619	1	1	1.88105e-06	396221	193140	-19.02	18.5959	17.5593	0	0	0	5.71173	0.66825	0.175061
GNKGDITPLMAASSGGYLDIVK	Q8IWZ3	ANKHD1	Ankyrin repeat and KH domain-containing protein 1		1	1		4.51729e+06	1.64754e+06		2.21372e-07	6.06967e-07		-22.107	-20.6519	0	0	0	-21.3795	3.59086e-05	4.4448
AEVVSLLLDR	Q8IWZ3	ANKHD1	Ankyrin repeat and KH domain-containing protein 1	1836500	938571	1	2.15396e+06	3.15042e+06	476656	0.852614	0.297919	2.09795e-06	-0.230036	-1.74701	-18.8626	0	0	0	-6.94654	0.309562	0.509253
SLAEACSDGDVNAVR	Q8IWZ3	ANKHD1	Ankyrin repeat and KH domain-containing protein 1	1	1.10722e+06	1.67778e+06	1.76571e+06	3.3216e+06	455619	5.66344e-07	0.333339	3.68242		-1.58494	1.88066	0	0	0	0.147859	0.916088	0.0380627
LEGEVTPNSLSTSYK	Q8IWZ3	ANKHD1	Ankyrin repeat and KH domain-containing protein 1	2369600	1.88602e+06	1.70186e+06	2.29156e+06	5.8607e+06	352203	1.03406	0.321808	4.83204	0.0483159	-1.63573	2.27263	0	0	0	0.228406	0.849919	0.0706223
AGADIELGCSTPLMEASQEGHLELVK	Q8IWZ3	ANKHD1	Ankyrin repeat and KH domain-containing protein 1	6507600	5.64676e+06	7.81372e+06	3.58691e+06	1.18966e+07	1.8348e+06	1.81427	0.474653	4.25862	0.859386	-1.07505	2.09039	0	0	0	0.624906	0.534791	0.271816
ILKPAEGNPTDQAGFSEDRDFGYSVGLNPPEEEAVTSK	Q86XL3	ANKLE2	Ankyrin repeat and LEM domain-containing protein 2	2300500	2.56037e+06	3.37505e+06	1	5.33735e+06	665488	2300500	0.479707	5.07154		-1.05977	2.34242	0	0	0	0.641325	0.647817	0.188548
NSVAGSNPAKPGLGSPGR	Q86XL3	ANKLE2	Ankyrin repeat and LEM domain-containing protein 2	2044400	1	2.16923e+06	1	2.93619e+06	385048	2044400	3.40577e-07	5.63366	20.9632	-21.4855	2.49407	0	0	0	0.657268	0.959908	0.0177702
FGNADVVNVLSSHHLIVK	Q86XL3	ANKLE2	Ankyrin repeat and LEM domain-containing protein 2	2700700	2.77904e+06	3.48545e+06	1.95865e+06	4.0899e+06	707264	1.37886	0.679489	4.92808	0.463476	-0.557477	2.30103	0	0	0	0.735675	0.428723	0.367824
GEEAHLPPVSDLTVEFDKLNLQNIGR	Q86XL3	ANKLE2	Ankyrin repeat and LEM domain-containing protein 2	2441600	3.2618e+06	4.25078e+06	2.92067e+06	1	590332	0.835974	3.2618e+06	7.20066	-0.25847		2.84813	0	0	0	1.29483	0.344884	0.462327
GGHTSVVCYLLDYPNNLLSAPPPDVTQLTPPSHDLNR	H0YM23	ANKRD17	Ankyrin repeat domain-containing protein 17	1628200	2.31217e+06	1	2.55217e+06	2.84068e+06	482133	0.637968	0.813951	2.07412e-06	-0.648445	-0.296987		0	0	0	-0.472716	0.0365282	1.43737
VPVQALPMVVPPQEPDKPPANVATTLPIR	H0YM23	ANKRD17	Ankyrin repeat domain-containing protein 17	3881400	4.48904e+06	4.39981e+06	4.25343e+06	7.43801e+06	981731	0.912535	0.603527	4.48169	-0.132048	-0.72851	2.16404	0	0	0	0.434495	0.648003	0.188423
LLLSGTADGADLR	H0YM23	ANKRD17	Ankyrin repeat domain-containing protein 17	4966200	4.44516e+06	4.98531e+06	3.19052e+06	7.39414e+06	1.69247e+06	1.55655	0.601174	2.94559	0.638349	-0.734145	1.55856	0	0	0	0.487587	0.504761	0.296914
APSPAPSSVPLGSEKPSNVSQDR	H0YM23	ANKRD17	Ankyrin repeat domain-containing protein 17	5288700	5.78999e+06	6.43434e+06	4.86656e+06	7.03303e+06	859898	1.08674	0.823257	7.48268	0.12001	-0.280585	2.90356	0	0	0	0.914327	0.412835	0.384224
SLAEACSEGDVNAVR	H0YM23	ANKRD17	Ankyrin repeat domain-containing protein 17	1830400	2.58979e+06	2.54422e+06	1.81041e+06	1	285184	1.01104	2.58979e+06	8.92134	0.0158454		3.15726	0	0	0	1.58655	0.268371	0.571264
NTALTLACFQGR	H0YM23	ANKRD17;ANKHD1	Ankyrin repeat domain-containing protein 17;Ankyrin repeat and KH domain-containing protein 1	3712700	2.21902e+06	2.91406e+06	3.54249e+06	6.00117e+06	611825	1.04805	0.369765	4.7629	0.0677052	-1.43532	2.25184	0	0	0	0.294741	0.796686	0.0987126
LTSSVSCALDEAAAALTR	H0YM23	ANKRD17;ANKHD1	Ankyrin repeat domain-containing protein 17;Ankyrin repeat and KH domain-containing protein 1	1217100	3.00617e+06	1.22956e+06	1.09493e+06	3.04556e+06	613254	1.11158	0.987064	2.00498	0.152608	-0.0187847	1.00359	0	0	0	0.379136	0.296581	0.527857
GADVNAPPVPSSR	H0YM23	ANKRD17;ANKHD1	Ankyrin repeat domain-containing protein 17;Ankyrin repeat and KH domain-containing protein 1	5355500	5.39937e+06	5.15663e+06	4.25076e+06	8.05259e+06	1.04198e+06	1.25989	0.670514	4.94887	0.333299	-0.576661	2.3071	0	0	0	0.687912	0.464287	0.333213
NVSDYTPLSLAASGGYVNIIK	H0YM23	ANKRD17;ANKHD1	Ankyrin repeat domain-containing protein 17;Ankyrin repeat and KH domain-containing protein 1	3048000	3.91141e+06	3.62934e+06	1	7.18107e+06	613353	3048000	0.544683	5.9172		-0.876512	2.56492	0	0	0	0.844202	0.557398	0.253835
TGLTPLMEAASGGYAEVGR	H0YM23	ANKRD17;ANKHD1	Ankyrin repeat domain-containing protein 17;Ankyrin repeat and KH domain-containing protein 1	4219600	1	3.53024e+06	3.43138e+06	5.45004e+06	556277	1.22971	1.83485e-07	6.3462	0.298318		2.66589	0	0	0	1.4821	0.1916	0.717604
ILLNAGAEINSR	H0YM23	ANKRD17;ANKHD1	Ankyrin repeat domain-containing protein 17;Ankyrin repeat and KH domain-containing protein 1		4.4921e+06	4.79205e+06		1	1		4.4921e+06	4.79205e+06		22.099	22.1922	0	0	0	22.1456	8.52351e-09	8.06938
AVASCSEEAVQVLLK	O15084	ANKRD28	Serine/threonine-protein phosphatase 6 regulatory ankyrin repeat subunit A	1	1.16555e+06	4.28068e+06	1.30617e+06	1	2.96893e+06	7.65599e-07	1.16555e+06	1.44183	-20.3169	20.1526	0.527897	0	0	0	0.121191	0.992221	0.00339155
DKQGYNAVHYSAAYGHR	O15084	ANKRD28	Serine/threonine-protein phosphatase 6 regulatory ankyrin repeat subunit A	1	1.37842e+06	1.43201e+06	1.64577e+06	3.55487e+06	363733	6.07617e-07	0.387757	3.93697		-1.36678	1.97708	0	0	0	0.305154	0.82235	0.0849432
SHPETLTHTASPHPGGAEEGDR	A0A3B3ISP1	ANKS1A	Ankyrin repeat and SAM domain-containing protein 1A	2077700	1.9866e+06	2.2775e+06	3.09721e+06	3.02978e+06	471436	0.67083	0.655691	4.83099	-0.575981	-0.608912	2.27232	0	0	0	0.362475	0.723558	0.140527
ATGASAAEMIETK	A0A3B3ISP1	ANKS1A	Ankyrin repeat and SAM domain-containing protein 1A	1231800	1.11709e+06	1.84731e+06	1.45732e+06	2.98142e+06	258829	0.84525	0.374685	7.13719	-0.24255	-1.41625	2.83536	0	0	0	0.392185	0.772488	0.112108
QETHCQSTPLKK	Q9NQW6-2	ANLN	Actin-binding protein anillin	2879800	1.39034e+06	891966	2.04159e+06	4.07538e+06	403008	1.41056	0.341155	2.21327	0.496273	-1.5515	1.14618	0	0	0	0.0303175	0.972035	0.0123181
GFLTIFEDVSGFGAWHR	Q9NQW6-2	ANLN	Actin-binding protein anillin	842750	1.47178e+06	970862	2.75015e+06	883256	277444	0.306438	1.66631	3.49931	-1.70633	0.736657	1.80707	0	0	0	0.279131	0.801615	0.0960343
ARQPLSEASNQQPLSGGEEK	Q9NQW6-2	ANLN	Actin-binding protein anillin	2121700	1.78554e+06	1.63176e+06	1.62504e+06	2.32528e+06	578941	1.30563	0.767881	2.81853	0.384749	-0.381045	1.49494	0	0	0	0.499549	0.410888	0.386277
AESGDSLGSEDRDLLYSIDAYR	Q9NQW6-2	ANLN	Actin-binding protein anillin	2766600	2.30453e+06	3.13677e+06	1	4.5053e+06	1	2766600	0.511517	3.13677e+06	21.3997	-0.967146	21.5809	0	0	0	14.0045	0.134713	0.87059
CPNLTHLNLSGNK	H0YN26	ANP32A	Acidic leucine-rich nuclear phosphoprotein 32 family member A	8921300	1.41619e+07	5.71817e+06	6.64012e+06	1	1.64134e+07	1.34355	1.41619e+07	0.348383	0.426045		-1.52125	0	0	0	-0.547604	0.505336	0.29642
ELVLDNSR	H0YN26	ANP32A	Acidic leucine-rich nuclear phosphoprotein 32 family member A	11892000	1.21126e+07	1	1.49347e+07	9.49291e+06	1	0.796267	1.27597	1	-0.328677	0.35159		0	0	0	0.0114566	0.966796	0.0146653
SNEGKLEGLTDEFEELEFLSTINVGLTSIANLPK	H0YN26	ANP32A	Acidic leucine-rich nuclear phosphoprotein 32 family member A	50237000	4.24237e+07	8.50626e+06	4.12088e+07	9.66178e+06	3.73636e+07	1.21908	4.39088	0.227662	0.285799	2.13451	-2.13504	0	0	0	0.0950904	0.94238	0.0257741
SLDLFNCEVTNLNDYRENVFK	H0YN26	ANP32A	Acidic leucine-rich nuclear phosphoprotein 32 family member A	45194000	6.26002e+07	4.33845e+07	4.36832e+07	2.31095e+07	6.96468e+07	1.03459	2.70885	0.622923	0.0490533	1.43768	-0.682875	0	0	0	0.267954	0.688752	0.161937
LEGLTDEFEELEFLSTINVGLTSIANLPK	H0YN26	ANP32A	Acidic leucine-rich nuclear phosphoprotein 32 family member A	12681000	1.10305e+07	2.95728e+06	1.16275e+07	2.4397e+06	7.36635e+06	1.09061	4.52123	0.401458	0.125133	2.17671	-1.31668	0	0	0	0.32839	0.762175	0.117945
NRTPSDVKELVLDNSR	H0YN26	ANP32A	Acidic leucine-rich nuclear phosphoprotein 32 family member A	4138600	3.56059e+06	569197	735848	1.45667e+06	3.27396e+06	5.62426	2.44434	0.173856	2.49166	1.28944	-2.52404	0	0	0	0.419024	0.795398	0.0994155
TPSDVKELVLDNSR	H0YN26	ANP32A	Acidic leucine-rich nuclear phosphoprotein 32 family member A	3273900	2.8612e+06	1	1.40296e+06	1.04339e+06	2.87684e+06	2.33357	2.74222	3.47603e-07	1.22254	1.45535		0	0	0	1.33894	0.000591072	3.22836
VSGGLEVLAEK	H0YN26	ANP32A;ANP32C	Acidic leucine-rich nuclear phosphoprotein 32 family member A;Acidic leucine-rich nuclear phosphoprotein 32 family member C	44725000	3.80339e+07	5.27342e+07	4.20242e+07	2.02667e+07	5.83902e+07	1.06427	1.87667	0.903134	0.0898598	0.908174	-0.146989	0	0	0	0.283682	0.424956	0.371656
DLSTIEPLKK	H0YN26	ANP32A;ANP32D	Acidic leucine-rich nuclear phosphoprotein 32 family member A;Acidic leucine-rich nuclear phosphoprotein 32 family member D	5266700	4.60276e+06	6.59424e+06	4.91518e+06	1.98428e+06	8.66228e+06	1.07152	2.31961	0.761258	0.0996547	1.21388	-0.393542	0	0	0	0.306665	0.55404	0.256459
DLSTIEPLK	H0YN26	ANP32A;ANP32D;ANP32C	Acidic leucine-rich nuclear phosphoprotein 32 family member A;Acidic leucine-rich nuclear phosphoprotein 32 family member D;Acidic leucine-rich nuclear phosphoprotein 32 family member C	20037000	1.87808e+07	2.03732e+07	1.58889e+07	4.81432e+06	1.51056e+07	1.26107	3.90103	1.34872	0.33465	1.96385	0.431591	0	0	0	0.910032	0.159674	0.796766
IFGGLDMLAEK	Q92688-2	ANP32B	Acidic leucine-rich nuclear phosphoprotein 32 family member B	20805000	1.90271e+07	2.646e+07	2.4709e+07	1	4.49011e+07	0.842	1.90271e+07	0.589296	-0.248107		-0.762935	0	0	0	-0.505521	0.0780047	1.10788
SLDLFNCEVTNLNDYRESVFK	Q92688-2	ANP32B	Acidic leucine-rich nuclear phosphoprotein 32 family member B	17230000	1	7.84518e+06	8.81566e+06	1.15222e+07	2.44341e+07	1.95448	8.67887e-08	0.321075	0.966782		-1.63902	0	0	0	-0.336118	0.75211	0.123719
IFGGLDMLAEKLPNLTHLNLSGNK	Q92688-2	ANP32B	Acidic leucine-rich nuclear phosphoprotein 32 family member B	11046000	1.33465e+07	2.674e+06	4.62585e+06	6.99547e+06	1.5727e+07	2.38789	1.90788	0.170026	1.25573	0.931967	-2.55617	0	0	0	-0.122824	0.924669	0.0340139
ELVLDNCK	Q92688-2	ANP32B	Acidic leucine-rich nuclear phosphoprotein 32 family member B	10066000	1.21737e+07	1.47288e+07	9.65914e+06	9.05099e+06	1.83593e+07	1.04212	1.34501	0.802249	0.0595233	0.42762	-0.317878	0	0	0	0.056422	0.806139	0.0935902
LPNLTHLNLSGNK	Q92688-2	ANP32B	Acidic leucine-rich nuclear phosphoprotein 32 family member B	45868000	5.8412e+07	8.4982e+07	6.18377e+07	3.16314e+07	9.9592e+07	0.741748	1.84664	0.853301	-0.430998	0.884905	-0.228873	0	0	0	0.0750114	0.863446	0.0637646
LKDISTLEPLKK	Q92688-2	ANP32B	Acidic leucine-rich nuclear phosphoprotein 32 family member B	14678000	1.51891e+07	1.96633e+07	1.41332e+07	8.0387e+06	2.49819e+07	1.03854	1.8895	0.787105	0.0545624	0.918006	-0.345372	0	0	0	0.209065	0.604859	0.218346
LKDISTLEPLK	Q92688-2	ANP32B	Acidic leucine-rich nuclear phosphoprotein 32 family member B	10540000	1.25331e+07	1.11938e+07	8.59848e+06	6.23317e+06	1.44795e+07	1.2258	2.01071	0.773081	0.293721	1.0077	-0.371308	0	0	0	0.310038	0.479673	0.319054
IEGLTAEFVNLEFLSLINVGLISVSNLPK	Q92688-2	ANP32B	Acidic leucine-rich nuclear phosphoprotein 32 family member B	2234400	2.41794e+06	1	1.66679e+06	1	1	1.34054	2.41794e+06	1	0.422815	21.2053		0	0	0	10.8141	0.257023	0.590028
SNDGKIEGLTAEFVNLEFLSLINVGLISVSNLPK	Q92688-2	ANP32B	Acidic leucine-rich nuclear phosphoprotein 32 family member B	10177000	1.04318e+07	1	5.26056e+06	1	1	1.93458	1.04318e+07	1	0.952024	23.3145		0	0	0	12.1333	0.241447	0.617179
SLDLFNCEVTNLNDYR	H0YN26	ANP32B;ANP32A	Acidic leucine-rich nuclear phosphoprotein 32 family member B;Acidic leucine-rich nuclear phosphoprotein 32 family member A	36331000	4.0975e+07	7.38005e+06	3.9959e+07	1.84871e+07	7.17742e+06	0.909208	2.21641	1.02823	-0.137318	1.14823	0.0401654	0	0	0	0.350358	0.43287	0.363643
LLPQLTYLDGYDR	H0YN26	ANP32B;ANP32A	Acidic leucine-rich nuclear phosphoprotein 32 family member B;Acidic leucine-rich nuclear phosphoprotein 32 family member A	5988600	1.2865e+07	3.75318e+06	4.97781e+06	2.30593e+06	1.00382e+07	1.20306	5.57908	0.37389	0.266707	2.48003	-1.41931	0	0	0	0.442473	0.715121	0.145621
SLDLFNCEITNLEDYR	Q9BTT0	ANP32E	Acidic leucine-rich nuclear phosphoprotein 32 family member E	8718500	1	1	8.41115e+06	3.64546e+06	1.40032e+07	1.03654	2.74314e-07	7.14124e-08	0.0517764	-21.7977	-23.7393	0	0	0	-15.1617	0.117746	0.929055
KLELSDNIISGGLEVLAEKCPNLTYLNLSGNK	Q9BTT0	ANP32E	Acidic leucine-rich nuclear phosphoprotein 32 family member E	1405700	1.06914e+06	537106	1	569341	2.46504e+06	1405700	1.87786	0.217889		0.909092	-2.19834	0	0	0	-0.644621	0.616604	0.209993
INLELR	Q9BTT0	ANP32E	Acidic leucine-rich nuclear phosphoprotein 32 family member E	7685100	9.36219e+06	1.17604e+07	8.29794e+06	4.97057e+06	1.60562e+07	0.926145	1.88353	0.73245	-0.110689	0.913436	-0.449197	0	0	0	0.11785	0.787863	0.103549
CPNLTYLNLSGNK	Q9BTT0	ANP32E	Acidic leucine-rich nuclear phosphoprotein 32 family member E	3946500	5.46809e+06	1.7116e+06	2.16798e+06	1.47469e+06	7.85456e+06	1.82036	3.70795	0.217912	0.864225	1.89062	-2.19819	0	0	0	0.185554	0.887222	0.0519676
KLELSDNIISGGLEVLAEK	Q9BTT0	ANP32E	Acidic leucine-rich nuclear phosphoprotein 32 family member E	33252000	3.52567e+07	3.23811e+07	2.96648e+07	1.55746e+07	4.57822e+07	1.12092	2.26374	0.707285	0.164688	1.17871	-0.499636	0	0	0	0.281253	0.595256	0.225296
LELSDNIISGGLEVLAEK	Q9BTT0	ANP32E	Acidic leucine-rich nuclear phosphoprotein 32 family member E	1921500	1.6538e+06	1.61172e+06	1.8233e+06	691182	2.2396e+06	1.05386	2.39272	0.719648	0.0756835	1.25865	-0.474637	0	0	0	0.286566	0.605099	0.218174
IKDLSTVEALQNLK	Q9BTT0	ANP32E	Acidic leucine-rich nuclear phosphoprotein 32 family member E	6212200	6.15985e+06	9.74456e+06	5.43318e+06	2.57635e+06	1.22395e+07	1.14338	2.39092	0.796158	0.193307	1.25757	-0.328874	0	0	0	0.374	0.4679	0.329847
SLYHDISGDTSGDYRK	P50995-2	ANXA11	Annexin A11	1	1	1	3.48392e+06	2.18084e+06	1.14732e+07	2.87033e-07	4.5854e-07	8.71593e-08	-21.7323	-21.0565	-23.4518	0	0	0	-22.0802	6.47911e-06	5.18848
TPVLFDIYEIK	P50995-2	ANXA11	Annexin A11	9100300	9.13334e+06	9.73639e+06	9.59273e+06	7.09585e+06	1.25392e+07	0.948666	1.28714	0.776479	-0.0760273	0.364167	-0.364982	0	0	0	-0.0256142	0.909654	0.0411236
DAQELYAAGENR	P50995-2	ANXA11	Annexin A11	8063400	7.88807e+06	8.36596e+06	7.06452e+06	6.04441e+06	8.83613e+06	1.14139	1.30502	0.94679	0.190796	0.38407	-0.0788833	0	0	0	0.165328	0.285586	0.544264
AHLVAVFNEYQR	P50995-2	ANXA11	Annexin A11	11392000	5.98189e+06	8.75439e+06	8.23895e+06	5.81935e+06	1	1.3827	1.02793	8.75439e+06	0.467488	0.0397436		0	0	0	0.253616	0.20985	0.67809
GFGTDEQAIIDCLGSR	P50995-2	ANXA11	Annexin A11	5159000	5.18731e+06	6.61596e+06	5.09341e+06	2.29207e+06	7.49515e+06	1.01288	2.26315	0.882698	0.0184608	1.17834	-0.180008	0	0	0	0.338929	0.468462	0.329325
GTITDAPGFDPLRDAEVLR	P50995-2	ANXA11	Annexin A11	6051500	8.12028e+06	7.40178e+06	4.10154e+06	3.44123e+06	1.09362e+07	1.47542	2.3597	0.676813	0.561126	1.2386	-0.56317	0	0	0	0.412187	0.476616	0.321831
GVGTDEACLIEILASR	P50995-2	ANXA11	Annexin A11	5777400	5.39438e+06	6.16348e+06	2.40939e+06	3.69155e+06	7.41914e+06	2.39787	1.46128	0.830754	1.26175	0.547233	-0.267507	0	0	0	0.513826	0.309447	0.509413
EMSGDLEEGMLAVVK	P50995-2	ANXA11	Annexin A11	4331400	3.55336e+06	1	1	1.15563e+06	3.90763e+06	4331400	3.07482	2.55909e-07	22.0464	1.6205	-21.8979	0	0	0	0.58968	0.965181	0.0153911
FNAVLCSR	P50995-2	ANXA11	Annexin A11	3984100	2.82119e+06	2.76413e+06	2.88928e+06	1.06507e+06	2.8947e+06	1.37892	2.64883	0.954893	0.463544	1.40535	-0.0665892	0	0	0	0.600769	0.23527	0.628433
NTPAFFAER	P50995-2	ANXA11	Annexin A11	6674800	5.37423e+06	5.4865e+06	1.80929e+06	1	8.0296e+06	3.68919	5.37423e+06	0.683284	1.8833		-0.549442	0	0	0	0.666931	0.515259	0.287975
SETDLLDIR	P50995-2	ANXA11	Annexin A11	7573000	5.81667e+06	7.1036e+06	6.10502e+06	1.65023e+06	1	1.24045	3.52477	7.1036e+06	0.310868	1.81753		0	0	0	1.0642	0.154348	0.811498
LLISLSQGNRDESTNVDMSLAQR	P50995-2	ANXA11	Annexin A11	8035500	8.50001e+06	9.78588e+06	2.72605e+06	4.1685e+06	1	2.94767	2.03911	9.78588e+06	1.55958	1.02794		0	0	0	1.29376	0.00729892	2.13674
SELSGNFEK	P50995-2	ANXA11;ANXA13	Annexin A11;Annexin A13	1	1.35277e+06	1	775374	1.00522e+06	2.51486e+06	1.2897e-06	1.34574	3.97637e-07	-19.5645	0.428399	-21.262	0	0	0	-13.4661	0.125306	0.90203
RAEDGSVIDYELIDQDAR	P07355	ANXA2	Annexin A2;Annexin	5919400	1.89355e+07	4.51022e+06	1.70266e+07	7.65645e+06	1.9326e+07	0.347656	2.47315	0.233376	-1.52427	1.30635	-2.09927	0	0	0	-0.772398	0.503741	0.297793
DLYDAGVKR	P07355	ANXA2	Annexin A2;Annexin	1804600	1.86647e+06	1.97776e+06	1.53242e+06	1.18944e+06	2.62341e+06	1.17761	1.5692	0.753887	0.235866	0.650034	-0.407581	0	0	0	0.15944	0.631673	0.199508
QDIAFAYQR	P07355	ANXA2	Annexin A2;Annexin	8000500	8.09066e+06	4.32222e+06	6.15757e+06	1.93169e+06	1.05385e+07	1.2993	4.18838	0.410136	0.37773	2.06639	-1.28583	0	0	0	0.386098	0.71029	0.148564
GVDEVTIVNILTNR	P07355	ANXA2	Annexin A2;Annexin	19797000	2.43627e+07	1.96779e+07	1.91423e+07	8.30827e+06	2.37336e+07	1.0342	2.93234	0.829117	0.0485173	1.55205	-0.270352	0	0	0	0.443406	0.474195	0.324043
EVKGDLENAFLNLVQCIQNKPLYFADR	P07355	ANXA2	Annexin A2;Annexin	14851000	1.62001e+07	6.85804e+06	1.01847e+07	4.38945e+06	1.44703e+07	1.45817	3.69068	0.473938	0.544155	1.88389	-1.07723	0	0	0	0.45027	0.626726	0.202922
TKGVDEVTIVNILTNR	P07355	ANXA2	Annexin A2;Annexin	7877500	5.33137e+06	3.70089e+06	3.04579e+06	2.39349e+06	6.63047e+06	2.58636	2.22744	0.558163	1.37092	1.15539	-0.84124	0	0	0	0.56169	0.469767	0.328118
AYTNFDAER	P07355	ANXA2;ANXA2P2	Annexin A2;Annexin;Putative annexin A2-like protein	4323200	6.81109e+06	7.81047e+06	7.09633e+06	1	7.95558e+06	0.609216	6.81109e+06	0.981761	-0.714973		-0.0265565	0	0	0	-0.370765	0.24417	0.612308
DALNIETAIK	P07355	ANXA2;ANXA2P2	Annexin A2;Annexin;Putative annexin A2-like protein	6274400	1	5.52076e+06	4.77535e+06	2.81397e+06	5.53896e+06	1.31391	3.5537e-07	0.996716	0.393872		-0.00474612	0	0	0	0.194563	0.281568	0.550417
TNQELQEINR	P07355	ANXA2;ANXA2P2	Annexin A2;Annexin;Putative annexin A2-like protein	16044000	1.59863e+07	1.84485e+07	1.22693e+07	9.36223e+06	2.11556e+07	1.30765	1.70753	0.872037	0.386979	0.771909	-0.197539	0	0	0	0.32045	0.319011	0.496194
STVHEILCK	P07355	ANXA2;ANXA2P2	Annexin A2;Annexin;Putative annexin A2-like protein	23374000	2.13147e+07	2.58218e+07	2.04832e+07	9.61128e+06	3.30214e+07	1.14113	2.21767	0.781972	0.190464	1.14905	-0.354812	0	0	0	0.328233	0.496724	0.303885
SLYYYIQQDTKGDYQK	P07355	ANXA2;ANXA2P2	Annexin A2;Annexin;Putative annexin A2-like protein	2163200	2.506e+06	1	1	834520	3.09971e+06	2163200	3.00293	3.22611e-07	21.0447	1.58637	-21.5637	0	0	0	0.355801	0.978336	0.00951212
TPAQYDASELK	P07355	ANXA2;ANXA2P2	Annexin A2;Annexin;Putative annexin A2-like protein	28718000	2.87515e+07	3.17809e+07	2.55315e+07	1.40108e+07	3.39561e+07	1.12481	2.05209	0.935941	0.169678	1.03709	-0.0955106	0	0	0	0.37042	0.339706	0.468897
SALSGHLETVILGLLK	P07355	ANXA2;ANXA2P2	Annexin A2;Annexin;Putative annexin A2-like protein	34394000	4.63696e+07	3.30003e+07	2.97097e+07	1.49265e+07	5.06722e+07	1.15767	3.10652	0.65125	0.211225	1.6353	-0.618716	0	0	0	0.40927	0.567742	0.245849
GLGTDEDSLIEIICSR	P07355	ANXA2;ANXA2P2	Annexin A2;Annexin;Putative annexin A2-like protein	18435000	1.90831e+07	1.68831e+07	1.52177e+07	8.15107e+06	2.03161e+07	1.21142	2.34118	0.831019	0.276695	1.22724	-0.267046	0	0	0	0.412295	0.398528	0.399542
TDLEKDIISDTSGDFRK	P07355	ANXA2;ANXA2P2	Annexin A2;Annexin;Putative annexin A2-like protein	23310000	2.85967e+07	2.67187e+07	2.23551e+07	1.09288e+07	3.07411e+07	1.04271	2.61664	0.869152	0.0603445	1.38771	-0.20232	0	0	0	0.415246	0.446285	0.350388
AYTNFDAERDALNIETAIK	P07355	ANXA2;ANXA2P2	Annexin A2;Annexin;Putative annexin A2-like protein	29889000	2.64517e+07	2.36036e+07	2.19964e+07	9.3174e+06	3.04355e+07	1.35881	2.83896	0.77553	0.442346	1.50536	-0.366745	0	0	0	0.526987	0.386025	0.413384
LSLEGDHSTPPSAYGSVK	P07355	ANXA2;ANXA2P2	Annexin A2;Annexin;Putative annexin A2-like protein	28866000	2.44492e+07	3.08045e+07	2.12734e+07	8.90359e+06	3.76712e+07	1.3569	2.746	0.81772	0.440318	1.45733	-0.290321	0	0	0	0.535776	0.350014	0.455915
SLYYYIQQDTK	P07355	ANXA2;ANXA2P2	Annexin A2;Annexin;Putative annexin A2-like protein	10799000	1.08716e+07	1.22878e+07	9.95759e+06	3.19976e+06	1.44723e+07	1.0845	3.39764	0.849053	0.11703	1.76453	-0.236074	0	0	0	0.548496	0.423906	0.37273
TDLEKDIISDTSGDFR	P07355	ANXA2;ANXA2P2	Annexin A2;Annexin;Putative annexin A2-like protein	8670600	8.08017e+06	7.2963e+06	6.40108e+06	2.78736e+06	9.01474e+06	1.35455	2.89886	0.809374	0.437815	1.53549	-0.305122	0	0	0	0.55606	0.357025	0.447302
ALLYLCGGDD	P07355	ANXA2;ANXA2P2	Annexin A2;Annexin;Putative annexin A2-like protein	1240300	761452	1.44768e+06	1	573823	1	1240300	1.32698	1.44768e+06	20.2423	0.408148	20.4653	0	0	0	13.7052	0.108294	0.965397
VLVSLSAGGRDEGNYLDDALVR	Q6P452	ANXA4	Annexin;Annexin A4	4337400	3.41837e+06	4.00041e+06	3.3864e+06	2.09479e+06	7.07938e+06	1.28083	1.63184	0.565079	0.357077	0.706503	-0.823475	0	0	0	0.0800348	0.871122	0.0599212
FLTVLCSR	Q6P452	ANXA4	Annexin;Annexin A4	919230	1.2472e+06	1	1.22339e+06	658228	1.54882e+06	0.751381	1.89478	6.45651e-07	-0.412383	0.922032		0	0	0	0.254825	0.643705	0.191313
ISQTYQQQYGR	Q6P452	ANXA4	Annexin;Annexin A4	1836800	2.55477e+06	2.94989e+06	1.86757e+06	1.50522e+06	2.88002e+06	0.983523	1.69728	1.02426	-0.0239699	0.763222	0.0345849	0	0	0	0.257946	0.365935	0.436597
SETSGSFEDALLAIVK	Q6P452	ANXA4	Annexin;Annexin A4	1802900	2.0654e+06	1.53681e+06	1.83787e+06	845378	2.08698e+06	0.980973	2.44316	0.73638	-0.0277143	1.28875	-0.441478	0	0	0	0.273186	0.628159	0.20193
GLGTDEDAIISVLAYR	Q6P452	ANXA4	Annexin;Annexin A4	2907700	738852	726315	854426	1	1.35773e+06	3.4031	738852	0.534949	1.76685		-0.902527	0	0	0	0.432162	0.693337	0.159055
AASGFNAMEDAQTLR	Q6P452	ANXA4	Annexin;Annexin A4	920650	1	1.69234e+06	1.36399e+06	1	1	0.674968	1	1.69234e+06	-0.567109		20.6906	0	0	0	10.0617	0.293625	0.532207
GTVTDFPGFDERADAETLRK	P08758	ANXA5	Annexin A5;Annexin	1	7.86313e+06	1.6443e+06	2.00727e+06	6.37111e+06	8.14252e+06	4.9819e-07	1.23418	0.20194		0.303558	-2.308	0	0	0	-1.00222	0.378884	0.421493
YMTISGFQIEETIDRETSGNLEQLLLAVVK	P08758	ANXA5	Annexin A5;Annexin	5498600	1	3.77266e+06	7.01128e+06	2.34242e+06	6.62829e+06	0.784251	4.26909e-07	0.569176	-0.350613		-0.813054	0	0	0	-0.581834	0.0432171	1.36434
LIVALMKPSR	P08758	ANXA5	Annexin A5;Annexin	2290600	4.32035e+06	2.00989e+06	2.09904e+06	1	4.91143e+06	1.09126	4.32035e+06	0.409227	0.125996		-1.28903	0	0	0	-0.581515	0.35067	0.455101
SIPAYLAETLYYAMK	P08758	ANXA5	Annexin A5;Annexin	14195000	1.72639e+07	1.5582e+07	1.95851e+07	7.97241e+06	2.92864e+07	0.724787	2.16546	0.532055	-0.464371	1.11467	-0.910353	0	0	0	-0.0866845	0.894607	0.0483678
ALLLLCGEDD	P08758	ANXA5	Annexin A5;Annexin	7074100	8.54776e+06	5.35449e+06	6.51668e+06	4.36767e+06	1.21595e+07	1.08554	1.95705	0.440354	0.11841	0.968682	-1.18326	0	0	0	-0.0320576	0.961598	0.0170064
VLTEIIASR	P08758	ANXA5	Annexin A5;Annexin	50666000	1	4.81053e+07	1	2.3303e+07	8.90162e+07	50666000	4.2913e-08	0.54041	25.5945	-24.474	-0.887873	0	0	0	0.0775433	0.995979	0.00175003
QVYEEEYGSSLEDDVVGDTSGYYQR	P08758	ANXA5	Annexin A5;Annexin	5921500	7.57217e+06	5.09102e+06	4.5712e+06	4.18175e+06	1.00465e+07	1.29539	1.81077	0.506744	0.373389	0.8566	-0.980671	0	0	0	0.0831058	0.887184	0.0519861
MLVVLLQANRDPDAGIDEAQVEQDAQALFQAGELK	P08758	ANXA5	Annexin A5;Annexin	35966000	3.4426e+07	2.14571e+07	2.96242e+07	1.3829e+07	5.20832e+07	1.21408	2.4894	0.411978	0.279858	1.3158	-1.27936	0	0	0	0.105432	0.895582	0.0478945
LYDAYELK	P08758	ANXA5	Annexin A5;Annexin	26227000	2.92839e+07	2.80142e+07	2.48673e+07	1.54963e+07	4.21266e+07	1.05468	1.88974	0.665	0.0768005	0.918185	-0.588574	0	0	0	0.13547	0.771513	0.112657
SEIDLFNIRK	P08758	ANXA5	Annexin A5;Annexin	16801000	2.47556e+07	1.29159e+07	1.11113e+07	1.22725e+07	2.83179e+07	1.51207	2.01716	0.456104	0.596522	1.01232	-1.13256	0	0	0	0.158761	0.820864	0.0857286
GTVTDFPGFDER	P08758	ANXA5	Annexin A5;Annexin	44373000	4.40994e+07	5.45425e+07	4.6973e+07	2.20189e+07	7.03811e+07	0.944648	2.0028	0.77496	-0.0821511	1.00202	-0.367806	0	0	0	0.18402	0.681965	0.166238
SEIDLFNIR	P08758	ANXA5	Annexin A5;Annexin	28111000	2.54866e+07	3.91352e+07	3.3836e+07	1.32208e+07	4.03663e+07	0.830801	1.92777	0.969502	-0.267425	0.946935	-0.0446839	0	0	0	0.211609	0.601052	0.221088
DLLDDLK	P08758	ANXA5	Annexin A5;Annexin	1273600	860599	1.11947e+06	983583	413220	1.94078e+06	1.29486	2.08267	0.576815	0.372794	1.05843	-0.793818	0	0	0	0.212469	0.714385	0.146068
DLLDDLKSELTGKFEK	P08758	ANXA5	Annexin A5;Annexin	49005000	5.92061e+07	4.48559e+07	3.59671e+07	2.9229e+07	7.4253e+07	1.36249	2.02559	0.604095	0.44625	1.01834	-0.727152	0	0	0	0.245814	0.657295	0.18224
NFATSLYSMIK	P08758	ANXA5	Annexin A5;Annexin	15861000	1.51311e+07	1.38744e+07	1.16186e+07	7.2723e+06	2.08301e+07	1.36514	2.08065	0.666074	0.449044	1.05703	-0.586245	0	0	0	0.306611	0.55747	0.253779
FITIFGTR	P08758	ANXA5	Annexin A5;Annexin	1	6.04613e+06	7.21893e+06	6.27821e+06	2.59892e+06	9.95682e+06	1.59281e-07	2.3264	0.725023		1.2181	-0.463901	0	0	0	0.3771	0.589873	0.229241
DLLDDLKSELTGK	P08758	ANXA5	Annexin A5;Annexin	13759000	1.82127e+07	3.70962e+07	2.07564e+07	6.88215e+06	2.83537e+07	0.662879	2.64637	1.30834	-0.593181	1.40401	0.387737	0	0	0	0.399523	0.526483	0.278616
GTVTDFPGFDERADAETLR	P08758	ANXA5	Annexin A5;Annexin	14164000	1.34554e+07	7.38162e+06	5.61673e+06	5.96013e+06	1.7505e+07	2.52175	2.25757	0.421687	1.33443	1.17477	-1.24575	0	0	0	0.421148	0.640411	0.193541
GLGTDEESILTLLTSR	P08758	ANXA5	Annexin A5;Annexin	62722000	6.01335e+07	6.99554e+07	4.37532e+07	2.60353e+07	8.3388e+07	1.43354	2.3097	0.838915	0.519582	1.2077	-0.253403	0	0	0	0.491294	0.309068	0.509946
GAGTDDHTLIR	P08758	ANXA5	Annexin A5;Annexin	1	1.39543e+06	1.57958e+06	823433	947996	1	1.21443e-06	1.47197	1.57958e+06	-19.6513	0.557752	20.5911	0	0	0	0.499191	0.967784	0.0142214
ETSGNLEQLLLAVVK	P08758	ANXA5	Annexin A5;Annexin	9958100	1.16545e+07	1.4076e+07	7.46413e+06	4.69437e+06	1.46236e+07	1.33413	2.48266	0.962554	0.415897	1.31188	-0.055061	0	0	0	0.557574	0.23667	0.625857
WGTDEEKFITIFGTR	P08758	ANXA5	Annexin A5;Annexin	21360000	2.12516e+07	6.12004e+06	9.39713e+06	2.81328e+06	3.07451e+07	2.27303	7.55402	0.199057	1.18462	2.91725	-2.32874	0	0	0	0.591041	0.721205	0.141942
DPDAGIDEAQVEQDAQALFQAGELK	P08758	ANXA5	Annexin A5;Annexin	1953100	1	3.44492e+06	1	1	1	1953100	1	3.44492e+06	20.8973		21.716	0	0	0	21.3067	6.47122e-06	5.18901
LSGGDDDAAGQFFPEAAQVAYQMWELSAVAR	P08133	ANXA6	Annexin A6;Annexin	1	3.17486e+06	1	3.55734e+06	8.426e+06	1.27896e+06	2.81109e-07	0.376793	7.81885e-07	-21.7624	-1.40816	-20.2865	0	0	0	-14.4857	0.091558	1.0383
ALLALCGGED	P08133	ANXA6	Annexin A6;Annexin	1	979720	1	1.71037e+06	3.21428e+06	426704	5.8467e-07	0.304802	2.34355e-06	-20.7059	-1.71405	-18.7029	0	0	0	-13.7076	0.0852296	1.06941
DLIADLKYELTGK	P08133	ANXA6	Annexin A6;Annexin	1272600	1.57032e+06	1.15924e+06	5.20241e+06	7.49957e+06	376435	0.244617	0.209389	3.07953	-2.0314	-2.25574	1.62271	0	0	0	-0.888145	0.518855	0.284954
EDAQVAAEILEIADTPSGDK	P08133	ANXA6	Annexin A6;Annexin	1315000	1.31785e+06	2.17281e+06	1.75969e+06	3.28151e+06	1	0.747293	0.401599	2.17281e+06	-0.420255	-1.31617		0	0	0	-0.868214	0.0803547	1.09499
TTGKPIEASIR	P08133	ANXA6	Annexin A6	4362300	1.66286e+06	3.43126e+06	4.30667e+06	8.2303e+06	1.49613e+06	1.01292	0.202042	2.29342	0.0185168	-2.30727	1.1975	0	0	0	-0.363753	0.741709	0.129766
GTVRPANDFNPDADAK	P08133	ANXA6	Annexin A6;Annexin	36009000	3.71197e+07	8.12075e+06	3.68905e+07	6.52262e+07	6.63166e+06	0.976105	0.569092	1.22454	-0.0348911	-0.813266	0.292241	0	0	0	-0.185305	0.60215	0.220295
MLVVLLQGTREEDDVVSEDLVQQDVQDLYEAGELK	P08133	ANXA6	Annexin A6	4136000	5.87755e+06	3.22478e+06	8.3743e+06	6.89162e+06	1.39385e+06	0.493892	0.852854	2.31358	-1.01773	-0.22963	1.21013	0	0	0	-0.0124111	0.98573	0.0062422
DAISGIGTDEK	P08133	ANXA6	Annexin A6;Annexin	4078700	3.00627e+06	3.7964e+06	4.37378e+06	8.80605e+06	1.05363e+06	0.932534	0.341387	3.60316	-0.100772	-1.55052	1.84926	0	0	0	0.0659893	0.9498	0.022368
GELSGDFEK	P08133	ANXA6	Annexin A6	7199600	3.15908e+06	7.03966e+06	7.95733e+06	9.77762e+06	1.48353e+06	0.904776	0.323092	4.74521	-0.144367	-1.62998	2.24647	0	0	0	0.157374	0.895891	0.0477447
YRGSIHDFPGFDPNQDAEALYTAMK	P08133	ANXA6	Annexin A6;Annexin	5070200	5.36761e+06	4.11641e+06	3.85326e+06	9.90862e+06	1.94703e+06	1.31582	0.541711	2.1142	0.395963	-0.884404	1.08011	0	0	0	0.197224	0.749178	0.125415
DLMTDLKSEISGDLAR	P08133	ANXA6	Annexin A6;Annexin	7245300	6.92562e+06	8.94788e+06	8.39196e+06	1.43025e+07	2.42059e+06	0.863362	0.484224	3.69657	-0.211962	-1.04625	1.88619	0	0	0	0.209325	0.822158	0.0850448
GSIHDFPGFDPNQDAEALYTAMK	P08133	ANXA6	Annexin A6;Annexin	8672100	7.42649e+06	1.00781e+07	1.30883e+07	1.58801e+07	1.66067e+06	0.662585	0.46766	6.06869	-0.593822	-1.09647	2.60139	0	0	0	0.303698	0.806068	0.0936283
EDAQEIADTPSGDKTSLETR	E5RK69	ANXA6	Annexin	3104100	3.1263e+06	2.8499e+06	3.92934e+06	5.45446e+06	683866	0.789979	0.573163	4.16734	-0.340113	-0.802982	2.05913	0	0	0	0.305344	0.748003	0.126097
GFGSDKEAILDIITSR	P08133	ANXA6	Annexin A6;Annexin	27084000	2.67215e+07	2.52104e+07	2.97615e+07	3.65809e+07	8.69979e+06	0.910035	0.730477	2.89782	-0.136007	-0.453089	1.53497	0	0	0	0.315291	0.636084	0.196485
MTNYDVEHTIKK	P08133	ANXA6	Annexin A6;Annexin	6998000	5.55625e+06	5.73754e+06	7.84818e+06	9.80098e+06	1.47958e+06	0.891672	0.566908	3.87781	-0.165415	-0.818814	1.95524	0	0	0	0.323671	0.718764	0.143414
EEDDVVSEDLVQQDVQDLYEAGELK	P08133	ANXA6	Annexin A6	1751300	1.57297e+06	1	3.05756e+06	1	452881	0.572778	1.57297e+06	2.20809e-06	-0.803953	20.5851	-18.7888	0	0	0	0.330779	0.978205	0.00957031
DLEADIIGDTSGHFQK	P08133	ANXA6	Annexin A6;Annexin	18509000	1.74787e+07	1.85011e+07	2.1422e+07	3.70102e+07	3.79471e+06	0.86402	0.472268	4.87549	-0.210863	-1.08232	2.28555	0	0	0	0.330787	0.759531	0.119455
SELDMLDIR	P08133	ANXA6	Annexin A6	6325500	4.57161e+06	5.76419e+06	6.1217e+06	9.31425e+06	1.3306e+06	1.03329	0.490818	4.33202	0.0472475	-1.02674	2.11504	0	0	0	0.378517	0.702436	0.153393
TNEQMHQLVAAYK	P08133	ANXA6	Annexin A6;Annexin	11982000	8.79463e+06	1.19395e+07	1.35682e+07	1.79656e+07	2.14116e+06	0.883096	0.489526	5.5762	-0.179357	-1.03054	2.47928	0	0	0	0.423127	0.709396	0.149112
NKPLFFADK	P08133	ANXA6	Annexin A6;Annexin	14586000	8.57026e+06	9.92607e+06	1.33937e+07	1.70834e+07	2.20963e+06	1.08902	0.501672	4.49219	0.123027	-0.995183	2.16742	0	0	0	0.431754	0.665265	0.177005
GLGTDEDTIIDIITHR	P08133	ANXA6	Annexin A6;Annexin	41814000	3.65272e+07	4.43475e+07	4.07814e+07	6.83828e+07	9.83894e+06	1.02532	0.534158	4.50735	0.0360736	-0.90466	2.17228	0	0	0	0.434564	0.658005	0.181771
ALIEILATR	P08133	ANXA6	Annexin A6;Annexin	28046000	1.87339e+07	2.38186e+07	2.7912e+07	3.06927e+07	5.77135e+06	1.0048	0.610372	4.12704	0.00690909	-0.71224	2.04511	0	0	0	0.446593	0.617345	0.209472
EDAQVAAEILEIADTPSGDKTSLETR	P08133	ANXA6	Annexin A6;Annexin	13637000	1.31948e+07	1.23034e+07	1.28914e+07	2.01626e+07	3.2807e+06	1.05784	0.654421	3.75025	0.0811149	-0.611709	1.90698	0	0	0	0.458797	0.574368	0.24081
LILGLMMPPAHYDAK	P08133	ANXA6	Annexin A6;Annexin	12097000	1.06273e+07	9.05705e+06	9.67708e+06	1.80521e+07	2.43666e+06	1.25007	0.588701	3.71699	0.322006	-0.764392	1.89413	0	0	0	0.483916	0.564626	0.248239
FMTILCTR	P08133	ANXA6	Annexin A6;Annexin	4783600	4.97668e+06	4.95956e+06	4.52931e+06	8.05448e+06	1.16606e+06	1.05614	0.617877	4.25327	0.0788059	-0.694607	2.08857	0	0	0	0.490924	0.585768	0.232275
DAFVAIVQSVK	P08133	ANXA6	Annexin A6;Annexin	22155000	1.94873e+07	2.39787e+07	2.17876e+07	2.87821e+07	5.71479e+06	1.01686	0.677064	4.19591	0.0241219	-0.562636	2.06898	0	0	0	0.510156	0.557221	0.253972
SLHQAIEGDTSGDFLK	P08133	ANXA6	Annexin A6;Annexin	24536000	2.81488e+07	2.6563e+07	2.79667e+07	4.90081e+07	4.19579e+06	0.877331	0.57437	6.33087	-0.188808	-0.799947	2.6624	0	0	0	0.557883	0.628685	0.201567
SEIDLLNIR	P08133	ANXA6	Annexin A6;Annexin	17984000	6.8795e+06	1.67084e+07	1.87374e+07	1.37542e+07	2.24198e+06	0.959793	0.500174	7.45254	-0.0592051	-0.999497	2.89773	0	0	0	0.61301	0.629192	0.201217
EIKDAISGIGTDEK	P08133	ANXA6	Annexin A6;Annexin	4442800	3.41369e+06	5.14297e+06	4.65779e+06	6.87584e+06	522777	0.953842	0.496476	9.83778	-0.0681772	-1.0102	3.29833	0	0	0	0.739984	0.601736	0.220594
DAYERDLEADIIGDTSGHFQK	P08133	ANXA6	Annexin A6;Annexin	6875800	4.03866e+06	6.50947e+06	5.30932e+06	7.956e+06	786131	1.29504	0.507625	8.2804	0.373	-0.978166	3.0497	0	0	0	0.814845	0.529003	0.276542
SLEDALSSDTSGHFR	P08133	ANXA6	Annexin A6;Annexin	30585000	2.20741e+07	3.19097e+07	3.01034e+07	4.25277e+07	3.07332e+06	1.016	0.519053	10.3828	0.0228986	-0.946047	3.37613	0	0	0	0.817659	0.566197	0.247033
WGTDEAQFIYILGNR	P08133	ANXA6	Annexin A6	9555000	1.04094e+07	1	1	9.40579e+06	1.15766e+06	9555000	1.10671	8.63809e-07	23.1878	0.146273	-20.1428	0	0	0	1.06377	0.936356	0.0285592
EAILDIITSR	P08133	ANXA6	Annexin A6;Annexin	2234000	1.00345e+06	1.92412e+06	2.38501e+06	1	404814	0.936683	1.00345e+06	4.7531	-0.0943672		2.24887	0	0	0	1.07725	0.305196	0.515422
ILISLATGHREEGGENLDQAR	P08133	ANXA6	Annexin A6;Annexin	7949900	2.31319e+07	7.91125e+06	9.54873e+06	1.1402e+07	1.29339e+06	0.832561	2.02876	6.11668	-0.264373	1.0206	2.61275	0	0	0	1.12299	0.248486	0.604698
TLGTMIAGDTSGDYRR	P20073-2	ANXA7	Annexin A7	3252400	1	1.78875e+06	5.70822e+06	2.29012e+06	1	0.569774	0.781073		-0.811537	-0.356471		0	0	0	-0.584004	0.0411292	1.38585
GFGTDEQAIVDVVANR	P20073-2	ANXA7	Annexin A7	2138200	2.84929e+06	7.21691e+06	3.70026e+06	1.51128e+06	1.44517e+07	0.577852	1.88535	0.499382	-0.791229	0.914833	-1.00179	0	0	0	-0.292727	0.654741	0.18393
LGTDESCFNMILATR	P20073-2	ANXA7	Annexin A7	3344300	3.61363e+06	2.19812e+06	2.89727e+06	2.32231e+06	6.95912e+06	1.15429	1.55605	0.315861	0.207012	0.637887	-1.66264	0	0	0	-0.272579	0.719113	0.143203
SEIDLVQIK	P20073-2	ANXA7	Annexin A7	4866800	8.29844e+06	7.93487e+06	7.15966e+06	5.1729e+06	1.4105e+07	0.679753	1.60421	0.562558	-0.556917	0.681867	-0.829926	0	0	0	-0.234992	0.639989	0.193827
GAGTDDSTLVR	P20073-2	ANXA7	Annexin A7	2390700	2.74341e+06	4.48211e+06	3.12075e+06	2.26906e+06	6.28813e+06	0.766066	1.20905	0.712789	-0.384459	0.273875	-0.488452	0	0	0	-0.199679	0.449874	0.346909
DLLSSVSR	P20073-2	ANXA7	Annexin A7	2854800	3.90988e+06	3.64378e+06	3.83533e+06	2.40861e+06	6.52727e+06	0.744343	1.62329	0.558239	-0.42596	0.698923	-0.841044	0	0	0	-0.18936	0.701709	0.153843
TILQCALNRPAFFAER	P20073-2	ANXA7	Annexin A7	8635000	9.09831e+06	8.70098e+06	1.13879e+07	5.26665e+06	1.66355e+07	0.758263	1.72753	0.523036	-0.399229	0.788714	-0.935017	0	0	0	-0.181844	0.739112	0.13129
VLIEILCTR	P20073-2	ANXA7	Annexin A7	6556900	5.79834e+06	5.86597e+06	6.25397e+06	3.92166e+06	1.02791e+07	1.04844	1.47854	0.570669	0.0682426	0.564178	-0.809274	0	0	0	-0.0589514	0.890384	0.0504225
PAANFDAIR	P20073-2	ANXA7	Annexin A7	4865700	5.85942e+06	5.59377e+06	5.25986e+06	2.08658e+06	8.44398e+06	0.925063	2.80814	0.662456	-0.112377	1.48962	-0.594102	0	0	0	0.261046	0.699793	0.155031
DENQSINHQMAQEDAQR	P20073-2	ANXA7	Annexin A7	505760	664871	421081	667627	305961	1	0.757549	2.17306	421081	-0.400589	1.11973		0	0	0	0.359569	0.570765	0.243543
GLEISGTFTR	Q10567-2	AP1B1	AP-1 complex subunit beta-1	1	8.50286e+06	1	1.09416e+07	1.50686e+07	1.88997e+06	9.13943e-08		5.29108e-07	-23.3833		-20.8499	0	0	0	-22.1166	0.000170443	3.76842
DVSALFPDVVNCMQTDNLELKK	Q10567-2	AP1B1	AP-1 complex subunit beta-1	5279200	4.20307e+06	1	4.64476e+06	8.62581e+06	1.28271e+06	1.13659	0.487267	7.79598e-07	0.184715	-1.03722	-20.2908	0	0	0	-7.04776	0.347752	0.458731
IDNADELLESFLEGFHDESTQVQLQLLTAIVK	Q10567-2	AP1B1	AP-1 complex subunit beta-1	1	1.85741e+07	1	1.42818e+07	1	1.26128e+06	7.00193e-08	1.85741e+07	7.92846e-07	-23.7677	24.1468	-20.2665	0	0	0	-6.62911	0.689434	0.161507
APEVSQHVYQAYETILKN	Q10567-2	AP1B1	AP-1 complex subunit beta-1	8414200	7.2861e+06	7.6424e+06	6.9684e+06	1.23331e+07	1	1.20748	0.590774	7.6424e+06	0.271998	-0.759321		0	0	0	-0.243661	0.571144	0.243254
KPTETQELVQQVLSLATQDSDNPDLR	Q10567-2	AP1B1	AP-1 complex subunit beta-1	11078000	1.02262e+07	1.17682e+07	1.51323e+07	3.58706e+07	3.2815e+06	0.732079	0.285085	3.58623	-0.44993	-1.81053	1.84247	0	0	0	-0.139331	0.90231	0.0446441
LAPPLVTLLSAEPELQYVALR	Q10567-2	AP1B1	AP-1 complex subunit beta-1	30281000	2.46203e+07	3.28469e+07	4.0497e+07	6.76852e+07	1.03267e+07	0.747734	0.363747	3.18076	-0.419402	-1.45899	1.66937	0	0	0	-0.0696753	0.943258	0.0253694
KLAPPLVTLLSAEPELQYVALR	Q10567-2	AP1B1	AP-1 complex subunit beta-1	5377900	6.01508e+06	6.62324e+06	6.7162e+06	1.67213e+07	1.49756e+06	0.800736	0.359725	4.42268	-0.320602	-1.47503	2.14492	0	0	0	0.116428	0.918409	0.0369637
IQPGNPSCTDLELSLK	Q10567-2	AP1B1	AP-1 complex subunit beta-1	3528300	2.85102e+06	4.07118e+06	4.66872e+06	7.32785e+06	712086	0.755732	0.389066	5.71725	-0.404054	-1.36191	2.51532	0	0	0	0.249785	0.840854	0.0752795
LQSSNIFTVAK	Q10567-2	AP1B1	AP-1 complex subunit beta-1	16758000	1.35633e+07	1.19429e+07	1.84557e+07	2.60305e+07	3.31107e+06	0.90801	0.521055	3.60696	-0.13922	-0.940493	1.85078	0	0	0	0.257024	0.772216	0.112261
DLDYYGTLLK	Q10567-2	AP1B1	AP-1 complex subunit beta-1	5889300	3.18748e+06	4.70024e+06	5.54821e+06	8.64286e+06	1.05867e+06	1.06148	0.368799	4.43974	0.0860727	-1.43909	2.15048	0	0	0	0.265819	0.810888	0.0910391
LTNGIWVLAELR	Q10567-2	AP1B1	AP-1 complex subunit beta-1	5867000	6.26868e+06	5.93204e+06	6.68243e+06	1.34796e+07	1.36908e+06	0.877974	0.46505	4.33286	-0.18775	-1.10454	2.11532	0	0	0	0.274342	0.788768	0.103051
DCPLNAEAASSK	Q10567-2	AP1B1	AP-1 complex subunit beta-1	6740800	1	7.0803e+06	1	1.42712e+07	1.75135e+06	6740800	7.0071e-08	4.04277	22.6845	-23.7666	2.01534	0	0	0	0.311075	0.982638	0.0076064
LLSTDPVAAK	Q10567-2	AP1B1	AP-1 complex subunit beta-1	14917000	1.2135e+07	1.36326e+07	1.5285e+07	2.60937e+07	3.0757e+06	0.975925	0.465056	4.43234	-0.0351573	-1.10452	2.14807	0	0	0	0.33613	0.743164	0.128916
VNYVVQEAIVVIK	Q10567-2	AP1B1	AP-1 complex subunit beta-1	4613800	3.11021e+06	4.88241e+06	4.63678e+06	5.64101e+06	919514	0.995045	0.551357	5.30977	-0.00716648	-0.858941	2.40865	0	0	0	0.514181	0.627076	0.20268
KPTETQELVQQVLSLATQDSDNPDLRDR	Q10567-2	AP1B1	AP-1 complex subunit beta-1	8886300	5.20869e+06	1.40412e+07	1.085e+07	1.45869e+07	1.23147e+06	0.819016	0.35708	11.402	-0.288036	-1.48568	3.51122	0	0	0	0.579168	0.720167	0.142567
DIPNENEAQFQIR	Q10567-2	AP1B1	AP-1 complex subunit beta-1	8193300	8.65486e+06	9.6926e+06	1	1	2.12905e+06	8193300	8.65486e+06	4.55254	22.966	23.0451	2.18667	0	0	0	16.0659	0.0815753	1.08844
YPNKYESVIATLCENLDSLDEPEAR	Q10567-2	AP1B1	AP-1 complex subunit beta-1	9794800	5.71435e+06		1	1		9794800	5.71435e+06	#DIV/0!	23.2236	22.4462		0	0	0	22.8349	4.50196e-06	5.3466
LASQANIAQVLAELKEYATEVDVDFVR	P63010	AP1B1;AP2B1	AP-1 complex subunit beta-1;AP-2 complex subunit beta	1	1	9.80928e+06	2.00474e+07	1.4597e+07	4.6193e+06	4.98817e-08	6.85073e-08	2.12354	-24.2569	-23.7992	1.08647	0	0	0	-15.6565	0.134833	0.870202
EYATEVDVDFVR	P63010	AP1B1;AP2B1	AP-1 complex subunit beta-1;AP-2 complex subunit beta	5495600	2.10174e+06	4.60484e+06	6.02684e+06	5.80357e+06	1	0.911854	0.362146	4.60484e+06	-0.133125	-1.46536		0	0	0	-0.79924	0.205825	0.686501
LDIMIR	P63010	AP1B1;AP2B1	AP-1 complex subunit beta-1;AP-2 complex subunit beta	5011400	4.39182e+06	4.15012e+06	4.82018e+06	9.16905e+06	1.32778e+06	1.03967	0.478983	3.1256	0.0561254	-1.06195	1.64413	0	0	0	0.212769	0.799794	0.0970219
VDKITEYLCEPLRK	P63010	AP1B1;AP2B1	AP-1 complex subunit beta-1;AP-2 complex subunit beta	12828000	1.54884e+07	1.5807e+07	1.62279e+07	3.3055e+07	3.73239e+06	0.790488	0.468565	4.23509	-0.339184	-1.09368	2.08239	0	0	0	0.216511	0.832283	0.0797292
CVSTLLDLIQTK	P63010	AP1B1;AP2B1	AP-1 complex subunit beta-1;AP-2 complex subunit beta	1441300	2.47506e+06	1.71048e+06	1.68879e+06	4.50245e+06	479454	0.853452	0.549713	3.56756	-0.228617	-0.863251	1.83494	0	0	0	0.247689	0.776214	0.110019
LVYLYLMNYAK	P63010	AP1B1;AP2B1	AP-1 complex subunit beta-1;AP-2 complex subunit beta	4329700	4.28767e+06	3.78375e+06	5.9034e+06	7.09301e+06	996694	0.733425	0.604493	3.7963	-0.447279	-0.726202	1.92459	0	0	0	0.25037	0.780744	0.107492
LASQANIAQVLAELKEYATEVDVDFVRK	P63010	AP1B1;AP2B1	AP-1 complex subunit beta-1;AP-2 complex subunit beta	6512000	1.09409e+07	6.91503e+06	6.69126e+06	1.08284e+07	3.55616e+06	0.97321	1.01038	1.94452	-0.0391772	0.0149026	0.959415	0	0	0	0.311713	0.390792	0.408055
NINLIVQK	P63010	AP1B1;AP2B1	AP-1 complex subunit beta-1;AP-2 complex subunit beta	13962000	1.12565e+07	1.19272e+07	1.45648e+07	2.12443e+07	3.14853e+06	0.958613	0.529858	3.78819	-0.06098	-0.916323	1.92151	0	0	0	0.314735	0.72706	0.13843
LSHANSAVVLSAVK	P63010	AP1B1;AP2B1	AP-1 complex subunit beta-1;AP-2 complex subunit beta	28664000	1.98874e+07	1.96533e+07	2.76514e+07	3.79161e+07	5.17399e+06	1.03662	0.524511	3.79847	0.0518876	-0.930956	1.92542	0	0	0	0.348784	0.698559	0.155797
NVEGQDMLYQSLK	P63010	AP1B1;AP2B1	AP-1 complex subunit beta-1;AP-2 complex subunit beta	7516400	6.69371e+06	6.14937e+06	6.58519e+06	1.32075e+07	1.55269e+06	1.14141	0.506811	3.96045	0.190816	-0.98048	1.98567	0	0	0	0.398667	0.667957	0.175251
DCEDPNPLIR	P63010	AP1B1;AP2B1	AP-1 complex subunit beta-1;AP-2 complex subunit beta	1	7.81579e+06	1.04616e+07	1.26308e+07	1.62804e+07	2.33267e+06	7.91715e-08	0.480075	4.48482		-1.05867	2.16505	0	0	0	0.553191	0.676517	0.169722
LASQANIAQVLAELK	P63010	AP1B1;AP2B1	AP-1 complex subunit beta-1;AP-2 complex subunit beta	1	1.27133e+06	1.39461e+07	1	3.54224e+06	1	1	0.358905	1.39461e+07		-1.47833	23.7334	0	0	0	11.1275	0.321575	0.492717
AAMIWIVGEYAER	P63010	AP1B1;AP2B1	AP-1 complex subunit beta-1;AP-2 complex subunit beta		5.77197e+06	7.04268e+06		1	1		5.77197e+06	7.04268e+06		22.4606	22.7477	0	0	0	22.6042	2.33771e-07	6.63121
SSFREEDNTYR	O43747	AP1G1	AP-1 complex subunit gamma-1		1	1		1.47154e+06	415709		6.79562e-07	2.40553e-06		-20.4889	-18.6652	0	0	0	-19.5771	9.18738e-05	4.03681
VVSIYGSSIDVELQQR	O43747	AP1G1	AP-1 complex subunit gamma-1	6584000	1	1	9.44617e+06	1	1.34874e+06	0.697002	1	7.41434e-07	-0.520765		-20.3632	0	0	0	-10.442	0.252785	0.597248
SPDMLAHFR	O43747	AP1G1	AP-1 complex subunit gamma-1	1	1	1.42462e+06	2.43783e+06	3.55708e+06	1	4.102e-07	2.8113e-07	1.42462e+06	-21.2172	-21.7623	20.4421	0	0	0	-7.51243	0.619468	0.207981
AMELSFALVNGNNIR	O43747	AP1G1	AP-1 complex subunit gamma-1	1804500	1	1	1	4.40334e+06	502257	1804500	2.271e-07	1.99101e-06	20.7832	-22.0702	-18.9381	0	0	0	-6.74169	0.650567	0.186708
IEFTFER	O43747	AP1G1	AP-1 complex subunit gamma-1	5054600	1.81353e+06	2.99827e+06	5.13096e+06	6.37553e+06	1	0.985119	0.284452	2.99827e+06	-0.0216307	-1.81374		0	0	0	-0.917686	0.263095	0.579887
NLIMSGYSPEHDVSGISDPFLQVR	O43747	AP1G1	AP-1 complex subunit gamma-1	4968900	5.3052e+06	1	6.62863e+06	1.15797e+07	1.35598e+06	0.749612	0.458148	7.37473e-07	-0.415784	-1.12612		0	0	0	-0.77095	0.0618827	1.20843
AALCAVHVIR	O43747	AP1G1	AP-1 complex subunit gamma-1	8953200	6.48786e+06	6.88827e+06	1.01357e+07	1.83864e+07	1.35455e+06	0.883336	0.352862	5.08527	-0.178966	-1.50282	2.34633	0	0	0	0.221512	0.854024	0.0685301
VLTTAGSYVR	O43747	AP1G1	AP-1 complex subunit gamma-1	8753900	6.01468e+06	6.94146e+06	1.00069e+07	1.44799e+07	1.42679e+06	0.874786	0.415381	4.86508	-0.192998	-1.26749	2.28246	0	0	0	0.273991	0.807206	0.0930154
YVALTSLLK	O43747	AP1G1	AP-1 complex subunit gamma-1	9651500	5.38665e+06	6.91761e+06	8.90743e+06	1.16586e+07	1.56782e+06	1.08353	0.462032	4.41226	0.115743	-1.11393	2.14152	0	0	0	0.381109	0.708542	0.149634
AVEYNALFK	O43747	AP1G1	AP-1 complex subunit gamma-1	8864500	6.22062e+06	8.03061e+06	8.22606e+06	1.43176e+07	1.66554e+06	1.07761	0.434473	4.82163	0.107837	-1.20266	2.26952	0	0	0	0.391566	0.718602	0.143512
IGYLGAMLLLDER	O43747	AP1G1	AP-1 complex subunit gamma-1	4201900	3.16274e+06	4.12851e+06	4.30891e+06	5.46519e+06	806433	0.975165	0.578706	5.11947	-0.0362812	-0.789097	2.35599	0	0	0	0.510205	0.619044	0.208279
ELLYFLDSCEPEFK	O43747	AP1G1	AP-1 complex subunit gamma-1	3421800	3.09158e+06	3.90546e+06	3.41274e+06	5.64953e+06	738005	1.00265	0.547228	5.29192	0.00382312	-0.869787	2.40379	0	0	0	0.512609	0.628101	0.20197
VLAINILGR	O43747	AP1G1	AP-1 complex subunit gamma-1	11341000	8.19664e+06	1.16809e+07	1.29689e+07	1.3973e+07	2.03141e+06	0.874476	0.586608	5.75013	-0.193509	-0.769533	2.52359	0	0	0	0.520184	0.635439	0.196926
TFQLQLLSPSSSIVPAFNTGTITQVIK	O43747	AP1G1	AP-1 complex subunit gamma-1	6610000	1	7.11177e+06	6.18167e+06	1.64748e+07	3.45078e+06	1.06929	6.06987e-08	2.06091	0.0966543		1.04328	0	0	0	0.569969	0.204593	0.689109
ADCASGIFLAAEK	O43747	AP1G1	AP-1 complex subunit gamma-1	1	7.01897e+06	8.92414e+06	9.28434e+06	1	1	1.07708e-07	7.01897e+06	8.92414e+06	-23.1464	22.7428	23.0893	0	0	0	7.56191	0.648181	0.188304
NVGNAILYETVLTIMDIK	O43747	AP1G1	AP-1 complex subunit gamma-1	1513600	1	1.37971e+06	1	1	356589	1513600	1	3.8692	20.5296		1.95204	0	0	0	11.2408	0.202925	0.692665
KAALCAVHVIR	O43747	AP1G1	AP-1 complex subunit gamma-1	1277800		988609	1	1	1	1277800	0	988609	20.2852		19.915	0	0	0	20.1001	7.12976e-07	6.14692
WVPENSEIVWSIK	Q9BXS5	AP1M1	AP-1 complex subunit mu-1	2082800	3.19318e+06	780935	1.40004e+06	1	3.10269e+06	1.48767	3.19318e+06	0.251696	0.573054		-1.99024	0	0	0	-0.708595	0.512023	0.29071
SASAVYVLDLK	Q9BXS5	AP1M1	AP-1 complex subunit mu-1	4555100	5.44417e+06	6.16762e+06	5.38568e+06	5.10661e+06	7.44951e+06	0.84578	1.0661	0.827924	-0.241646	0.0923447	-0.27243	0	0	0	-0.140577	0.29511	0.530016
STANNVEIHIPVPNDADSPK	Q9BXS5	AP1M1	AP-1 complex subunit mu-1	7186100	7.62837e+06	6.74036e+06	6.10699e+06	4.17134e+06	1.29877e+07	1.1767	1.82876	0.518981	0.234748	0.870865	-0.946245	0	0	0	0.0531227	0.925314	0.0337108
ILQEYITQEGHK	Q9BXS5	AP1M1	AP-1 complex subunit mu-1	11347000	1.49316e+07	1.36628e+07	1.12185e+07	6.60785e+06	1.9478e+07	1.01146	2.25967	0.701446	0.0164354	1.17611	-0.511596	0	0	0	0.226984	0.672456	0.172336
FEIPYFTTSGIQVR	Q9BXS5	AP1M1	AP-1 complex subunit mu-1	5876300	5.63932e+06	5.58403e+06	5.02643e+06	2.54737e+06	8.63291e+06	1.16908	2.21378	0.64683	0.225374	1.14651	-0.628541	0	0	0	0.247782	0.654053	0.184387
LETGAPRPPATVTNAVSWR	Q9BXS5	AP1M1	AP-1 complex subunit mu-1	10944000	1.21086e+07	1.14659e+07	1.06313e+07	4.60441e+06	1.68457e+07	1.02942	2.62977	0.680643	0.0418287	1.39494	-0.55503	0	0	0	0.293912	0.637214	0.195715
HNNLYLVATSK	Q9BXS5	AP1M1	AP-1 complex subunit mu-1	4359300	5.50688e+06	3.86101e+06	3.27235e+06	2.12995e+06	6.89045e+06	1.33216	2.58544	0.560342	0.413769	1.37041	-0.835621	0	0	0	0.316187	0.646524	0.189416
VVQVFSEYFK	Q9BXS5	AP1M1	AP-1 complex subunit mu-1	1	2.58419e+06	3.82719e+06	3.77704e+06	1.3234e+06	1	2.64758e-07	1.95269	3.82719e+06	-21.8488	0.965462	21.8679	0	0	0	0.328164	0.980506	0.00854965
LNTHVKPLIWIESVIEK	Q9BXS5	AP1M1	AP-1 complex subunit mu-1	8694500	7.7602e+06	7.17582e+06	8.40667e+06	1.9191e+06	9.83358e+06	1.03424	4.04367	0.729726	0.0485687	2.01567	-0.454574	0	0	0	0.536554	0.515841	0.287484
VLFDNTGR	Q9BXS5	AP1M1	AP-1 complex subunit mu-1	2642900	3.59541e+06	3.66842e+06	1	1	1	2642900	3.59541e+06	3.66842e+06	21.3337	21.7777	21.8067	0	0	0	21.6394	1.50187e-08	7.82337
VFLSGMPELR	Q9BXS5	AP1M1;AP1M2	AP-1 complex subunit mu-1;AP-1 complex subunit mu-2	3825300	3.55346e+06	3.07956e+06	3.21294e+06	1	1	1.19059	3.55346e+06	3.07956e+06	0.251678	21.7608	21.5543	0	0	0	14.5223	0.111551	0.952528
AIEQADLLQEEDESPR	A0A2R8YGH5	AP1S1	AP-1 complex subunit sigma-1A	5737000	5.73991e+06	4.91085e+06	3.09819e+06	2.57698e+06	7.22069e+06	1.85173	2.22738	0.680109	0.888871	1.15535	-0.556162	0	0	0	0.496018	0.403675	0.393969
MQFMLLFSRQGK	A0A5F9ZI43	AP1S2	AP-1 complex subunit sigma-2	569110	291709	531003	1.20299e+06	428529	1	0.473081	0.680722		-1.07984	-0.554863		0	0	0	-0.817352	0.0249821	1.60237
LLQCYPPPEDAAVK	O95782-2	AP2A1	AP-2 complex subunit alpha-1	5270400	3.99081e+06	1	4.83476e+06	7.88403e+06	999949	1.09011	0.50619	1.00005e-06	0.124469	-0.98225		0	0	0	-0.42889	0.374846	0.426147
LVECLETVLNK	O95782-2	AP2A1	AP-2 complex subunit alpha-1	3219800	2.97919e+06	3.85597e+06	4.06525e+06	7.14856e+06	912191	0.792029	0.416754	4.22715	-0.336374	-1.26273	2.07969	0	0	0	0.160193	0.880055	0.0554901
DFLTPPLLSVR	O95782-2	AP2A1	AP-2 complex subunit alpha-1	4620100	3.44606e+06	3.93838e+06	4.71706e+06	7.37741e+06	896136	0.979445	0.46711	4.39485	-0.0299641	-1.09817	2.13581	0	0	0	0.335894	0.741849	0.129685
EMGEAFAADIPR	O95782-2	AP2A1	AP-2 complex subunit alpha-1	3807300	3.74363e+06	3.89572e+06	3.73893e+06	7.09522e+06	883335	1.01829	0.527628	4.41024	0.0261434	-0.922407	2.14086	0	0	0	0.414864	0.670588	0.173544
VLQIVTNRDDVQGYAAK	O95782-2	AP2A1	AP-2 complex subunit alpha-1	9285400	9.68481e+06	9.98239e+06	1.12407e+07	1.63978e+07	1.96209e+06	0.826048	0.590617	5.08762	-0.275702	-0.759706	2.34699	0	0	0	0.437195	0.67402	0.171327
FINLFPETK	O95782-2	AP2A1	AP-2 complex subunit alpha-1	3052300	2.6245e+06	3.21795e+06	2.69396e+06	4.67606e+06	729908	1.13302	0.561264	4.40871	0.180167	-0.83325	2.14036	0	0	0	0.495758	0.600391	0.221566
SSPPVQFSLLHSK	O95782-2	AP2A1	AP-2 complex subunit alpha-1	9873300	2.8783e+06	2.75719e+06	4.25202e+06	7.57122e+06	689125	2.32202	0.380163	4.001	1.21538	-1.39531	2.00036	0	0	0	0.606812	0.586171	0.231976
LEPNAQAQMYR	O95782-2	AP2A1	AP-2 complex subunit alpha-1	3034300	2.96036e+06	2.94721e+06	2.47595e+06	4.16502e+06	522261	1.22551	0.710766	5.64316	0.293384	-0.492554	2.4965	0	0	0	0.765778	0.440251	0.3563
YAVDYTWYVDTILNLIR	O94973	AP2A2	AP-2 complex subunit alpha-2	442000	2.15183e+06	1	1.73881e+06	1	141995	0.254197		7.04253e-06	-1.97598		-17.1155	0	0	0	-9.54573	0.189251	0.722963
IIGFGSALLEEVDPNPANFVGAGIIHTK	O94973	AP2A2	AP-2 complex subunit alpha-2	6123600	1.29179e+06	7.86747e+06	1.24908e+07	1.2717e+07	1	0.490247	0.10158		-1.02842	-3.29931		0	0	0	-2.16387	0.0834453	1.0786
QLSNPQQEVQNIFK	O94973	AP2A2	AP-2 complex subunit alpha-2	2833600	3.7021e+06	1	4.60063e+06	5.36387e+06	1.05486e+06	0.615916	0.690192	9.47991e-07	-0.699194	-0.534931		0	0	0	-0.617062	0.00207937	2.68207
NPTFMGLALHCIASVGSR	O94973	AP2A2	AP-2 complex subunit alpha-2	1903200	1.84601e+06	3.11046e+06	2.16349e+06	2.65015e+06	1	0.879689	0.696569	3.11046e+06	-0.184935	-0.521663		0	0	0	-0.353299	0.0669965	1.17395
NNGVLFENQLLQIGLK	O94973	AP2A2	AP-2 complex subunit alpha-2	1764500	2.00666e+06	1.84059e+06	2.67645e+06	3.97816e+06	545461	0.659269	0.504419	3.37438	-0.60106	-0.987307	1.75462	0	0	0	0.0554178	0.951537	0.0215743
VLVAGDTMDSVK	O94973	AP2A2	AP-2 complex subunit alpha-2	5057400	3.59693e+06	3.70514e+06	5.94263e+06	8.34236e+06	1.16665e+06	0.851037	0.431165	3.17587	-0.232707	-1.21369	1.66715	0	0	0	0.0735864	0.934837	0.0292643
VIQIVINRDDVQGYAAK	O94973	AP2A2	AP-2 complex subunit alpha-2	4720200	7.16974e+06	5.95297e+06	6.43878e+06	1.01757e+07	1.71884e+06	0.73309	0.704597	3.46336	-0.447938	-0.505129	1.79217	0	0	0	0.279702	0.730297	0.1365
TTQIGCLLR	O94973	AP2A2	AP-2 complex subunit alpha-2	3125600	2.54245e+06	2.47368e+06	3.08824e+06	5.36103e+06	660924	1.0121	0.474247	3.74276	0.0173476	-1.07629	1.9041	0	0	0	0.28172	0.762422	0.117805
VVHLLNDQHLGVVTAATSLITTLAQK	O94973	AP2A2	AP-2 complex subunit alpha-2	6036800	5.71069e+06	6.88055e+06	7.59877e+06	8.91463e+06	1.49863e+06	0.794444	0.640597	4.59121	-0.331983	-0.642511	2.19888	0	0	0	0.408127	0.673669	0.171553
FVNLFPEVKPTIQDVLR	O94973	AP2A2	AP-2 complex subunit alpha-2	6011900	5.53386e+06	6.22294e+06	5.76889e+06	1.09765e+07	1.28196e+06	1.04212	0.504156	4.85425	0.0595266	-0.988057	2.27925	0	0	0	0.450239	0.664516	0.177494
NAVLFEAISLIIHHDSEPNLLVR	O94973	AP2A2	AP-2 complex subunit alpha-2	1721000	2.95812e+06	2.59942e+06	4.75881e+06	2.00382e+06	519721	0.361645	1.47624	5.00157	-1.46736	0.561926	2.32238	0	0	0	0.472317	0.68843	0.16214
LLQCYPPPDPAVR	O94973	AP2A2	AP-2 complex subunit alpha-2	3544300	3.45074e+06	3.50326e+06	1	7.34332e+06	846918	3544300	0.469916	4.13648		-1.08952	2.0484	0	0	0	0.479439	0.709344	0.149143
YGGTFQNVSVQLPITLNK	O94973	AP2A2	AP-2 complex subunit alpha-2	6501800	4.95378e+06	7.0101e+06	7.42097e+06	6.93423e+06	1.05814e+06	0.876139	0.714394	6.62494	-0.190769	-0.485208	2.72791	0	0	0	0.683977	0.541293	0.266568
KGPSTVTDLEDTKR	O94973	AP2A2	AP-2 complex subunit alpha-2	3938500	1	3.18358e+06	3.76597e+06	1	751996	1.04581	1	4.2335	0.0646246		2.08185	0	0	0	1.07324	0.248699	0.604326
INKELANIR	O94973	AP2A2;AP2A1	AP-2 complex subunit alpha-2;AP-2 complex subunit alpha-1	2158000	1.43747e+06	1.39282e+06	2.07956e+06	3.72185e+06	675074	1.03772	0.386225	2.0632	0.0534135	-1.37249	1.04489	0	0	0	-0.0913953	0.902641	0.0444849
ACNQLGQFLQHR	O94973	AP2A2;AP2A1	AP-2 complex subunit alpha-2;AP-2 complex subunit alpha-1	13205000	1.33119e+07	1.5143e+07	1.97308e+07	3.23922e+07	3.83778e+06	0.669259	0.41096	3.94579	-0.579364	-1.28293	1.98031	0	0	0	0.0393395	0.970253	0.0131152
LINNAIKNDLASR	O94973	AP2A2;AP2A1	AP-2 complex subunit alpha-2;AP-2 complex subunit alpha-1	1302100	3.99763e+06	1	1.06121e+06	4.19501e+06	1.02027e+06	1.227	0.95295	9.80132e-07	0.295136	-0.0695276		0	0	0	0.112804	0.467397	0.330314
GLAVFISDIR	O94973	AP2A2;AP2A1	AP-2 complex subunit alpha-2;AP-2 complex subunit alpha-1	8375200	6.47208e+06	8.25634e+06	9.13792e+06	1.31725e+07	2.86236e+06	0.916532	0.491334	2.88446	-0.125742	-1.02522	1.5283	0	0	0	0.125778	0.874588	0.0581964
IAGDYVSEEVWYR	O94973	AP2A2;AP2A1	AP-2 complex subunit alpha-2;AP-2 complex subunit alpha-1	8854900	7.5566e+06	7.43111e+06	9.96865e+06	1.67286e+07	2.03419e+06	0.888274	0.451718	3.6531	-0.170923	-1.14651	1.86912	0	0	0	0.183897	0.846127	0.0725645
ALLLSTYIK	O94973	AP2A2;AP2A1	AP-2 complex subunit alpha-2;AP-2 complex subunit alpha-1	12621000	8.33417e+06	1.33269e+07	1.42622e+07	2.27935e+07	2.68751e+06	0.88493	0.365638	4.95881	-0.176365	-1.45151	2.30999	0	0	0	0.227372	0.846948	0.0721433
VGGYILGEFGNLIAGDPR	O94973	AP2A2;AP2A1	AP-2 complex subunit alpha-2;AP-2 complex subunit alpha-1	9271500	9.72207e+06	7.98392e+06	1.03049e+07	1.86159e+07	2.21618e+06	0.899715	0.522246	3.60256	-0.15246	-0.937198	1.84902	0	0	0	0.253122	0.775467	0.110437
DVSSLFPDVVNCMQTDNLELKK	P63010	AP2B1	AP-2 complex subunit beta	1	3.06603e+06	3.02995e+06	4.61702e+06	7.88245e+06	1	2.1659e-07	0.388969	3.02995e+06	-22.1385	-1.36227	21.5309	0	0	0	-0.656647	0.960971	0.0172899
DSDYYNMLLK	P63010	AP2B1	AP-2 complex subunit beta	2257100	1.55475e+06	1.89098e+06	2.79582e+06	5.76033e+06	571082	0.807311	0.269906	3.31122	-0.308804	-1.88947	1.72736	0	0	0	-0.15697	0.888064	0.0515555
KPSETQELVQQVLSLATQDSDNPDLR	P63010	AP2B1	AP-2 complex subunit beta	6791500	8.16986e+06	8.0436e+06	1.15944e+07	1.93696e+07	2.50612e+06	0.585757	0.421787	3.20958	-0.771625	-1.24541	1.68238	0	0	0	-0.111552	0.908081	0.0418755
LAPPLVTLLSGEPEVQYVALR	P63010	AP2B1	AP-2 complex subunit beta	14075000	1.45651e+07	1.99545e+07	1.81923e+07	3.99615e+07	6.21986e+06	0.773677	0.364478	3.20818	-0.370196	-1.4561	1.68176	0	0	0	-0.0481785	0.960747	0.0173908
GLEISGTFTHR	P63010	AP2B1	AP-2 complex subunit beta	3969000	3.72327e+06	3.99504e+06	5.07477e+06	7.48694e+06	1.29037e+06	0.782104	0.497302	3.09603	-0.354567	-1.0078	1.63042	0	0	0	0.08935	0.915747	0.0382246
LQNNNVYTIAK	P63010	AP2B1	AP-2 complex subunit beta	12754000	8.85439e+06	9.09736e+06	1.17702e+07	2.02951e+07	2.91733e+06	1.08358	0.436281	3.11839	0.115807	-1.19667	1.6408	0	0	0	0.186646	0.831079	0.0803576
KLAPPLVTLLSGEPEVQYVALR	P63010	AP2B1	AP-2 complex subunit beta	5159000	3.87914e+06	6.10828e+06	4.84204e+06	1.17817e+07	1.41471e+06	1.06546	0.329251	4.3177	0.0914759	-1.60274	2.11026	0	0	0	0.199666	0.861463	0.0647631
DIPNENELQFQIK	P63010	AP2B1	AP-2 complex subunit beta	7180200	6.394e+06	6.88973e+06	9.35202e+06	1.04017e+07	1.53517e+06	0.76777	0.614709	4.48793	-0.381253	-0.702025	2.16605	0	0	0	0.360924	0.711094	0.148073
LLSTDPVTAK	P63010	AP2B1	AP-2 complex subunit beta	1	9.80371e+06	9.70123e+06	1	2.0548e+07	2.58908e+06	1	0.477113	3.74698		-1.0676	1.90573	0	0	0	0.419066	0.730466	0.1364
FLELLPK	P63010	AP2B1	AP-2 complex subunit beta	2252600	1.79409e+06	3.02906e+06	3.22569e+06	2.97151e+06	493664	0.698331	0.603763	6.13587	-0.518018	-0.727945	2.61727	0	0	0	0.457102	0.694352	0.15842
KPSETQELVQQVLSLATQDSDNPDLRDR	P63010	AP2B1	AP-2 complex subunit beta	4859500	5.47695e+06	4.88633e+06	4.60847e+06	7.71705e+06	1.32407e+06	1.05447	0.70972	3.69039	0.0765191	-0.494678	1.88377	0	0	0	0.488538	0.532959	0.273306
LTNGIWILAELR	P63010	AP2B1	AP-2 complex subunit beta	2928800	3.81306e+06	2.77119e+06	3.55888e+06	4.43112e+06	661519	0.822955	0.86052	4.18913	-0.281115	-0.21672	2.06665	0	0	0	0.522938	0.535359	0.271355
AVWLPAVK	P63010	AP2B1	AP-2 complex subunit beta	5992500	3.86417e+06	5.2985e+06	4.58311e+06	8.20757e+06	1.06998e+06	1.30752	0.470805	4.95194	0.38683	-1.0868	2.30799	0	0	0	0.536009	0.614482	0.211491
RPEILKQEIK	P63010	AP2B1	AP-2 complex subunit beta	2236200	1	2.71173e+06	2.342e+06	5.31179e+06	1.18261e+06	0.954826	1.88261e-07	2.29301	-0.06669		1.19724	0	0	0	0.565275	0.316242	0.499981
YPNKYESIIATLCENLDSLDEPDAR	P63010	AP2B1	AP-2 complex subunit beta	3289500	6.33821e+06	3.37337e+06	1	7.91055e+06	851344	3289500	0.801235	3.96241		-0.319702	1.98638	0	0	0	0.833337	0.403745	0.393893
IDNADELLESFLEGFHDESTQVQLTLLTAIVK	P63010	AP2B1	AP-2 complex subunit beta	1	5.24707e+06	1	1	1	422120	1	5.24707e+06	2.369e-06		22.3231	-18.6873	0	0	0	1.81789	0.912838	0.0396065
NSFGVIPSTPLAIHTPLMPNQSIDVSLPLNTLGPVMK	P63010	AP2B1	AP-2 complex subunit beta	1394600	1	1.82559e+06	3.035e+06	1	1	0.459506	1	1.82559e+06	-1.12184		20.7999	0	0	0	9.83904	0.314814	0.501946
SPVTNIAR	A0A087WY71	AP2M1	AP-2 complex subunit mu	2519900	1.99251e+06	1.19575e+06	1	1.9071e+06	4.62923e+06	2519900	1.04478	0.258304		0.0632003	-1.95286	0	0	0	-0.94483	0.297548	0.526443
WARPPISMNFEVPFAPSGLK	A0A087WY71	AP2M1	AP-2 complex subunit mu	1324200	2.3929e+06	763960	1.76263e+06	663247	4.86976e+06	0.751265	3.60786	0.156879	-0.412607	1.85114	-2.67228	0	0	0	-0.411248	0.768552	0.114327
ASENAIVWK	A0A087WY71	AP2M1	AP-2 complex subunit mu	2308100	2.771e+06	4.92698e+06	3.09819e+06	4.91785e+06	4.69233e+06	0.744983	0.563457	1.05001	-0.42472	-0.827622	0.070397	0	0	0	-0.393981	0.203836	0.690719
SNIWLAAVTK	A0A087WY71	AP2M1	AP-2 complex subunit mu	3014600	4.33654e+06	2.74555e+06	4.06287e+06	2.00909e+06	5.9581e+06	0.741988	2.15846	0.460809	-0.430533	1.11	-1.11776	0	0	0	-0.146097	0.835321	0.0781467
TFITQQGIK	A0A087WY71	AP2M1	AP-2 complex subunit mu	16969000	1.41528e+07	1.58899e+07	1.94127e+07	2.5337e+07	9.8181e+06	0.874117	0.55858	1.61843	-0.194101	-0.840163	0.694594	0	0	0	-0.113223	0.811659	0.0906265
QSIAIDDCTFHQCVR	A0A087WY71	AP2M1	AP-2 complex subunit mu	4599400	4.7574e+06	1.38845e+06	3.00908e+06	1.46181e+06	7.73628e+06	1.52851	3.25445	0.179472	0.612124	1.70241	-2.47817	0	0	0	-0.054543	0.96734	0.0144209
SNFKPSLLAQK	A0A087WY71	AP2M1	AP-2 complex subunit mu	1251800	1.77882e+06	1.89837e+06	1.66889e+06	730260	3.32258e+06	0.750079	2.43587	0.571354	-0.414886	1.28444	-0.807544	0	0	0	0.0206691	0.975858	0.0106134
RNELFLDVLESVNLLMSPQGQVLSAHVSGR	A0A087WY71	AP2M1	AP-2 complex subunit mu	3520400	5.079e+06	2.98057e+06	4.50689e+06	1.70755e+06	4.22616e+06	0.781115	2.97444	0.705268	-0.356393	1.57262	-0.503756	0	0	0	0.237489	0.740493	0.130479
IPTPLNTSGVQVICMK	A0A087WY71	AP2M1	AP-2 complex subunit mu	1	2.35014e+06	1.69492e+06	1.89658e+06	1.04487e+06	1	5.27266e-07	2.24922	1.69492e+06	-20.855	1.16942	20.6928	0	0	0	0.335747	0.979021	0.00920796
LNYSDHDVIK	A0A087WY71	AP2M1	AP-2 complex subunit mu	2776100	7.68853e+06	3.73123e+06	3.99674e+06	1.69035e+06	5.62251e+06	0.694592	4.5485	0.663624	-0.525763	2.18539	-0.591561	0	0	0	0.356022	0.716997	0.144483
SFTSEDDLVKLQILNLGAK	O00203	AP3B1	AP-3 complex subunit beta-1	1	2.02773e+06	1	1.05016e+06	3.36863e+06	616449	9.52232e-07	0.601944	1.62219e-06	-20.0022	-0.732298	-19.2336	0	0	0	-13.3227	0.101913	0.991771
EASADLSPYVR	O00203	AP3B1	AP-3 complex subunit beta-1	4966800	1	6.16404e+06	6.22076e+06	1.10721e+07	1	0.798424	9.0317e-08	6.16404e+06	-0.324774	-23.4004	22.5554	0	0	0	-0.389919	0.97796	0.00967877
NVEVIELAK	O00203	AP3B1	AP-3 complex subunit beta-1	4416400	3.08853e+06	3.71477e+06	2.58425e+06	6.53494e+06	1	1.70897	0.472618	3.71477e+06	0.773123	-1.08125		0	0	0	-0.154066	0.837904	0.0768055
LEILTNLANEANISTLLR	O00203	AP3B1	AP-3 complex subunit beta-1	772140	756891	676634	974251	1.52255e+06	198222	0.792547	0.497122	3.41352	-0.335431	-1.00833	1.77126	0	0	0	0.142501	0.87311	0.058931
EQGVLTGMNETSAVIIAAPQNFTPSVIFQK	O00203	AP3B1	AP-3 complex subunit beta-1	1	1.82494e+06	1.894e+06	1.71387e+06	4.56685e+06	484019	5.83475e-07	0.399605	3.91307		-1.32335	1.9683	0	0	0	0.322475	0.809667	0.0916936
LYSLDPEQKEMLIEVIEK	O00203	AP3B1	AP-3 complex subunit beta-1	2503700	2.73537e+06	2.85371e+06	1	6.8307e+06	694582	2503700	0.400452	4.10853		-1.3203	2.03862	0	0	0	0.359161	0.792851	0.100808
ALKDPNQLIR	O00203	AP3B1	AP-3 complex subunit beta-1	6573100	4.51551e+06	4.35189e+06	5.82886e+06	1.07369e+07	974983	1.12768	0.42056	4.46356	0.17336	-1.24961	2.15819	0	0	0	0.360646	0.733623	0.134527
GLAAHYFFPR	O00203	AP3B1	AP-3 complex subunit beta-1	3581400	3.80207e+06	2.67881e+06	3.71147e+06	5.65048e+06	728836	0.964956	0.672876	3.67546	-0.0514656	-0.571588	1.87793	0	0	0	0.418291	0.604495	0.218607
LQILNLGAK	O00203	AP3B1	AP-3 complex subunit beta-1	4483500	3.53117e+06	5.47922e+06	5.82858e+06	7.25967e+06	738501	0.769227	0.486409	7.41938	-0.378519	-1.03976	2.8913	0	0	0	0.491007	0.70685	0.150673
LLTQYILNLGK	O00203	AP3B1	AP-3 complex subunit beta-1	6925300	6.05753e+06	7.88975e+06	6.97625e+06	1.21419e+07	1.29869e+06	0.992697	0.498897	6.07517	-0.0105753	-1.00319	2.60292	0	0	0	0.529721	0.648145	0.188328
VVNVANVGAVPSGQDNIHR	O00203	AP3B1	AP-3 complex subunit beta-1	14771000	1.50425e+07	1.40636e+07	1.63891e+07	2.0672e+07	2.8433e+06	0.901271	0.727676	4.94623	-0.149967	-0.458631	2.30633	0	0	0	0.565911	0.552927	0.257332
EVQYIVLQNIATMSIQR	O00203	AP3B1	AP-3 complex subunit beta-1	1956100	2.00808e+06	1.92479e+06	3.64421e+06	609650	669239	0.536769	3.29383	2.87609	-0.897627	1.71977	1.52411	0	0	0	0.782083	0.405422	0.392092
ATGYLELSNWPEVAPDPSVR	O00203	AP3B1	AP-3 complex subunit beta-1	4416900	1	4.23253e+06	1	5.89006e+06	612361	4416900	1.69778e-07	6.91182	22.0746	-22.4899	2.78907	0	0	0	0.791272	0.954044	0.0204317
EGSTAQLIINTEK	O00203	AP3B1	AP-3 complex subunit beta-1	1	5.05813e+06	5.68368e+06	4.8384e+06	7.78334e+06	888098	2.0668e-07	0.649866	6.39983		-0.621786	2.67803	0	0	0	1.02812	0.464493	0.333021
TVIGSVLLR	O00203	AP3B1	AP-3 complex subunit beta-1	1	3.70933e+06	6.38944e+06	6.02544e+06	5.13502e+06	1.03456e+06	1.65963e-07	0.722359	6.176		-0.469213	2.62667	0	0	0	1.07873	0.418779	0.378015
ASILWLIGENCER	O00203	AP3B1	AP-3 complex subunit beta-1	3476700	1	3.99683e+06	3.8576e+06	1	1	0.901259	1	3.99683e+06	-0.149987		21.9304	0	0	0	10.8902	0.277516	0.556712
LLDSITVPVAR	O00203	AP3B1	AP-3 complex subunit beta-1	8186200	1	6.20547e+06	1	1	1.43159e+06	8186200	1	4.33466	22.9648		2.11592	0	0	0	12.5403	0.20494	0.688372
VPIIVPIMMLAIK	O00203	AP3B1;AP3B2	AP-3 complex subunit beta-1;AP-3 complex subunit beta-2	2412800	2.12393e+06	2.30046e+06	2.90539e+06	5.26286e+06	1	0.830456	0.40357	2.30046e+06	-0.268025	-1.30911		0	0	0	-0.788566	0.135025	0.869586
LLQMQPAQHGEIIK	O00203	AP3B1;AP3B2	AP-3 complex subunit beta-1;AP-3 complex subunit beta-2	7154200	5.71853e+06	5.95689e+06	7.01506e+06	9.37927e+06	1.36789e+06	1.01983	0.609698	4.3548	0.0283346	-0.713832	2.12261	0	0	0	0.479037	0.602833	0.219803
YAEEQQDLALLSISTFQR	O00203	AP3B1;AP3B2	AP-3 complex subunit beta-1;AP-3 complex subunit beta-2	1438600	2.62338e+06	2.74241e+06	2.67323e+06	3.32066e+06	393442	0.538151	0.79002	6.9703	-0.893916	-0.340039	2.80122	0	0	0	0.522422	0.673334	0.17177
VTTLPGHIQAVYVQNVVK	O14617	AP3D1	AP-3 complex subunit delta-1	1	1.24873e+07	1	1.64157e+07	2.45318e+07	2.24992e+06	6.09173e-08	0.509023	4.44461e-07	-23.9686	-0.974196	-21.1014	0	0	0	-15.3481	0.101168	0.994958
YQDTPGVEHIPVVQIDLSVPLKVPGLPMSDQYVK	O14617	AP3D1	AP-3 complex subunit delta-1	5182100	1	1	7.41018e+06	1.64006e+07	1.15606e+06	0.699322	6.09733e-08	8.6501e-07	-0.515972	-23.9672	-20.1408	0	0	0	-14.8747	0.109968	0.958733
LPQFVQSADLEVQER	O14617	AP3D1	AP-3 complex subunit delta-1	1	1	2.03979e+06	2.0224e+06	3.57791e+06	631572	4.94462e-07	2.79493e-07	3.2297	-20.9476	-21.7707	1.6914	0	0	0	-13.6756	0.149856	0.824326
ALDLLYGMVSK	O14617	AP3D1	AP-3 complex subunit delta-1	1	2.19825e+06	3.07038e+06	2.67561e+06	3.91345e+06	1	3.73747e-07	0.561717		-21.3514	-0.832084		0	0	0	-11.0918	0.24282	0.614716
EKLEDPDPGVQSAAVNVICELAR	O14617	AP3D1	AP-3 complex subunit delta-1	2619000	1.54029e+06	2.12869e+06	1.91829e+06	4.29002e+06	1	1.36528	0.359041	2.12869e+06	0.449192	-1.47778		0	0	0	-0.514294	0.525613	0.279334
DVPVAEEVSALFAGELNPVAPK	O14617	AP3D1	AP-3 complex subunit delta-1	12812000	7.96035e+06	4.80381e+06	1.11911e+07	2.69892e+07	4.17773e+06	1.14483	0.294946	1.14986	0.195138	-1.76148	0.201458	0	0	0	-0.45496	0.5245	0.280254
HRPSEADEEELAR	O14617	AP3D1	AP-3 complex subunit delta-1	824050	583530	1.0378e+06	2.25443e+06	1	559750	0.365525	583530	1.85404	-1.45196		0.890671	0	0	0	-0.280642	0.768962	0.114095
DLILQCLDDKDESIR	O14617	AP3D1	AP-3 complex subunit delta-1	10764000	5.254e+06	7.99579e+06	9.68871e+06	1.4299e+07	2.49422e+06	1.11098	0.367438	3.20573	0.151838	-1.44443	1.68065	0	0	0	0.129354	0.892926	0.0491844
KQEQANNPFYIK	O14617	AP3D1	AP-3 complex subunit delta-1	6327000	4.71851e+06	5.48426e+06	7.61951e+06	1.22075e+07	1.11357e+06	0.830368	0.386525	4.92495	-0.268177	-1.37137	2.30011	0	0	0	0.220189	0.849446	0.0708641
LYASILQQK	O14617	AP3D1	AP-3 complex subunit delta-1	5326800	2.82516e+06	4.06424e+06	4.4996e+06	9.48754e+06	835011	1.18384	0.297776	4.86728	0.243471	-1.7477	2.28312	0	0	0	0.259629	0.834373	0.0786399
LLESGDLSMSSIK	O14617	AP3D1	AP-3 complex subunit delta-1	5053000	3.58166e+06	4.07532e+06	5.6044e+06	8.67284e+06	871904	0.901613	0.412975	4.67405	-0.14942	-1.27588	2.22467	0	0	0	0.266459	0.80894	0.0920835
ALDIDLDKPLADSEKLPIQK	O14617	AP3D1	AP-3 complex subunit delta-1	7429500	4.68593e+06	4.7925e+06	7.01058e+06	8.56773e+06	1.13996e+06	1.05976	0.546928	4.20409	0.0837316	-0.870578	2.07179	0	0	0	0.428316	0.647075	0.189045
YISQCIDEIKQELK	O14617	AP3D1	AP-3 complex subunit delta-1	5321400	2.53105e+06	3.92696e+06	4.79566e+06	6.39857e+06	700318	1.10963	0.395564	5.6074	0.150075	-1.33802	2.48733	0	0	0	0.43313	0.717065	0.144441
LFGALTPLEPR	O14617	AP3D1	AP-3 complex subunit delta-1	4006700	3.22189e+06	4.09324e+06	4.56602e+06	5.11008e+06	762276	0.877504	0.630496	5.36976	-0.188522	-0.66544	2.42486	0	0	0	0.523631	0.614624	0.211391
IGYLAASQSFHEGTDVIMLTTNQIR	O14617	AP3D1	AP-3 complex subunit delta-1	3250200	2.11834e+06	2.32397e+06	3.29505e+06	2.83802e+06	487551	0.986389	0.746412	4.76662	-0.0197714	-0.421956	2.25297	0	0	0	0.603747	0.508587	0.293635
SIQGHHVCLLVK	O14617	AP3D1	AP-3 complex subunit delta-1	6020200	4.06707e+06	4.337e+06	6.07294e+06	6.85437e+06	689958	0.991316	0.593353	6.28589	-0.0125835	-0.753037	2.65212	0	0	0	0.628832	0.575916	0.239641
ILIEDSDQNLK	O14617	AP3D1	AP-3 complex subunit delta-1	9909100	6.88286e+06	1.75392e+07	8.93812e+06	1.39812e+07	1.36628e+06	1.10863	0.492295	12.8372	0.148783	-1.0224	3.68226	0	0	0	0.936213	0.544115	0.26431
LEDPDPGVQSAAVNVICELAR	O14617	AP3D1	AP-3 complex subunit delta-1	1099800	575619		1	1		1099800	575619	#DIV/0!	20.0688	19.1348		0	0	0	19.6018	1.2337e-05	4.90879
VLTWDVGK	Q9Y2T2	AP3M1	AP-3 complex subunit mu-1		1	1		1.20797e+06	3.40891e+06		8.27837e-07	2.93349e-07		-20.2041	-21.7009	0	0	0	-20.9525	4.15036e-05	4.38191
SVVNSITGSSNVGDTLPTGQLSNIPWR	Q9Y2T2	AP3M1	AP-3 complex subunit mu-1	3140400	1	4.32311e+06	2.94182e+06	1.58905e+06	5.10155e+06	1.0675	6.29305e-07	0.847411	0.094238		-0.238866	0	0	0	-0.072314	0.60111	0.221046
VSSQNLVAIPVYVK	Q9Y2T2	AP3M1	AP-3 complex subunit mu-1	6330700	5.75172e+06	5.92409e+06	4.55621e+06	2.42695e+06	7.21811e+06	1.38947	2.36994	0.820726	0.474531	1.24485	-0.285028	0	0	0	0.478117	0.339889	0.468663
SVVSQSVCDYFFEAQEK	Q9Y2T2	AP3M1	AP-3 complex subunit mu-1	2672000	2.26422e+06	1.80801e+06	1.87598e+06	1.11195e+06	1	1.42432	2.03627	1.80801e+06	0.510276	1.02593		0	0	0	0.768102	0.0280644	1.55184
AADVENVPPVISTPHHYLISIYR	Q9Y2T2	AP3M1	AP-3 complex subunit mu-1	1	3.25833e+06	5.36557e+06	1	1.66576e+06	1	1	1.95607	5.36557e+06		0.967957	22.3553	0	0	0	11.6616	0.239635	0.62045
GLVNLQSGAPKPEENPSLNIQFK	Q9Y2T2	AP3M1	AP-3 complex subunit mu-1	12379000	1.21411e+07	1.00364e+07	1	5.4693e+06	1	12379000	2.21987	1.00364e+07	23.5614	1.15048	23.2587	0	0	0	15.9902	0.0974441	1.01124
ELIKPPTILR	Q9Y2T2	AP3M1;AP3M2	AP-3 complex subunit mu-1;AP-3 complex subunit mu-2	1335200	1.87441e+06	1.70466e+06	1.44793e+06	1.13117e+06	3.24339e+06	0.922142	1.65706	0.525578	-0.116939	0.728624	-0.928023	0	0	0	-0.105446	0.836297	0.0776393
IQQLAISGLK	Q9Y2T2	AP3M1;AP3M2	AP-3 complex subunit mu-1;AP-3 complex subunit mu-2	4040700	6.68129e+06	5.40633e+06	4.75769e+06	2.15457e+06	7.85912e+06	0.849298	3.10098	0.687905	-0.235657	1.63272	-0.539719	0	0	0	0.285782	0.695537	0.15768
RDENVCNFLEGGLLIGGSDNK	Q92572	AP3S1	AP-3 complex subunit sigma-1	1	1	1.40032e+06	1.33197e+06	1	1.58359e+06	7.50765e-07	1	0.884266	-20.3451		-0.177448	0	0	0	-10.2613	0.265538	0.575874
NMNLPEIPR	Q92572	AP3S1	AP-3 complex subunit sigma-1	1	2.14786e+06	2.52127e+06	1.62518e+06	1.0913e+06	3.59387e+06	6.15318e-07	1.96816	0.701546		0.976848	-0.51139	0	0	0	0.232729	0.703009	0.153039
FYQPYSEDTQQQIIR	Q92572	AP3S1	AP-3 complex subunit sigma-1	3572100	4.52722e+06	3.97141e+06	3.108e+06	1.53571e+06	5.84438e+06	1.14933	2.94797	0.679526	0.200787	1.55972	-0.557399	0	0	0	0.401036	0.552562	0.257619
QYLVFHDGDSVVFAGPAGNSVETR	C9JIF9	APEH	Acylamino-acid-releasing enzyme		1	1		6.35344e+06	618613		1.57395e-07	1.61652e-06		-22.5991	-19.2387	0	0	0	-20.9189	0.000467159	3.33054
SALYYVDLIGGK	C9JIF9	APEH	Acylamino-acid-releasing enzyme	6591100	4.77918e+06	1	6.54722e+06	1.01296e+07	1	1.0067	0.471805	1	0.00963611	-1.08374		0	0	0	-0.537051	0.279109	0.554225
ALDVSASDDEIAR	C9JIF9	APEH	Acylamino-acid-releasing enzyme	14321000	1.38769e+07	1.04376e+07	1.45648e+07	2.69626e+07	7.33202e+06	0.983261	0.514671	1.42356	-0.0243534	-0.958278	0.509501	0	0	0	-0.15771	0.731736	0.135646
VTSVVVDVVPR	C9JIF9	APEH	Acylamino-acid-releasing enzyme	8966700	7.0096e+06	9.90445e+06	1.08641e+07	1.97263e+07	3.49821e+06	0.82535	0.355343	2.83129	-0.276922	-1.49272	1.50146	0	0	0	-0.0893938	0.923054	0.0347729
SRQDLFAVDTQVGTVTSLTAGGSGGSWK	C9JIF9	APEH	Acylamino-acid-releasing enzyme	3313500	3.4706e+06	3.20597e+06	3.59881e+06	9.22871e+06	1.16237e+06	0.92072	0.376065	2.75814	-0.119166	-1.41094	1.4637	0	0	0	-0.0221381	0.980029	0.00876114
TPLLLMLGQEDR	C9JIF9	APEH	Acylamino-acid-releasing enzyme	3690000	2.43189e+06	1	1	7.70127e+06	993281	3690000	0.315778	1.00676e-06	21.8152	-1.66302	-19.9218	0	0	0	0.0767766	0.995233	0.00207514
LLTIDQDLMVAQFSTPSLPPTLK	C9JIF9	APEH	Acylamino-acid-releasing enzyme	1162000	1.05693e+06	878037	1.4059e+06	2.955e+06	214632	0.826518	0.357674	4.09089	-0.274883	-1.48328	2.03242	0	0	0	0.0914169	0.933626	0.029827
HGPVYEDDCFGCLSWSHSETHLLYVAEK	C9JIF9	APEH	Acylamino-acid-releasing enzyme	1	1.3317e+06	2.19151e+06	2.36287e+06	1	725065	4.23213e-07	1.3317e+06	3.0225	-21.1721	20.3448	1.59574	0	0	0	0.256155	0.983997	0.00700638
AESFFQTK	C9JIF9	APEH	Acylamino-acid-releasing enzyme	1	2.10663e+06	3.45701e+06	3.82664e+06	5.82125e+06	804389	2.61326e-07	0.361886	4.29769		-1.46639	2.10356	0	0	0	0.318584	0.826179	0.0829259
LLLYPK	C9JIF9	APEH	Acylamino-acid-releasing enzyme	3847700	3.40361e+06	4.15605e+06	4.48671e+06	6.68392e+06	916696	0.857576	0.509223	4.53373	-0.221663	-0.97363	2.1807	0	0	0	0.328469	0.747253	0.126533
VLQPPPEQENVQYAGLDFEAILLQPGSPPDK	C9JIF9	APEH	Acylamino-acid-releasing enzyme	5152300	3.86061e+06	4.74301e+06	5.27471e+06	7.27798e+06	915684	0.976793	0.53045	5.17974	-0.0338758	-0.91471	2.37288	0	0	0	0.474765	0.654207	0.184285
IVYLQYPSLIPHHQCSQLCLYDWYTK	C9JIF9	APEH	Acylamino-acid-releasing enzyme	5596800	1.06762e+07	7.10561e+06	9.91429e+06	9.81266e+06	1.27067e+06	0.564518	1.088	5.59204	-0.824907	0.121678	2.48337	0	0	0	0.593382	0.578904	0.237394
QVLLSEPEEAAALYR	C9JIF9	APEH	Acylamino-acid-releasing enzyme	1	3.38559e+06	4.79216e+06	5.21124e+06	6.56555e+06	578961	1.91893e-07	0.515659	8.27718		-0.955509	3.04914	0	0	0	1.04682	0.533562	0.272815
KPLVLCGDLNVAHEEIDLR	P27695	APEX1	DNA-(apurinic or apyrimidinic site) lyase;DNA-(apurinic or apyrimidinic site) lyase, mitochondrial	16825000	1.47361e+07	4.57415e+07	4.70599e+07	1.03972e+07	6.25519e+07	0.357523	1.41731	0.731258	-1.48389	0.503154	-0.451548	0	0	0	-0.477429	0.45214	0.344727
GAVAEDGDELRTEPEAK	P27695	APEX1	DNA-(apurinic or apyrimidinic site) lyase;DNA-(apurinic or apyrimidinic site) lyase, mitochondrial	37166000	4.04854e+07	7.97507e+06	3.33624e+07	1.65768e+07	5.09878e+07	1.11401	2.4423	0.156411	0.155759	1.28824	-2.67658	0	0	0	-0.410861	0.745064	0.127806
EGYSGVGLLSR	P27695	APEX1	DNA-(apurinic or apyrimidinic site) lyase;DNA-(apurinic or apyrimidinic site) lyase, mitochondrial	5265400	7.30148e+06	6.23794e+06	7.50406e+06	5.3282e+06	6.13889e+06	0.701674	1.37035	1.01613	-0.511128	0.45454	0.0230916	0	0	0	-0.0111654	0.970027	0.0132163
KPLVLCGDLNVAHEEIDLRNPK	P27695	APEX1	DNA-(apurinic or apyrimidinic site) lyase;DNA-(apurinic or apyrimidinic site) lyase, mitochondrial	16729000	1.87655e+07	1.11251e+07	9.24301e+06	1.17871e+07	2.80202e+07	1.80991	1.59204	0.397036	0.855917	0.670879	-1.33266	0	0	0	0.0647131	0.930859	0.0311161
QGFGELLQAVPLADSFR	P27695	APEX1	DNA-(apurinic or apyrimidinic site) lyase;DNA-(apurinic or apyrimidinic site) lyase, mitochondrial	2059200	2.02722e+06	1.47814e+06	2.18493e+06	788119	2.92745e+06	0.942456	2.57223	0.504923	-0.0855029	1.36302	-0.985863	0	0	0	0.0972171	0.893878	0.0487218
KNDKEAAGEGPALYEDPPDQK	P27695	APEX1	DNA-(apurinic or apyrimidinic site) lyase;DNA-(apurinic or apyrimidinic site) lyase, mitochondrial	28651000	1.23671e+07	1.14245e+07	2.27096e+07	1.24259e+07	1.16957e+07	1.26163	0.995267	0.976809	0.335284	-0.00684381	-0.0338522	0	0	0	0.0981959	0.454937	0.342049
EEAPDILCLQETK	P27695	APEX1	DNA-(apurinic or apyrimidinic site) lyase;DNA-(apurinic or apyrimidinic site) lyase, mitochondrial	2072200	2.34536e+06	2.64029e+06	2.70237e+06	901533	4.25851e+06	0.766809	2.60152	0.620004	-0.383061	1.37936	-0.68965	0	0	0	0.102215	0.881704	0.0546772
VSYGIGDEEHDQEGR	P27695	APEX1	DNA-(apurinic or apyrimidinic site) lyase;DNA-(apurinic or apyrimidinic site) lyase, mitochondrial	44845000	4.6332e+07	4.59106e+07	3.85774e+07	2.61498e+07	6.15259e+07	1.16247	1.77179	0.7462	0.217189	0.825206	-0.422365	0	0	0	0.206677	0.596816	0.224159
GLDWVKEEAPDILCLQETK	P27695	APEX1	DNA-(apurinic or apyrimidinic site) lyase;DNA-(apurinic or apyrimidinic site) lyase, mitochondrial	24999000	2.41133e+07	2.68665e+07	1.91031e+07	1.07426e+07	3.47241e+07	1.30864	2.24465	0.773712	0.388066	1.16649	-0.370132	0	0	0	0.394807	0.423751	0.372889
KGLDWVKEEAPDILCLQETK	P27695	APEX1	DNA-(apurinic or apyrimidinic site) lyase;DNA-(apurinic or apyrimidinic site) lyase, mitochondrial	2456100	1.52614e+06	2.05334e+06	1.25166e+06	950964	2.80103e+06	1.96227	1.60484	0.733064	0.972524	0.682427	-0.447989	0	0	0	0.402321	0.405726	0.391767
LDYFLLSHSLLPALCDSK	P27695	APEX1	DNA-(apurinic or apyrimidinic site) lyase;DNA-(apurinic or apyrimidinic site) lyase, mitochondrial	1	3.29203e+07	3.00913e+07	2.79596e+07	1.32198e+07	3.89751e+07		2.49023	0.772064		1.31628	-0.373208	0	0	0	0.471535	0.508287	0.293891
EAAGEGPALYEDPPDQK	P27695	APEX1	DNA-(apurinic or apyrimidinic site) lyase;DNA-(apurinic or apyrimidinic site) lyase, mitochondrial	2857400	3.32145e+06	4.20196e+06	3.60694e+06	1.1699e+06	3.47162e+06	0.792195	2.83909	1.21037	-0.336073	1.50543	0.275453	0	0	0	0.481603	0.424048	0.372585
LPAELQELPGLSHQYWSAPSDKEGYSGVGLLSR	P27695	APEX1	DNA-(apurinic or apyrimidinic site) lyase;DNA-(apurinic or apyrimidinic site) lyase, mitochondrial	18563000	2.21495e+07	2.3018e+07	1.73264e+07	6.42793e+06	3.00564e+07	1.07137	3.44582	0.765827	0.0994551	1.78485	-0.38491	0	0	0	0.499797	0.489544	0.310209
ICSWNVDGLR	P27695	APEX1	DNA-(apurinic or apyrimidinic site) lyase;DNA-(apurinic or apyrimidinic site) lyase, mitochondrial	16894000	1.72853e+07	1.76557e+07	1.06147e+07	7.7906e+06	2.06714e+07	1.59156	2.21874	0.854114	0.670445	1.14974	-0.2275	0	0	0	0.530894	0.258759	0.587105
HLYPNTPYAYTFWTYMMNAR	P27695	APEX1	DNA-(apurinic or apyrimidinic site) lyase;DNA-(apurinic or apyrimidinic site) lyase, mitochondrial	6247900	4.68104e+06	3.85104e+06	2.59826e+06	1.71225e+06	7.47491e+06	2.40464	2.73385	0.515196	1.26582	1.45094	-0.956808	0	0	0	0.58665	0.490462	0.309395
NDKEAAGEGPALYEDPPDQK	P27695	APEX1	DNA-(apurinic or apyrimidinic site) lyase;DNA-(apurinic or apyrimidinic site) lyase, mitochondrial	2143400	1	2.6217e+06	1	1	1	2143400	1	2.6217e+06	21.0315		21.3221	0	0	0	21.1768	2.94956e-07	6.53024
NYGILADATEQVGQHKDAYQVILDGVK	Q9BZZ5-2	API5	Apoptosis inhibitor 5	1	1	1	2.44554e+06	6.06525e+06	2.04273e+07	4.08908e-07	1.64874e-07	4.89542e-08	-21.2217	-22.5321	-24.284	0	0	0	-22.6793	1.39003e-05	4.85698
TGEALKTEENKIK	Q9BZZ5-2	API5	Apoptosis inhibitor 5	2581800	1.21045e+06	1.74228e+06	2.11375e+06	3.1312e+06	3.24399e+06	1.22143	0.386576	0.537079	0.288571	-1.37117	-0.896794	0	0	0	-0.659799	0.252251	0.598167
VLEDVTGEEFVLFMK	Q9BZZ5-2	API5	Apoptosis inhibitor 5	2455200	2.74993e+06	2.64276e+06	3.27375e+06	3.76351e+06	1	0.749965	0.73068	2.64276e+06	-0.415104	-0.452687		0	0	0	-0.433896	7.39035e-05	4.13133
VADILTQLLQTDDSAEFNLVNNALLSIFK	Q9BZZ5-2	API5	Apoptosis inhibitor 5	2989900	2.3588e+07	1.45395e+06	2.29058e+07	1.51595e+06	3.9122e+06	0.130531	15.5599	0.371646	-2.93754	3.95976	-1.428	0	0	0	-0.135261	0.951582	0.0215539
GTLGGLFSQILQGEDIVR	Q9BZZ5-2	API5	Apoptosis inhibitor 5	27374000	2.62288e+07	2.86132e+07	2.70111e+07	2.29703e+07	3.97451e+07	1.01344	1.14186	0.719918	0.019255	0.19138	-0.474095	0	0	0	-0.0878199	0.682426	0.165944
NYGILADATEQVGQHK	Q9BZZ5-2	API5	Apoptosis inhibitor 5	20761000	1.65645e+07	1.86164e+07	1.83002e+07	1.38328e+07	2.56784e+07	1.13447	1.19748	0.724982	0.182015	0.260002	-0.463983	0	0	0	-0.00732202	0.97607	0.0105189
DAYQVILDGVK	Q9BZZ5-2	API5	Apoptosis inhibitor 5	22326000	9.70822e+06	1.91001e+07	1.58552e+07	1.40853e+07	1.87205e+07	1.40811	0.689244	1.02028	0.493765	-0.536914	0.028962	0	0	0	-0.00472893	0.988099	0.00519942
STVTLSWKPVQK	Q9BZZ5-2	API5	Apoptosis inhibitor 5	25877000	2.19988e+07	2.66078e+07	2.17736e+07	1.70221e+07	3.63535e+07	1.18846	1.29236	0.73192	0.249088	0.370012	-0.450243	0	0	0	0.0562857	0.836527	0.0775201
EVEELILTESK	Q9BZZ5-2	API5	Apoptosis inhibitor 5	7739800	5.77483e+06	9.29813e+06	7.16512e+06	5.74802e+06	8.72063e+06	1.0802	1.00466	1.06622	0.111305	0.00671319	0.092508	0	0	0	0.0701753	0.0947528	1.02341
GLQVYIR	Q9BZZ5-2	API5	Apoptosis inhibitor 5	9787100	7.08748e+06	9.34202e+06	7.75878e+06	6.39289e+06	1.08763e+07	1.26142	1.10865	0.858935	0.335051	0.148805	-0.219378	0	0	0	0.0881591	0.617105	0.209641
YSSNLGNFNYER	Q9BZZ5-2	API5	Apoptosis inhibitor 5	11098000	1.19172e+07	9.68813e+06	9.35734e+06	6.69781e+06	1.65823e+07	1.18602	1.77926	0.584244	0.246129	0.831279	-0.775358	0	0	0	0.100684	0.840674	0.0753725
LQFSYVECLLYSFHQLGR	Q9BZZ5-2	API5	Apoptosis inhibitor 5	8785300	1.31276e+07	7.7443e+06	1.45312e+07	3.69754e+06	1.31018e+07	0.604583	3.55036	0.591087	-0.725987	1.82797	-0.758557	0	0	0	0.114474	0.900166	0.0456774
PTVEELYR	Q9BZZ5-2	API5	Apoptosis inhibitor 5	18759000	1.84e+07	1.93308e+07	1.71639e+07	1.37668e+07	2.06535e+07	1.09293	1.33655	0.935957	0.128205	0.418512	-0.0954854	0	0	0	0.150411	0.369259	0.432669
TLPDEVLTKEVEELILTESKK	Q9BZZ5-2	API5	Apoptosis inhibitor 5	816850	2.29395e+06	1	431550	1	2.42555e+06	1.89283	2.29395e+06	4.12278e-07	0.920545	21.1294	-21.2099	0	0	0	0.280022	0.982825	0.00752392
ITNNINVLIK	Q9BZZ5-2	API5	Apoptosis inhibitor 5	23680000	1.36407e+07	2.02635e+07	1.70182e+07	1.20592e+07	1.70241e+07	1.39145	1.13115	1.19028	0.476592	0.177789	0.251306	0	0	0	0.301896	0.0283436	1.54755
QQLVELVAEQADLEQTFNPSDPDCVDR	Q9BZZ5-2	API5	Apoptosis inhibitor 5	5325700	4.52803e+06	5.29234e+06	2.57515e+06	2.34832e+06	8.67479e+06	2.06812	1.9282	0.610083	1.04832	0.947254	-0.712922	0	0	0	0.42755	0.495609	0.304861
ELPQFATGENLPR	Q9BZZ5-2	API5	Apoptosis inhibitor 5	27716000	2.18512e+07	3.06937e+07	1.50664e+07	8.92947e+06	3.60975e+06	1.83959	2.44709	8.503	0.879384	1.29107	3.08797	0	0	0	1.75281	0.061007	1.21462
QIYNPPSGK	Q9BZZ5-2	API5	Apoptosis inhibitor 5	3025100	1	2.48129e+06	1	1.09733e+06	1	3025100	9.11302e-07	2.48129e+06	21.5286	-20.0656	21.2427	0	0	0	7.56855	0.612989	0.212548
YSSNLGNFNYEQR	Q9BZZ5	API5	Apoptosis inhibitor 5	1	1.24292e+06	975307	1	717918	1	1	1.73129	975307		0.791847	19.8955	0	0	0	10.3437	0.242208	0.615811
VGLDPSQLPVGENGIV	S4R3D6	APIP	Methylthioribulose-1-phosphate dehydratase	1434100	1.65655e+06	1.75504e+06	1.54209e+06	893894	2.17093e+06	0.929972	1.85319	0.80843	-0.10474	0.890009	-0.306805	0	0	0	0.159488	0.68856	0.162058
FPNGVQLSPAEDFVLVAETTMAR	Q9HDC9	APMAP	Adipocyte plasma membrane-associated protein	1372900	1	1	1.54265e+06	669118	3.15746e+06	0.889962	1.4945e-06	3.1671e-07	-0.168184	-19.3519	-21.5903	0	0	0	-13.7035	0.114057	0.942877
YSLVLELSDSGAFRR	Q9HDC9	APMAP	Adipocyte plasma membrane-associated protein	3144800	1	1.06774e+06	1.65446e+06	2.07484e+06	3.39899e+06	1.9008	4.81965e-07	0.314135	0.926608		-1.67054	0	0	0	-0.371968	0.726375	0.138839
VLLDQLR	Q9HDC9	APMAP	Adipocyte plasma membrane-associated protein	6549900	6.74654e+06	7.41488e+06	7.88797e+06	5.36702e+06	1.02178e+07	0.830366	1.25704	0.725683	-0.268181	0.330026	-0.462589	0	0	0	-0.133581	0.605301	0.218028
LENGEIETIAR	Q9HDC9	APMAP	Adipocyte plasma membrane-associated protein	2764300	3.80309e+06	4.28852e+06	4.16585e+06	1.78529e+06	5.34467e+06	0.663561	2.13023	0.802392	-0.591698	1.09101	-0.317621	0	0	0	0.0605633	0.913105	0.0394794
LLLSSETPIEGK	Q9HDC9	APMAP	Adipocyte plasma membrane-associated protein	10671000	1.10936e+07	1.35295e+07	8.78946e+06	6.9456e+06	2.05642e+07	1.21407	1.59721	0.657917	0.279849	0.675553	-0.604022	0	0	0	0.117127	0.772277	0.112227
LLEYDTVTR	Q9HDC9	APMAP	Adipocyte plasma membrane-associated protein	4928700	4.96833e+06	6.40422e+06	5.58058e+06	2.6295e+06	7.72775e+06	0.883188	1.88946	0.828731	-0.179208	0.917972	-0.271025	0	0	0	0.155913	0.704031	0.152408
VVKLENGEIETIAR	Q9HDC9	APMAP	Adipocyte plasma membrane-associated protein	3532100	4.1595e+06	2.37055e+06	1.60738e+06	1.88889e+06	6.01605e+06	2.19742	2.20209	0.394038	1.13581	1.13887	-1.34359	0	0	0	0.310364	0.726491	0.13877
SLHDPDGLVATYISEVHEHDGHLYLGSFR	Q9HDC9	APMAP	Adipocyte plasma membrane-associated protein	8708100	9.44852e+06	5.66957e+06	5.99181e+06	2.64409e+06	1.21528e+07	1.45333	3.57345	0.466526	0.539365	1.83732	-1.09997	0	0	0	0.425571	0.642833	0.191902
RPLRPQVVTDDDGQAPEAK	Q9HDC9	APMAP	Adipocyte plasma membrane-associated protein	12635000	1.28639e+07	1.13024e+07	8.41732e+06	4.78307e+06	1.83645e+07	1.50107	2.68947	0.61545	0.585993	1.42732	-0.700287	0	0	0	0.437677	0.518315	0.285407
EPPLLLGVLHPNTK	Q9HDC9	APMAP	Adipocyte plasma membrane-associated protein	5116400	5.76892e+06	7.14682e+06	6.47983e+06	1.26993e+06	7.64638e+06	0.789589	4.54271	0.934667	-0.340827	2.18355	-0.0974759	0	0	0	0.58175	0.509368	0.292968
TRDDEPVCGRPLGIR	Q9HDC9	APMAP	Adipocyte plasma membrane-associated protein	5166400	4.68023e+06	1	4.07688e+06	2.37582e+06	7.55191e+06	1.26724	1.96995	1.32417e-07	0.341693	0.978157		0	0	0	0.659925	0.0688648	1.162
GLFEVNPWKR	Q9HDC9	APMAP	Adipocyte plasma membrane-associated protein	3716900	3.00383e+06	1	1	1	4.80982e+06	3716900	3.00383e+06	2.07908e-07	21.8257	21.5184	-22.1976	0	0	0	7.04883	0.654978	0.183773
EPFHSILSVLK	Q8NCW5-2	APOA1BP	NAD(P)H-hydrate epimerase	3321300	2.89479e+06	2.36988e+06	2.99745e+06	1.67519e+06	4.44228e+06	1.10804	1.72803	0.533483	0.148013	0.789132	-0.906485	0	0	0	0.0102199	0.984495	0.00678647
GDVREPFHSILSVLK	Q8NCW5-2	APOA1BP	NAD(P)H-hydrate epimerase	2440300	1.61156e+06	1.87004e+06	1.50454e+06	1.44676e+06	3.11539e+06	1.62196	1.11391	0.600258	0.697737	0.155631	-0.736344	0	0	0	0.0390079	0.930148	0.0314479
RPNKPLFTALVTQCQK	Q8NCW5-2	APOA1BP	NAD(P)H-hydrate epimerase	13907000	1.43991e+07	1.19608e+07	1.02007e+07	6.9355e+06	2.342e+07	1.36334	2.07615	0.510709	0.447146	1.05391	-0.969425	0	0	0	0.177211	0.78224	0.10666
LFGYEPTIYYPK	Q8NCW5-2	APOA1BP	NAD(P)H-hydrate epimerase	9691900	1.18775e+07	1.0166e+07	9.44519e+06	4.93837e+06	1.72283e+07	1.02612	2.40514	0.590076	0.0371996	1.26612	-0.761027	0	0	0	0.180764	0.774444	0.11101
GNAGGIQPDLLISLTAPK	Q8NCW5-2	APOA1BP	NAD(P)H-hydrate epimerase	12351000	1.52747e+07	1.32888e+07	1.10237e+07	6.91877e+06	1.71612e+07	1.1204	2.20771	0.77435	0.164018	1.14255	-0.368943	0	0	0	0.312543	0.519057	0.284785
GLTVPIASIDIPSGWDVEK	Q8NCW5-2	APOA1BP	NAD(P)H-hydrate epimerase	9919200	9.74243e+06	1.28051e+07	9.03031e+06	5.45572e+06	1.24495e+07	1.09843	1.78573	1.02857	0.135448	0.836511	0.0406341	0	0	0	0.337531	0.249877	0.602274
SPPTVLVICGPGNNGGDGLVCAR	Q8NCW5-2	APOA1BP	NAD(P)H-hydrate epimerase	10146000	8.69181e+06	7.7939e+06	7.04813e+06	3.57475e+06	1.14927e+07	1.43953	2.43144	0.678162	0.525599	1.28181	-0.560299	0	0	0	0.415704	0.480234	0.318547
FVPPALEKK	Q8NCW5-2	APOA1BP	NAD(P)H-hydrate epimerase	1699600	1.50069e+06	1.05914e+06	1	1	3.07887e+06	1699600	1.50069e+06	0.344002	20.6968	20.5172	-1.53951	0	0	0	13.2248	0.147708	0.830597
AMYPGTFYFQFK	Q9NRW3	APOBEC3C	DNA dC->dU-editing enzyme APOBEC-3C	2357100	2.74015e+06	1	1	1	3.83718e+06	2357100	2.74015e+06	2.60608e-07	21.1686	21.3858	-21.8716	0	0	0	6.89426	0.656732	0.182612
LGVIGFAGLIGLLLAR	H7C1U8	APOO	Apolipoprotein O	2697700	2.05237e+06	672468	2.00348e+06	860561	2.79151e+06	1.34651	2.38492	0.240898	0.42922	1.25394	-2.05351	0	0	0	-0.123449	0.907149	0.0423214
VDELSLYSVPEGQSK	H7C1U8	APOO	Apolipoprotein O	1	3.90336e+06	2.66056e+06	1.84165e+06	1	4.25295e+06	5.42991e-07	3.90336e+06	0.62558	-20.8126	21.8963	-0.676734	0	0	0	0.135661	0.991752	0.00359687
SQLEESISQLR	H7C1U8	APOO	Apolipoprotein O	3265300	6.43787e+06	4.26455e+06	1	1	6.09424e+06	3265300	6.43787e+06	0.699768	21.6388	22.6182	-0.515052	0	0	0	14.5806	0.125756	0.90047
ITYPLGLATLGATVCYPVQSVIIAK	A0A087WYF7	APOOL	MICOS complex subunit MIC27	1306100	2.11457e+06	1.71955e+06	1.57319e+06	1.11207e+06	1	0.830222	1.90147	1.71955e+06	-0.268431	0.927113		0	0	0	0.329341	0.513384	0.289557
LGSSSEIEVPAK	A0A087WYF7	APOOL	MICOS complex subunit MIC27	3513900	4.25998e+06	3.62531e+06	2.4157e+06	1.60881e+06	6.64893e+06	1.45461	2.6479	0.545247	0.540634	1.40485	-0.875019	0	0	0	0.356822	0.619774	0.207767
VESLEQEAANER	H7C0V9	APP	Amyloid beta A4 protein;N-APP;Soluble APP-alpha;Soluble APP-beta;C99;Beta-amyloid protein 42;Beta-amyloid protein 40;C83;P3(42);P3(40);C80;Gamma-secretase C-terminal fragment 59;Gamma-secretase C-terminal fragment 57;Gamma-secretase C-terminal fragment 50;C31	1	2.11477e+06	1	4.32516e+06	4.36672e+06	442561	2.31205e-07	0.484293	2.25958e-06	-22.0443	-1.04605	-18.7555	0	0	0	-13.9486	0.0991874	1.00354
SETEDSILHQLFIVR	Q9UKG1	APPL1	DCC-interacting protein 13-alpha	4451400	4.5882e+06	4.57449e+06	4.73051e+06	1.0301e+07	1.25749e+06	0.940998	0.445414	3.6378	-0.0877371	-1.16678	1.86307	0	0	0	0.20285	0.830255	0.0807885
PGIDKLPIEETLEDSPQTR	Q9UKG1	APPL1	DCC-interacting protein 13-alpha	3139000	4.38459e+06	4.26108e+06	4.36594e+06	6.61322e+06	1.0239e+06	0.718975	0.663004	4.16161	-0.475986	-0.59291	2.05714	0	0	0	0.329415	0.722549	0.141133
EVFQIASNDHDAAINR	Q9UKG1	APPL1	DCC-interacting protein 13-alpha	5021900	5.91878e+06	4.14799e+06	5.90074e+06	9.50111e+06	1.06675e+06	0.851063	0.622956	3.88844	-0.232662	-0.682798	1.95919	0	0	0	0.34791	0.691807	0.160015
LFGFVLR	Q9UKG1	APPL1	DCC-interacting protein 13-alpha	1877600	1.27194e+06	1.49896e+06	1.51463e+06	2.86015e+06	257062	1.23965	0.44471	5.83113	0.309927	-1.16906	2.54378	0	0	0	0.561547	0.63029	0.200459
LIDPQTQVTR	Q9UKG1	APPL1	DCC-interacting protein 13-alpha	1	6.6989e+06	1	1	1	1.46507e+06	1	6.6989e+06	6.82559e-07		22.6755	-20.4825	0	0	0	1.09647	0.949938	0.0223046
VNQSALEAVTPSPSFQQR	Q9UKG1	APPL1	DCC-interacting protein 13-alpha	2491400	3.79046e+06	4.1509e+06	1	6.08892e+06	421683	2491400	0.622518	9.84366		-0.683812	3.29919	0	0	0	1.30769	0.443203	0.353397
VIDELSSCHAVLSTQLADAMMFPITQFK	Q9UKG1	APPL1	DCC-interacting protein 13-alpha	1	6.13491e+06	1.31242e+06	1.32351e+06	670476	1.87832e+06	7.55565e-07	9.15008	0.698719		3.19378	-0.517216	0	0	0	1.33828	0.404591	0.392984
QIYLSENPEETAAR	Q9UKG1	APPL1	DCC-interacting protein 13-alpha	2393100	1	2.88114e+06	2.36582e+06	2.93518e+06	407791	1.01153	3.40694e-07	7.06525	0.0165426		2.82074	0	0	0	1.41864	0.267723	0.572314
IYDAQNELSAATHLTSK	Q9UKG1	APPL1	DCC-interacting protein 13-alpha	6802800	1	5.7577e+06	4.58213e+06	9.47144e+06	1.18303e+06	1.48464	1.05581e-07	4.86692	0.57011		2.28301	0	0	0	1.42656	0.111506	0.952702
GKLPGPTLWASYSLEYGK	P07741	APRT	Adenine phosphoribosyltransferase	2830200	2.10765e+07	3.21527e+06	2.35671e+07	7.02925e+06	4.91401e+06	0.120091	2.9984	0.654306	-3.0578	1.58419	-0.611963	0	0	0	-0.69519	0.631447	0.199663
DISPVLKDPASFR	P07741	APRT	Adenine phosphoribosyltransferase	55894000	1	3.98507e+07	3.55286e+07	2.12992e+07	6.32247e+07	1.57321	4.69501e-08	0.630303	0.653713		-0.665882	0	0	0	-0.00608411	0.990906	0.00396757
GFLFGPSLAQELGLGCVLIR	P07741	APRT	Adenine phosphoribosyltransferase	33826000	4.46461e+07	3.32657e+07	4.09033e+07	2.21288e+07	4.58477e+07	0.826974	2.01756	0.725569	-0.274086	1.01261	-0.462816	0	0	0	0.0919034	0.852516	0.0692977
ADSELQLVEQR	P07741	APRT	Adenine phosphoribosyltransferase	22713000	2.40206e+07	2.32632e+07	1.8474e+07	1.58081e+07	3.46646e+07	1.22946	1.51951	0.671095	0.298025	0.603605	-0.575412	0	0	0	0.108739	0.773588	0.11149
LAPVPFFSLLQYE	P07741	APRT	Adenine phosphoribosyltransferase	40790000	4.1423e+07	5.21598e+07	3.95176e+07	2.5016e+07	6.64933e+07	1.0322	1.65586	0.784437	0.0457199	0.727579	-0.350271	0	0	0	0.141009	0.677368	0.169175
AAIGLLAR	P07741	APRT	Adenine phosphoribosyltransferase	18948000	2.27929e+07	1.94047e+07	1.71065e+07	1.15011e+07	3.08383e+07	1.10765	1.9818	0.629239	0.147505	0.986813	-0.66832	0	0	0	0.155333	0.761405	0.118384
SFPDFPTPGVVFR	P07741	APRT	Adenine phosphoribosyltransferase	25091000	2.72957e+07	2.57602e+07	2.50005e+07	1.22889e+07	3.53294e+07	1.00362	2.22115	0.729143	0.00521591	1.15131	-0.455727	0	0	0	0.2336	0.650476	0.186769
EKLAPVPFFSLLQYE	P07741	APRT	Adenine phosphoribosyltransferase	13057000	1	9.74422e+06	6.56067e+06	1	1.31673e+07	1.99019	1	0.740033	0.992908		-0.434338	0	0	0	0.279285	0.635869	0.196633
IDYIAGLDSR	P07741	APRT	Adenine phosphoribosyltransferase	29694000	2.72763e+07	2.69505e+07	2.20931e+07	1.31999e+07	4.12157e+07	1.34404	2.0664	0.653888	0.426576	1.04712	-0.612884	0	0	0	0.286937	0.585372	0.232568
LPGPTLWASYSLEYGK	P07741	APRT	Adenine phosphoribosyltransferase	8096000	9.61324e+06	1.24065e+07	1.01161e+07	3.92166e+06	1.23157e+07	0.800312	2.45132	1.00737	-0.321365	1.29356	0.0105941	0	0	0	0.327596	0.542252	0.265799
AELEIQKDALEPGQR	P07741	APRT	Adenine phosphoribosyltransferase	24901000	2.87861e+07	3.03342e+07	2.28203e+07	1.00718e+07	3.85326e+07	1.09118	2.85808	0.787237	0.125887	1.51505	-0.34513	0	0	0	0.431935	0.48236	0.316628
LQAEVLECVSLVELTSLK	P07741	APRT	Adenine phosphoribosyltransferase	2217300	1.9133e+06	1.41588e+06	787003	1.31946e+06	2.33327e+06	2.8174	1.45007	0.606824	1.49436	0.536122	-0.720651	0	0	0	0.436611	0.533387	0.272958
VVVVDDLLATGGTMNAACELLGR	P07741	APRT	Adenine phosphoribosyltransferase	11382000	1.45345e+07	1.68193e+07	1.2148e+07	5.55894e+06	4.2206e+06	0.936946	2.61462	3.98504	-0.0939623	1.3866	1.99459	0	0	0	1.09575	0.152016	0.818111
LPGPTLWASYSLEYGKAELEIQKDALEPGQR	P07741	APRT	Adenine phosphoribosyltransferase	2575600	2.75156e+06		1	1		2575600	2.75156e+06	#DIV/0!	21.2965	21.3918		0	0	0	21.3441	1.01728e-08	7.99256
RNTIQFTHTQIEAIR	O60306	AQR	Intron-binding protein aquarius	2262100	3.03355e+06	1	3.20327e+06	4.79443e+06	726971	0.706184	0.632724	1.37557e-06	-0.501885	-0.660352		0	0	0	-0.581118	0.00223141	2.65142
VGVPTVDLDAQGR	O60306	AQR	Intron-binding protein aquarius	4996500	3.47701e+06	1	4.94909e+06	6.23159e+06	719528	1.00958	0.557965		0.013755	-0.841754		0	0	0	-0.414	0.284919	0.545278
RIELLEEVKR	O60306	AQR	Intron-binding protein aquarius	2450200	2.76306e+06	3.45321e+06	4.36061e+06	8.30543e+06	586304	0.561894	0.332681	5.88979	-0.831631	-1.58779	2.55822	0	0	0	0.0462659	0.972788	0.0119818
AAFAHFPELYDFALSNVAEVDTR	O60306	AQR	Intron-binding protein aquarius	3604800	2.39168e+06	3.48198e+06	4.5698e+06	5.82977e+06	862636	0.788831	0.410253	4.03644	-0.342212	-1.28542	2.01309	0	0	0	0.128486	0.902104	0.0447435
LNLQFLTLHDYLLR	O60306	AQR	Intron-binding protein aquarius	3358800	2.8556e+06	3.72059e+06	4.88548e+06	4.36957e+06	804012	0.687507	0.65352	4.62754	-0.540554	-0.613696	2.21024	0	0	0	0.351998	0.724118	0.140191
LGLYIFAR	O60306	AQR	Intron-binding protein aquarius	2214000	1.57256e+06	1.77968e+06	2.34032e+06	2.6534e+06	401798	0.946026	0.59266	4.42929	-0.0800479	-0.754722	2.14708	0	0	0	0.437435	0.644013	0.191106
NEDTTFDKEFLLELLVSR	O60306	AQR	Intron-binding protein aquarius	1934100	2.32092e+06	2.0315e+06	3.40602e+06	2.10701e+06	505373	0.567848	1.10153	4.01981	-0.816424	0.139505	2.00713	0	0	0	0.443403	0.621146	0.206807
TDVAVQIISNIYHNFPEQR	O60306	AQR	Intron-binding protein aquarius	3719000	4.99806e+06	4.337e+06	4.62515e+06	8.77827e+06	720977	0.804083	0.569367	6.01545	-0.314584	-0.812568	2.58867	0	0	0	0.487173	0.669828	0.174036
MPNQIATLDFNDTFLSIEHLK	O60306	AQR	Intron-binding protein aquarius	2617000	2.43983e+06	1	2.80717e+06	1	608968	0.932254	2.43983e+06	1.64212e-06	-0.101204	21.2184	-19.216	0	0	0	0.633713	0.959326	0.0180336
VSQPTAEQAQAFK	P10398	ARAF	Serine/threonine-protein kinase A-Raf	1937400	1.17624e+06	1.65573e+06	1.61971e+06	1.99511e+06	1	1.19614	0.589563	1.65573e+06	0.258385	-0.762282		0	0	0	-0.251949	0.55508	0.255645
GLNQDCCVVYR	P10398	ARAF	Serine/threonine-protein kinase A-Raf	1857700	1	1.60075e+06	1.08832e+06	2.56748e+06	1	1.70695	3.89487e-07	1.60075e+06	0.771418	-21.2919	20.6103	0	0	0	0.029937	0.998145	0.000806504
IGDFGLATVK	P10398	ARAF;BRAF;RAF1	Serine/threonine-protein kinase A-Raf;Serine/threonine-protein kinase B-raf;RAF proto-oncogene serine/threonine-protein kinase	1	4.10901e+06	1	4.50899e+06	8.2363e+06	1	2.21779e-07	0.49889	1	-22.1044	-1.00321		0	0	0	-11.5538	0.238106	0.62323
APGFGGFGSSAVSGGSTAAMITETIIETDKPK	P48444	ARCN1	Coatomer subunit delta	1	1	1	766379	411452	1.1664e+06	1.30484e-06	2.43042e-06	8.57342e-07	-19.5477	-18.6504	-20.1536	0	0	0	-19.4506	1.51898e-06	5.81845
FSTETTFLVDKYEIL	P48444	ARCN1	Coatomer subunit delta	1	7.70686e+06	1	7.71619e+06	2.01351e+06	1.08437e+07	1.29598e-07	3.82757	9.22192e-08	-22.8795	1.93643	-23.3704	0	0	0	-14.7711	0.151803	0.818718
SFPVNSDVGVLK	P48444	ARCN1	Coatomer subunit delta	1	1	1.83331e+06	5.45238e+06	1	1.40079e+07	1.83406e-07		0.130877	-22.3785		-2.93372	0	0	0	-12.6561	0.17906	0.747001
KAPGFGGFGSSAVSGGSTAAMITETIIETDKPK	P48444	ARCN1	Coatomer subunit delta	1	9.21111e+06	1	3.07199e+06	5.24424e+06	1	3.25522e-07	1.75643	1	-21.5507	0.812643		0	0	0	-10.369	0.301799	0.520282
NYCNIQVTK	P48444	ARCN1	Coatomer subunit delta	645040	3.76939e+06	6.75693e+06	5.35654e+06	2.11401e+06	7.07819e+06	0.120421	1.78305	0.954612	-3.05384	0.834347	-0.0670131	0	0	0	-0.762169	0.551923	0.258121
NTLEWCLPVIDAK	P48444	ARCN1	Coatomer subunit delta	1	1.55465e+06	6.65716e+06	3.95344e+06	2.68635e+06	9.35034e+06		0.57872	0.711971		-0.789062	-0.490111	0	0	0	-0.639586	0.0104968	1.97894
DGGLQNMELHGMIMLR	P48444	ARCN1	Coatomer subunit delta	5695600	1.97225e+06	5.57182e+06	7.27259e+06	2.25966e+06	9.26778e+06	0.78316	0.872809	0.601204	-0.352622	-0.196263	-0.734074	0	0	0	-0.427653	0.0553725	1.25671
ENVNLAQIR	P48444	ARCN1	Coatomer subunit delta	11254000	1.2136e+07	1.46325e+07	1.22756e+07	8.52796e+06	1.9093e+07	0.916776	1.42309	0.766377	-0.125358	0.509025	-0.383873	0	0	0	-6.88233e-05	0.999805	8.45182e-05
VTQVDGNSPVR	P48444	ARCN1	Coatomer subunit delta	14023000	1.0836e+07	1.56648e+07	1.34041e+07	9.17726e+06	1.8757e+07	1.04617	1.18075	0.835145	0.065121	0.239698	-0.259902	0	0	0	0.0149725	0.923456	0.0345838
TRIEGLLAAFPK	P48444	ARCN1	Coatomer subunit delta	4674200	5.35326e+06	5.37475e+06	4.52006e+06	4.37493e+06	5.91146e+06	1.0341	1.22362	0.909209	0.0483772	0.291156	-0.137316	0	0	0	0.0674056	0.615749	0.210596
LFTAESLIGLK	P48444	ARCN1	Coatomer subunit delta	8986300	6.42352e+06	1.18768e+07	9.29373e+06	4.08043e+06	9.87526e+06	0.966921	1.57423	1.20269	-0.0485302	0.654643	0.26626	0	0	0	0.290791	0.225959	0.645971
IEGLLAAFPK	P48444	ARCN1	Coatomer subunit delta	3353900	2.9121e+06	4.64268e+06	3.27515e+06	1.95404e+06	3.7058e+06	1.02404	1.4903	1.25281	0.0342774	0.575599	0.325173	0	0	0	0.311683	0.117087	0.93149
VLLAAAVCTK	P48444	ARCN1	Coatomer subunit delta	11456000	1.09144e+07	1.21713e+07	9.63588e+06	5.22151e+06	1.16947e+07	1.18889	2.09028	1.04075	0.249614	1.06369	0.0576288	0	0	0	0.456979	0.212503	0.672636
GKEVDNFVDKLK	P48444	ARCN1	Coatomer subunit delta	6171700	5.50515e+06	5.581e+06	4.57933e+06	2.57613e+06	6.16191e+06	1.34773	2.13699	0.905726	0.430532	1.09558	-0.142854	0	0	0	0.461085	0.267031	0.573438
NSNILEDLETLR	P48444	ARCN1	Coatomer subunit delta	8907100	1.02751e+07	1.41846e+07	1	4.18775e+06	1.28581e+07	8907100	2.4536	1.10316		1.2949	0.141648	0	0	0	0.718274	0.193273	0.71383
GVQLQTHPNVDKK	P48444	ARCN1	Coatomer subunit delta	6933300	3.38783e+06	7.75046e+06	1.76137e+06	1.59698e+06	9.64366e+06	3.93632	2.1214	0.803684	1.97685	1.08502	-0.315299	0	0	0	0.915522	0.241861	0.616434
SGSLEFSIAGQPNDFFPVQVSFVSKK	P48444	ARCN1	Coatomer subunit delta	2067200	3.77428e+06	1	1.24715e+06	1.15023e+06	3.32595e+06	1.65754	3.28131	3.00666e-07	0.729043	1.71427		0	0	0	1.22166	0.0448128	1.3486
NWYIQATCATSGDGLYEGLDWLSNQLR	P84077	ARF1	ADP-ribosylation factor 1	8141800	6.30838e+06	1.5657e+06	1.14453e+07	1	3.84492e+06	0.711366	6.30838e+06	0.407213	-0.491337		-1.29615	0	0	0	-0.893741	0.058607	1.23205
GNIFANLFK	P84077	ARF1	ADP-ribosylation factor 1	1714800	1.97316e+06	2.4383e+06	1.61102e+06	1.3128e+06	3.48015e+06	1.06442	1.50302	0.700628	0.0900615	0.587868	-0.513279	0	0	0	0.0548837	0.871498	0.0597336
HRNWYIQATCATSGDGLYEGLDWLSNQLR	P84077	ARF1	ADP-ribosylation factor 1	7249400	1.13949e+07	1.38834e+06	3.31971e+06	1.26355e+06	9.88657e+06	2.18375	9.01815	0.140427	1.1268	3.17283	-2.83211	0	0	0	0.489174	0.795121	0.0995668
MLAEDELRDAVLLVFANKQDLPNAMNAAEITDK	P84077	ARF3;ARF1	ADP-ribosylation factor 3;ADP-ribosylation factor 1	2799500	2.07089e+06	832017	1	1.14253e+06	2.64743e+06	2799500	1.81255	0.314274		0.858019	-1.66991	0	0	0	-0.405944	0.695631	0.157621
QDLPNAMNAAEITDKLGLHSLR	P84077	ARF3;ARF1	ADP-ribosylation factor 3;ADP-ribosylation factor 1	15154000	1.48379e+07	5.96451e+06	8.09436e+06	5.91689e+06	2.38606e+07	1.87217	2.50772	0.249973	0.90471	1.32638	-2.00015	0	0	0	0.076978	0.944851	0.0246369
NISFTVWDVGGQDK	P84077	ARF3;ARF1	ADP-ribosylation factor 3;ADP-ribosylation factor 1	60866000	6.35073e+07	5.87874e+07	5.60552e+07	2.55185e+07	9.18065e+07	1.08582	2.48867	0.64034	0.118788	1.31538	-0.643091	0	0	0	0.263691	0.667677	0.175434
QDLPNAMNAAEITDK	P84077	ARF3;ARF1	ADP-ribosylation factor 3;ADP-ribosylation factor 1	30278000	3.73315e+07	2.81732e+07	3.12453e+07	1.03351e+07	5.42107e+07	0.969041	3.61212	0.519698	-0.0453697	1.85285	-0.944255	0	0	0	0.28774	0.744681	0.12803
MLAEDELR	P84077	ARF3;ARF1	ADP-ribosylation factor 3;ADP-ribosylation factor 1	3944700	5.79193e+06	8.64757e+06	4.96983e+06	2.76126e+06	7.57593e+06	0.79373	2.09757	1.14145	-0.33328	1.06872	0.190873	0	0	0	0.308771	0.492291	0.307778
MLAEDELRDAVLLVFANK	P84077	ARF3;ARF1	ADP-ribosylation factor 3;ADP-ribosylation factor 1	94806000	1.21432e+08	7.61553e+07	8.17198e+07	3.40241e+07	1.38496e+08	1.16014	3.56899	0.549875	0.214293	1.83552	-0.862825	0	0	0	0.395661	0.640409	0.193543
QDLPNAMAISEMTDK	P18085	ARF4	ADP-ribosylation factor 4	1433100	2.12057e+06	1.71809e+06	1.68206e+06	1	2.87625e+06	0.85199	2.12057e+06	0.597338	-0.231092		-0.74338	0	0	0	-0.487236	0.0837918	1.0768
MLLVDELRDAVLLLFANK	P18085	ARF4	ADP-ribosylation factor 4	20259000	2.53268e+07	6.93407e+06	1.93903e+07	8.14602e+06	3.60876e+07	1.0448	3.1091	0.192146	0.0632274	1.6365	-2.37973	0	0	0	-0.226668	0.855632	0.0677131
LGLQSLR	P18085	ARF4	ADP-ribosylation factor 4	12182000	1.35409e+07	1.63064e+07	1.44527e+07	6.97369e+06	2.30211e+07	0.842887	1.94172	0.708326	-0.246589	0.957333	-0.497515	0	0	0	0.0710763	0.881894	0.0545837
DAVLLLFANK	P18085	ARF4	ADP-ribosylation factor 4	6078100	7.28081e+06	9.69753e+06	9.81775e+06	2.6664e+06	1.04964e+07	0.619093	2.73057	0.923889	-0.691772	1.4492	-0.114209	0	0	0	0.214407	0.75427	0.122473
NICFTVWDVGGQDR	P18085	ARF4	ADP-ribosylation factor 4	10347000	1.0035e+07	9.45948e+06	1.1184e+07	3.3175e+06	1.29551e+07	0.925161	3.02487	0.730173	-0.112224	1.59687	-0.45369	0	0	0	0.343654	0.616744	0.209895
IQEVADELQK	P18085	ARF4	ADP-ribosylation factor 4	31118000	3.33357e+07	3.50617e+07	2.5652e+07	1.5645e+07	4.0533e+07	1.21308	2.13076	0.865016	0.278679	1.09137	-0.209202	0	0	0	0.386949	0.365359	0.43728
[truncated: 29,523 more rows]
[truncated: 11 more columns]
